# Supplementary material for: COVseq is a cost-effective workflow for mass-scale SARS-CoV-2 genomic surveillance
Source: Nat Commun. 2021 Jun 23;12:3903. doi: 10.1038/s41467-021-24078-9 (PMC8222401; doi:10.1038/s41467-021-24078-9)
Supplement: Supplementary file 5 — Supplementary Data 3 [file 41467_2021_24078_MOESM5_ESM.xlsx]

## Sheet: Summary of sequencing runs
Supplementary Data 3. Summary of sequencing results
Library name	Library description	Run type	Restriction enzyme used
MS45	NEBNext on supernatant (Sup)	SE75	-
MS47	COVseq on supernatant (NlaIII linker)	SE150	NlaIII
MS65	COVseq on supernatant (MseI linker)	SE150	MseI
TN9	COVseq on supernatant (MseI/NlaIII)	SE150	NlaIII+MseI
MS49	NEBNext on OAS-29, sample 1	SE75	-
MS50	NEBNext on OAS-29, sample 2	SE75	-
MS51	NEBNext on OAS-29, sample 3	SE75	-
MS52	NEBNext on OAS-29, sample 4	SE75	-
MS53	NEBNext on OAS-29, sample 5	SE75	-
MS54	NEBNext on OAS-29, sample 6	SE75	-
MS55	NEBNext on OAS-29, sample 7	SE75	-
MS56	NEBNext on OAS-29, sample 8	SE75	-
MS57	NEBNext on OAS-29, sample 9	SE75	-
MS58	NEBNext on OAS-29, sample 10	SE75	-
MS59	NEBNext on OAS-29, sample 11	SE75	-
MS61	NEBNext on OAS-29, sample 12	SE75	-
MS62	NEBNext on OAS-29, sample 13	SE75	-
MS63	NEBNext on OAS-29, sample 14	SE75	-
NZ138	NEBNext on OAS-29, sample 15	SE75	-
NZ139	NEBNext on OAS-29, sample 16	SE75	-
NZ140	NEBNext on OAS-29, sample 17	SE75	-
NZ141	NEBNext on OAS-29, sample 18	SE75	-
NZ142	NEBNext on OAS-29, sample 19	SE75	-
NZ143	NEBNext on OAS-29, sample 20	SE75	-
NZ144	NEBNext on OAS-29, sample 21	SE75	-
NZ145	NEBNext on OAS-29, sample 22	SE75	-
NZ146	NEBNext on OAS-29, sample 23	SE75	-
NZ147	NEBNext on OAS-29, sample 24	SE75	-
NZ148	NEBNext on OAS-29, sample 25	SE75	-
NZ149	NEBNext on OAS-29, sample 26	SE75	-
NZ150	NEBNext on OAS-29, sample 27	SE75	-
NZ151	NEBNext on OAS-29, sample 28	SE75	-
NZ152	NEBNext on OAS-29, sample 29	SE75	-
MS147	COVseq on OAS-29 samples	PE150	NlaIII+MseI
MS147	COVseq on OAS-29 samples	PE300	NlaIII+MseI
NZ242	COVseq on CCI-55 samples (Rep1)	PE150	NlaIII+MseI
NZ243	COVseq on CCI-55 samples (Rep2)	PE150	NlaIII+MseI
NZ244	COVseq on CCI-55 samples (Rep3)	PE150	NlaIII+MseI
NZ245	COVseq on CCI-55 samples (Rep4)	PE150	NlaIII+MseI
NZ265	COVseq on OAS-95 samples (Rep1)	PE150	NlaIII+MseI
NZ266	COVseq on OAS-95 samples (Rep2)	PE150	NlaIII+MseI
NZ267	COVseq on OAS-95 samples (Rep3)	PE150	NlaIII+MseI
MS169	COVseq on CCI-95 samples	PE150	NlaIII+MseI

## Sheet: NEBNext Sup
Supplementary Data 3. Summary of sequencing results
Sample	# Input reads	# Trimmed reads (fastp)	% Mapped reads (viral)	# Trimmed reads (iVar)	# High conf SNPs (iVar)	# High conf INDELs (iVar)	# Missense variants (iVar)	# Ns per 100kb consensus (iVar)
MS45	3730738	3170412	99.39	3103485	6	0	3	77

## Sheet: COVseq Sup
Supplementary Data 3. Summary of sequencing results
Sample	# Input reads	# Trimmed reads (fastp)	% Mapped reads (viral)	# Trimmed reads (iVar)	# High conf SNPs (iVar)	# High conf INDELs (iVar)	# Missense variants (iVar)	# Ns per 100kb consensus (iVar)
MS47	2345793	1326545	99.51	1310306	3	0	2	31986.8
MS65	1316081	728573	99.23	716632	6	0	3	9098.83
TN9	2438837	1113313	99.02	1092337	6	0	3	3474.57

## Sheet: NEBNext AOS-29
Supplementary Data 3. Summary of sequencing results
Sample	# Input reads	# Trimmed reads (fastp)	% Mapped reads (viral)	# Trimmed reads (iVar)	# High conf SNPs (iVar)	# High conf INDELs (iVar)	# Missense variants (iVar)	# Ns per 100kb consensus (iVar)
Sample_1	2022328	1632134	4.1	46094	10	1	8	61823.3
Sample_10	2781885	2330827	98.8	2299772	13	0	8	163.9
Sample_11	3236106	2593747	95.13	2462651	4	0	1	60.27
Sample_12	3119304	2549838	90.32	2297277	13	0	7	164.03
Sample_13	3516952	2868638	97.21	2783397	12	0	7	247.51
Sample_14	4081199	3404984	85.23	2892206	12	0	6	177.39
Sample_15	4106430	2907593	61.4	1768301	14	0	8	194.13
Sample_16	2822255	1955757	3.49	45410	8	1	7	80068.3
Sample_17	3109533	2266612	44.26	980439	6	0	2	123.84
Sample_18	4440887	3315622	97.63	3228755	13	0	7	267.53
Sample_2	2614269	2123477	13.55	268517	10	0	4	51914.6
Sample_19	5087104	3800922	93.41	3539932	12	0	6	90.45
Sample_20	3247351	2299021	4.44	78017	6	0	6	70256.4
Sample_21	4273068	3226334	97.8	3148131	11	0	6	267.53
Sample_22	3403705	2506277	71.75	1784984	9	0	3	190.85
Sample_23	4185425	3171091	99.19	3137872	15	0	9	170.57
Sample_24	4454979	3348454	98.92	3304102	13	0	7	160.65
Sample_25	3328151	2400967	28.17	651469	5	0	2	107.11
Sample_26	2685169	1762913	4.64	59145	15	1	11	73097.3
Sample_27	3349485	2398638	11.22	241696	7	3	1	3695.64
Sample_28	3272017	2340579	4.36	68975	7	3	5	59178.4
Sample_3	2908662	2068628	9.08	167931	5	2	5	48970.7
Sample_29	2961355	2108433	4.63	63938	14	1	9	66652.2
Sample_4	3483332	2854826	98.19	2798303	5	0	2	150.66
Sample_5	3521151	2882074	96.74	2783045	14	0	8	180.59
Sample_6	2627399	2121149	56.17	1182960	11	0	6	180.74
Sample_7	3355572	2769690	87.83	2427281	14	0	8	267.53
Sample_8	2689029	2192815	57.16	1243472	5	0	2	190.78
Sample_9	3242293	2678048	97.48	2607014	13	0	8	180.58

## Sheet: PE150-COVseq AOS-29
Supplementary Data 3. Summary of sequencing results
Sample	# Input reads	# Trimmed reads (fastp)	% Mapped reads (viral)	# Trimmed reads (iVar)	# High conf SNPs (iVar)	# High conf INDELs (iVar)	# Missense variants (iVar)	# Ns per 100kb consensus (iVar)
Sample_1	2542948	823870	3.46	28356	3	0	1	57710.7
Sample_10	1398602	514560	97.71	500530	10	0	6	2077.61
Sample_11	2232802	853022	95.13	808475	4	0	1	1755.39
Sample_12	2249234	894894	90.33	805421	13	0	7	1903.2
Sample_13	1641062	458998	96.93	443098	9	0	5	2429.3
Sample_14	2045778	788304	85.2	669268	8	0	4	2991.52
Sample_15	2335390	723698	51.77	372888	9	0	6	6596.06
Sample_16	2838372	875264	1.5	12889	3	0	NA	60258.2
Sample_17	1403998	402266	38.08	152583	6	0	2	18671
Sample_18	1852424	715622	96.79	689682	10	0	5	1745.74
Sample_2	2349136	539332	7.32	39240	6	0	3	57312.4
Sample_19	1476458	555954	92.16	510394	9	0	4	2550.01
Sample_20	4572582	1423970	2.31	32573	3	0	1	43694.2
Sample_21	1867494	722752	97.56	701977	8	0	4	1635.45
Sample_22	2290204	860522	74.81	641164	9	1	3	2470.09
Sample_23	2063732	832014	98.16	813416	15	0	9	1293.31
Sample_24	1641902	669078	98.07	653681	9	0	4	1796.01
Sample_25	2617918	855610	34.63	294842	5	0	2	6735.79
Sample_26	2766088	861596	1.62	13785	5	0	3	67520.2
Sample_27	3798392	1232062	8.95	109751	6	0	1	22672.7
Sample_28	4179870	1341826	2.93	38949	2	3	NA	53410.9
Sample_3	3512400	1057636	6.02	63298	5	1	3	41312.4
Sample_29	2219724	659912	1.8	11747	4	1	2	72636.5
Sample_4	1786646	691418	97.38	670734	4	0	1	1722.29
Sample_5	2501992	989034	96.76	953013	11	0	6	1236.39
Sample_6	2251654	727410	54.78	396400	7	0	4	5024.97
Sample_7	2871894	1120578	88.27	984543	14	0	8	1481.46
Sample_8	3166248	1134184	55.07	621293	5	0	2	3849.63
Sample_9	1349718	546890	97.14	529123	10	0	6	2036.99

## Sheet: PE300-COVseq AOS-29
Supplementary Data 3. Summary of sequencing results
Sample	# Input reads	# Trimmed reads (fastp)	% Mapped reads (viral)	# Trimmed reads (iVar)	# High conf SNPs (iVar)	# High conf INDELs (iVar)	# Missense variants (iVar)	# Ns per 100kb consensus (iVar)
Sample_1	1316794	1073542	4.58	47842	5	0	3	42313.9
Sample_10	729538	621348	97.79	606651	13	0	8	1614.85
Sample_11	1169168	977054	94.5	921586	4	0	1	1343.7
Sample_12	1133042	952724	90.1	856719	13	0	7	1601.39
Sample_13	960990	806166	96.62	777543	12	0	7	1249.41
Sample_14	1047204	865198	84.76	731446	12	0	6	1943.44
Sample_15	1255786	877284	52.24	456092	12	0	8	3709.54
Sample_16	1480494	1175750	3	33863	6	0	3	43647.4
Sample_17	711096	568020	37.79	213714	5	0	1	13530.2
Sample_18	932710	785700	96.77	758912	13	0	7	1417.13
Sample_2	1251664	962592	8.1	76973	9	0	5	36713.7
Sample_19	734526	612908	91.47	559517	12	0	6	1578
Sample_20	2383714	1855036	3.77	68577	6	0	3	24287.5
Sample_21	968654	833882	97.77	813738	11	0	6	184.27
Sample_22	1158338	963398	74.85	718832	9	1	3	1645.5
Sample_23	1004560	861216	98.19	844325	15	0	9	665.49
Sample_24	810014	688338	98.12	674321	12	0	6	1464.28
Sample_25	1370272	1108644	35.73	393743	5	0	2	3140.26
Sample_26	1433626	1128938	2.55	27960	7	0	5	50880.6
Sample_27	1986694	1594250	10.64	168258	6	0	1	13945.6
Sample_28	2165268	1732004	3.91	65952	5	2	2	33821.7
Sample_3	1842842	1446294	7.39	104015	6	1	4	26303.5
Sample_29	1124238	905232	3.09	26948	6	1	3	52137.8
Sample_4	902064	757796	97.18	735338	5	0	2	1554.8
Sample_5	1249202	1054160	96.58	1016294	14	0	8	1001.74
Sample_6	1132210	893686	54.99	489050	11	0	6	3769.6
Sample_7	1467896	1225276	88.51	1081482	14	0	8	696.86
Sample_8	1623732	1324858	55.86	736989	5	0	2	2601.75
Sample_9	680562	580582	97.03	562388	13	0	8	1635.17

## Sheet: COVseq CCI-55 (Rep1)
Supplementary Data 3. Summary of sequencing results
Sample	# Input reads	# Trimmed reads (fastp)	% Mapped reads (viral)	# Trimmed reads (iVar)	# High conf SNPs (iVar)	# High conf INDELs (iVar)	# Missense variants (iVar)	# Ns per 100kb consensus (iVar)
Sample_1	1200206	686138	37.16	252758	13	2	6	20738.5
Sample_2	771214	511748	98.64	502031	21	1	11	6113.55
Sample_3	530131	356988	97.99	347904	15	0	7	6887.3
Sample_4	992934	606858	51.11	308415	12	0	7	16427.8
Sample_5	1478284	905796	59.06	531822	14	0	10	8589.12
Sample_6	1311877	861413	83.73	717628	14	0	7	5711.79
Sample_7	987257	631719	98.77	620675	22	0	9	5200.68
Sample_8	1035629	642614	92.35	590311	15	0	11	5847.84
Sample_9	1115690	731668	96.2	700429	14	0	7	5708.84
Sample_10	928402	633130	97.54	614326	15	0	7	4996.14
Sample_11	1288877	744815	24.46	180511	11	2	6	30126.9
Sample_12	1416064	945744	95.81	901773	12	0	6	4234.99
Sample_13	966189	566653	98.17	553243	11	0	5	6780
Sample_14	777966	474983	92.45	436829	15	0	9	7028.13
Sample_15	876605	544701	93.33	506015	20	0	10	8178.68
Sample_16	864506	566800	96.86	546312	20	1	10	5623.93
Sample_17	1216594	820001	98.71	805348	15	0	9	4558.07
Sample_18	2158640	1194860	1.91	20931	3	0	1	48144.1
Sample_19	781054	499733	98.43	489356	17	0	9	6495.81
Sample_20	1406671	944612	90.84	853446	17	0	11	5329.4
Sample_21	1963629	1023601	12.47	125725	8	1	3	33141.4
Sample_22	1530361	850873	1.44	11037	3	1	1	64912.3
Sample_23	1906686	991111	1.16	10267	3	0	2	69741.9
Sample_24	639360	374454	10.76	39713	4	0	2	77260.1
Sample_25	1406300	923595	89.79	825180	20	1	11	6710.49
Sample_26	1568119	930866	60.52	560057	11	0	6	12940.9
Sample_27	1146539	768415	97.67	746954	16	0	9	5941.72
Sample_28	923911	569670	35.08	198351	11	1	5	25529.8
Sample_29	2171371	1210906	11.96	143048	11	0	6	30036.2
Sample_30	1242631	652724	8.19	52115	3	1	1	54846.7
Sample_31	1191681	794227	96.06	759125	14	0	8	5609.76
Sample_32	1052344	580117	6.65	37156	8	1	4	60180.1
Sample_33	1505527	833256	30.91	255285	15	4	7	20040.8
Sample_34	1047968	679025	86.9	586882	14	0	6	7209.2
Sample_35	1079197	587753	26.16	152464	13	1	7	25813.5
Sample_36	1076183	727727	97.16	703377	22	0	11	5599.7
Sample_37	996079	549644	4.01	21120	6	0	4	62887.8
Sample_38	1009389	673768	99.21	665179	19	1	10	5727.89
Sample_39	873018	578772	97.22	559981	16	0	10	7332.95
Sample_40	715116	482282	98.94	474791	14	0	6	7175.67
Sample_41	888570	593210	98.82	583331	23	1	13	5704.42
Sample_42	1010800	532741	4.33	22073	6	2	4	59214.6
Sample_43	681552	434601	91.91	397438	13	0	7	9739.24
Sample_44	1105145	591868	3.95	22426	5	0	3	48286.1
Sample_45	572823	359672	96.23	344440	17	0	10	9816.42
Sample_46	1187909	691841	23.81	163022	7	0	4	24079.7
Sample_47	819177	542895	98.48	531808	19	0	10	5988.67
Sample_48	608396	257049	19.87	50330	9	2	5	61598.9
Sample_49	1109747	735610	95.24	697069	20	1	10	5293.19
Sample_50	1252361	750954	56.04	418399	6	0	5	13340.2
Sample_51	824866	553964	96.28	530750	12	0	7	6608.99
Sample_52	940030	635879	98.79	624913	18	0	9	6582.17
Sample_53	916100	618595	95.44	587609	15	0	9	6585.52
Sample_54	636784	392731	77.98	304750	16	0	10	10960.8
Sample_55	735259	486040	96.09	464670	16	1	10	7129.96

## Sheet: COVseq CCI-55 (Rep2)
Supplementary Data 3. Summary of sequencing results
Sample	# Input reads	# Trimmed reads (fastp)	% Mapped reads (viral)	# Trimmed reads (iVar)	# High conf SNPs (iVar)	# High conf INDELs (iVar)	# Missense variants (iVar)	# Ns per 100kb consensus (iVar)
Sample_1	1147704	670243	38.24	253813	16	2	7	14826.6
Sample_2	1163864	775598	98.82	761696	20	1	11	3766.06
Sample_3	1002508	677968	98.63	664817	15	0	7	4348.99
Sample_4	1019000	633349	52.86	332907	13	0	8	13050.2
Sample_5	1834469	1141540	60.07	681646	16	0	10	6473.21
Sample_6	1922533	1272918	86.72	1097330	15	0	7	3302.35
Sample_7	1766891	1140058	98.93	1120850	22	0	9	3252.52
Sample_8	1553567	981212	93.7	913950	18	0	13	3711.9
Sample_9	1600573	1051301	96.9	1012608	15	0	7	3376.59
Sample_10	1658109	1137127	98.15	1109389	16	0	7	3148.58
Sample_11	1469909	873371	25.57	220792	10	2	5	23448.7
Sample_12	1941116	1301254	96.48	1248661	11	0	5	2742.57
Sample_13	1267376	758073	98.39	740973	12	0	6	4114.27
Sample_14	1127097	695216	94.14	650612	16	0	9	4737.95
Sample_15	1151088	718794	94.28	673836	19	0	9	5292.48
Sample_16	927189	610015	97.5	591125	20	1	10	3977.33
Sample_17	1795396	1217962	98.82	1196610	17	0	9	2786.44
Sample_18	2597485	1502864	2.1	28751	4	0	2	33390.2
Sample_19	1360822	883869	98.61	866157	18	0	9	3584.48
Sample_20	1955980	1320048	91.97	1206497	17	0	11	3942.88
Sample_21	1896541	1015916	13.95	139319	9	1	4	27501.3
Sample_22	1726747	974038	1.71	14932	4	0	2	51825.8
Sample_23	2581736	1377115	1.37	16701	6	0	4	56094.1
Sample_24	804470	482531	11.12	52987	2	0	2	69239.8
Sample_25	1570429	1036881	90.71	935238	20	1	11	4717.55
Sample_26	1854055	1107751	61.04	671813	11	0	6	8377.4
Sample_27	1466365	984726	97.83	957727	17	0	9	4171.28
Sample_28	1107100	693041	40.55	278911	13	1	6	15897.7
Sample_29	2386570	1375297	12.26	165946	10	0	5	21382.9
Sample_30	1590357	857342	8.23	68561	4	0	2	40847.5
Sample_31	1741399	1167748	96.84	1123843	15	0	8	3457.06
Sample_32	1447884	817188	7.82	61859	9	1	5	47901.5
Sample_33	1595509	910674	33.24	299679	16	5	8	15924.5
Sample_34	1496234	980951	88.55	863379	15	0	6	4419
Sample_35	1206098	681175	26.99	182107	15	0	7	18837.6
Sample_36	607208	416265	97.34	402750	20	0	9	5095.48
Sample_37	1370781	773892	3.43	25066	4	0	2	49775.7
Sample_38	1508119	1010244	99.22	996549	20	1	10	3916.9
Sample_39	1366793	919218	97.77	893578	16	0	10	4530.66
Sample_40	1089572	736684	98.86	723879	15	0	6	3333
Sample_41	1234078	828120	98.91	814305	25	1	14	3625.21
Sample_42	985976	530194	5.01	25340	8	2	5	44100.7
Sample_43	1259346	808584	92.69	745002	15	0	6	5087.76
Sample_44	1304828	714623	4.19	28529	5	0	3	41682.6
Sample_45	68849	42702	94.7	40202	16	0	9	18658.8
Sample_46	1315139	782938	24.99	193280	6	0	3	17996.5
Sample_47	797151	532794	98.66	522254	19	0	10	4550.18
Sample_48	895981	402609	21.04	83511	12	2	8	48368.2
Sample_49	1678429	1119385	95.96	1067823	20	1	10	3101.95
Sample_50	1567767	961981	58.66	560829	7	0	5	8770.76
Sample_51	1726040	1167051	96.56	1120337	13	0	7	2477.95
Sample_52	1270684	863504	98.92	848731	18	0	9	4154.51
Sample_53	1440017	977525	96.21	935385	16	0	9	3571.07
Sample_54	841655	523952	82.01	427441	17	0	10	7386.65
Sample_55	1069618	710218	96.94	684455	16	1	9	4701.23

## Sheet: COVseq CCI-55 samples (Rep3)
Supplementary Data 3. Summary of sequencing results
Sample	# Input reads	# Trimmed reads (fastp)	% Mapped reads (viral)	# Trimmed reads (iVar)	# High conf SNPs (iVar)	# High conf INDELs (iVar)	# Missense variants (iVar)	# Ns per 100kb consensus (iVar)
Sample_1	1373396	795804	37.72	297249	14	2	5	14678.4
Sample_2	1135669	746225	98.71	731936	20	1	11	4235.55
Sample_3	1077745	717697	98.46	702536	15	0	7	4114.27
Sample_4	1183246	726368	52.11	376292	13	0	8	12986.7
Sample_5	1740316	1069555	58.99	627136	14	0	9	8053.02
Sample_6	1574330	1027946	85.45	873191	15	0	7	4327.74
Sample_7	1511657	960925	98.81	943834	22	0	9	3638.13
Sample_8	1300391	806737	93.05	746229	17	0	12	4634.01
Sample_9	1495201	969832	96.51	930638	15	0	7	4651.55
Sample_10	1368118	924247	97.87	899145	15	0	7	3322.94
Sample_11	1531819	896662	24.06	213487	10	2	5	22826.2
Sample_12	1658592	1096962	96.21	1049696	12	0	5	2950.74
Sample_13	838381	492263	98.34	481012	12	0	6	6698.32
Sample_14	900072	547466	93.56	509186	17	0	10	5656.71
Sample_15	955425	588463	93.8	548806	20	0	10	6218.75
Sample_16	1169843	759021	97.19	733235	20	1	10	4635.76
Sample_17	1564706	1047713	98.76	1028478	17	0	9	3597.77
Sample_18	2350677	1335570	2.21	26878	3	0	1	37638.9
Sample_19	1306008	835742	98.48	818171	18	0	9	3701.84
Sample_20	1778971	1186812	91.53	1079631	17	0	11	4184.23
Sample_21	1998328	1058429	12.87	133867	9	1	4	26299.6
Sample_22	1579403	885353	1.68	13194	3	0	1	58405.5
Sample_23	2202788	1157492	1.39	14073	2	0	1	60573.1
Sample_24	789950	471623	11.45	53196	5	0	2	69614.7
Sample_25	1699672	1110889	90.14	995735	20	1	11	5257.88
Sample_26	1725233	1020188	60.52	613468	12	0	6	9908.13
Sample_27	1408210	933582	97.53	905579	17	0	9	4721.19
Sample_28	1040004	641257	38.91	247663	11	1	5	20214.9
Sample_29	2306016	1310245	12.33	159031	10	0	5	24118.9
Sample_30	1427087	761407	7.97	58767	4	1	2	44761.7
Sample_31	1516837	1003323	96.46	962171	15	0	8	3490.59
Sample_32	1221605	682567	7.61	49994	9	1	5	51334.3
Sample_33	1584893	888711	31.89	280691	15	4	7	17645.5
Sample_34	1464298	948700	87.69	827054	15	0	6	5079.97
Sample_35	1147746	639502	26.52	168035	14	0	7	20527.6
Sample_36	1400536	942383	97.46	913214	21	0	10	3842.54
Sample_37	1554447	865291	3.61	29478	7	0	5	49861.1
Sample_38	1332401	879746	99.16	867288	20	1	10	4227.57
Sample_39	1180003	779737	97.68	757610	15	0	9	5368.34
Sample_40	1364567	913731	98.74	897044	16	0	7	4106.89
Sample_41	878804	578695	98.76	568165	25	1	14	4723.36
Sample_42	1072979	569354	4.61	24967	7	2	5	47084.4
Sample_43	1098002	694796	91.87	634716	15	0	6	5678.42
Sample_44	1195129	647352	4.69	28945	8	0	5	38673
Sample_45	1067271	662267	95.13	626627	17	0	9	5324.39
Sample_46	1383770	814871	24.9	200317	7	0	4	18243.6
Sample_47	1137335	748392	98.6	733416	18	0	9	3745.43
Sample_48	524785	230691	20.44	46372	11	2	7	59117.8
Sample_49	1708809	1124612	95.52	1068222	20	1	10	3447.47
Sample_50	1396402	843804	57.29	480471	7	0	5	9622.42
Sample_51	1572985	1048802	96.12	1002725	13	0	7	2840.09
Sample_52	1283131	859318	98.77	843523	19	0	9	4258.46
Sample_53	1617630	1080942	95.88	1031136	16	0	9	3822.55
Sample_54	902180	552867	80.3	441563	16	0	10	8350.07
Sample_55	910641	595325	96.59	571860	16	1	9	5184.09

## Sheet: COVseq CCI-55 samples (Rep4)
Supplementary Data 3. Summary of sequencing results
Sample	# Input reads	# Trimmed reads (fastp)	% Mapped reads (viral)	# Trimmed reads (iVar)	# High conf SNPs (iVar)	# High conf INDELs (iVar)	# Missense variants (iVar)	# Ns per 100kb consensus (iVar)
Sample_1	1022851	594530	39.03	229988	14	2	6	17904.2
Sample_2	783080	520626	98.83	511519	21	1	11	5050.47
Sample_3	956601	646082	98.58	633617	15	0	7	4201.46
Sample_4	1129750	698212	53.03	368031	13	0	8	12906.1
Sample_5	1469008	909660	59.12	535074	15	0	10	8320.78
Sample_6	1629839	1077182	85.6	917128	15	0	7	4372.92
Sample_7	1386902	899877	98.92	885411	22	0	9	3386.93
Sample_8	1234002	774859	93.15	718002	18	0	12	4481.61
Sample_9	1309653	860107	96.66	827117	16	0	7	4100.86
Sample_10	1285076	883298	97.9	860301	16	0	7	3450.36
Sample_11	1063794	625564	24.02	148902	10	2	5	29826.9
Sample_12	1603034	1075982	96.22	1030385	13	0	7	3235.76
Sample_13	983667	584347	98.33	570893	12	0	6	5076.62
Sample_14	926101	568798	93.61	529540	15	0	9	5492.41
Sample_15	763949	476308	93.88	444993	21	0	10	7326.24
Sample_16	989422	652438	97.46	632529	20	1	10	4813.51
Sample_17	1841106	1252226	98.91	1232290	17	0	9	3093.54
Sample_18	2248294	1283967	2.14	25311	5	0	2	37885.3
Sample_19	1218963	789254	98.54	773566	19	0	10	3802.43
Sample_20	1742367	1176762	91.49	1070831	18	0	12	4585.13
Sample_21	1715507	911464	13.73	123225	9	1	4	29548.8
Sample_22	1593277	893026	1.56	12582	4	0	2	57040
Sample_23	2122668	1127087	1.31	13250	3	0	1	64747.6
Sample_24	838559	494767	11.38	55563	3	0	2	70465
Sample_25	1472240	971872	90.42	873977	20	1	11	5315.4
Sample_26	1649087	986419	61.06	598479	11	0	6	10489
Sample_27	1581105	1064850	97.69	1035096	17	0	9	3990.21
Sample_28	1189640	740260	38.16	280591	13	1	7	17543.7
Sample_29	2483090	1418631	12.57	175936	11	0	6	23806.8
Sample_30	1431579	766276	8.44	62984	5	0	3	46370.1
Sample_31	1531257	1025272	96.51	984409	16	0	9	3654.9
Sample_32	1248396	700107	7.38	50008	9	1	5	51860.9
Sample_33	1662943	937905	32.57	302685	14	5	6	16094
Sample_34	1332680	870802	87.74	759987	16	0	6	5332.22
Sample_35	1060638	591595	27.36	160519	14	0	6	22391.8
Sample_36	1273316	868125	97.53	842407	20	0	9	4033.04
Sample_37	926006	518787	3.65	17930	5	0	3	61572.4
Sample_38	1076247	722744	99.28	713884	20	1	10	4305.98
Sample_39	1197465	802563	97.67	780054	17	0	11	5455.52
Sample_40	1260925	859218	98.85	845164	15	0	6	3550.95
Sample_41	987457	662363	98.94	652103	24	1	14	3829.77
Sample_42	1118426	600162	4.49	25773	6	2	4	46561.8
Sample_43	1231991	791919	91.78	723255	15	0	6	5901.49
Sample_44	1319260	717874	4.36	30030	4	0	2	35049.4
Sample_45	1115064	696857	94.42	654640	17	0	9	4808.37
Sample_46	1335755	789450	25.16	196518	6	0	3	19384.8
Sample_47	1004358	670670	98.67	658237	18	0	9	4248.26
Sample_48	715760	310673	21.44	65723	12	2	7	56448.9
Sample_49	1210239	806934	95.28	764893	20	1	10	3943.79
Sample_50	1193892	722755	57.45	412806	6	0	5	10672.9
Sample_51	1519359	1025676	96.26	982343	13	0	7	3195.52
Sample_52	1187187	806725	98.93	794030	18	0	8	4187.76
Sample_53	1314353	893987	95.9	853525	16	0	9	4167.92
Sample_54	784098	484691	79.97	385715	17	0	10	9493.23
Sample_55	871997	577479	96.47	554261	18	1	10	5328.28

[truncated: 4 more sheets: COVseq OAS-95 (Rep1), COVseq OAS-95 (Rep2), COVseq OAS-95 (Rep3), COVseq CCI-95]
