# Supplementary material for: COVseq is a cost-effective workflow for mass-scale SARS-CoV-2 genomic surveillance
Source: Nat Commun. 2021 Jun 23;12:3903. doi: 10.1038/s41467-021-24078-9 (PMC8222401; doi:10.1038/s41467-021-24078-9)
Supplement: Supplementary file 6 — Supplementary Data 4 [file 41467_2021_24078_MOESM6_ESM.xlsx]

## Sheet: Table S4
Supplementary Data 4. List of samples and corresponding Ct values.
	OAS: Ospedale Amedeo di Savoia, Turin, Italy. CCI: Candiolo Cancer Institute, Turin, Italy.
					Target region and corresponding Ct value
	Sample group	Sample ID	Institution	Sampling date	ORF1ab	RdRp	S	E	N	ORF8
	OAS-29	1	OAS	31.03.2020	/	40	/	/	43	/
	OAS-29	2	OAS	31.03.2020	/	/	/	/	37	/
	OAS-29	3	OAS	31.03.2020	/	39	/	/	/	/
	OAS-29	4	OAS	01.04.2020	/	25	/	23	23	/
	OAS-29	5	OAS	31.03.2020	/	23	/	20	20	/
	OAS-29	6	OAS	31.03.2020	/	31	/	29	30	/
	OAS-29	7	OAS	31.03.2020	/	26	/	23	23	/
	OAS-29	8	OAS	31.03.2020	/	30	/	30	30	/
	OAS-29	9	OAS	31.03.2020	/	21	/	17	17	/
	OAS-29	10	OAS	31.03.2020	/	17	/	15	14	/
	OAS-29	11	OAS	31.03.2020	/	27	/	24	25	/
	OAS-29	12	OAS	31.03.2020	/	29	/	26	26	/
	OAS-29	13	OAS	31.03.2020	/	27	/	24	25	/
	OAS-29	14	OAS	01.04.2020	/	32	/	30	31	/
	OAS-29	15	OAS	01.04.2020	/	35	/	32	34	/
	OAS-29	16	OAS	01.04.2020	/	39	/	/	/	/
	OAS-29	17	OAS	31.03.2020	/	37	/	34	36	/
	OAS-29	18	OAS	01.04.2020	/	21	/	18	19	/
	OAS-29	19	OAS	01.04.2020	/	28	/	25	27	/
	OAS-29	20	OAS	31.03.2020	/	/	/	43	/	/
	OAS-29	21	OAS	08.04.2020	/	19	/	15	15	/
	OAS-29	22	OAS	08.04.2020	/	31	/	27	27	/
	OAS-29	23	OAS	08.04.2020	/	20	/	16	16	/
	OAS-29	24	OAS	08.04.2020	/	18	/	15	15	/
	OAS-29	25	OAS	08.04.2020	/	33	/	29	30	/
	OAS-29	26	OAS	08.04.2020	/	39	/	35	36	/
	OAS-29	27	OAS	08.04.2020	/	38	/	33	34	/
	OAS-29	28	OAS	07.04.2020	/	40	/	/	35	/
	OAS-29	29	OAS	07.04.2020	/	40	/	/	41	/
	CCI-55	1	CCI	17.10.2020	27.8582	/	27.611	/	28.5532	/
	CCI-55	2	CCI	17.10.2020	14.9067	/	15.0321	/	15.9355	/
	CCI-55	3	CCI	17.10.2020	16.6351	/	16.4226	/	17.3868	/
	CCI-55	4	CCI	17.10.2020	29.4074	/	29.0124	/	29.2531	/
	CCI-55	5	CCI	17.10.2020	26.7119	/	26.4586	/	27.9578	/
	CCI-55	6	CCI	17.10.2020	24.0024	/	23.6958	/	24.8019	/
	CCI-55	7	CCI	17.10.2020	13.2188	/	13.5859	/	13.8757	/
	CCI-55	8	CCI	17.10.2020	19.6802	/	19.4922	/	21.5936	/
	CCI-55	9	CCI	17.10.2020	19.5877	/	19.4465	/	21.6637	/
	CCI-55	10	CCI	17.10.2020	15.868	/	16.0212	/	16.6896	/
	CCI-55	11	CCI	17.10.2020	39.3328	/	31.8529	/	30.6435	/
	CCI-55	12	CCI	17.10.2020	18.8989	/	18.6656	/	20.9319	/
	CCI-55	13	CCI	17.10.2020	15.7932	/	18.6769	/	16.5493	/
	CCI-55	14	CCI	17.10.2020	21.7428	/	21.6408	/	23.3466	/
	CCI-55	15	CCI	17.10.2020	22.9202	/	23.0074	/	23.9651	/
	CCI-55	16	CCI	17.10.2020	13.3089	/	12.8972	/	12.8322	/
	CCI-55	17	CCI	17.10.2020	9.38024	/	9.81841	/	10.4331	/
	CCI-55	18	CCI	17.10.2020	28.6417	/	28.5607	/	29.3714	/
	CCI-55	19	CCI	17.10.2020	14.2251	/	14.4975	/	15.5069	/
	CCI-55	20	CCI	17.10.2020	21.624	/	21.5422	/	22.4433	/
	CCI-55	21	CCI	02.11.2020	35.916	/	28.232	/	30.396	/
	CCI-55	22	CCI	02.11.2020	/	/	/	/	35.921	/
	CCI-55	23	CCI	02.11.2020	35.373	/	36.278	/	33.178	/
	CCI-55	24	CCI	02.11.2020	/	/	/	/	35.76	/
	CCI-55	25	CCI	02.11.2020	22.45	/	22.398	/	24.035	/
	CCI-55	26	CCI	02.11.2020	24.759	/	25.218	/	25.686	/
	CCI-55	27	CCI	02.11.2020	21.763	/	21.772	/	22.555	/
	CCI-55	28	CCI	02.11.2020	30.437	/	28.655	/	30.587	/
	CCI-55	29	CCI	02.11.2020	28.769	/	22.442	/	28.587	/
	CCI-55	30	CCI	02.11.2020	/	/	/	/	33.696	/
	CCI-55	31	CCI	02.11.2020	18.047	/	18.182	/	18.678	/
	CCI-55	32	CCI	02.11.2020	32.649	/	37.347	/	32.44	/
	CCI-55	33	CCI	02.11.2020	27.053	/	26.586	/	26.641	/
	CCI-55	34	CCI	02.11.2020	22.997	/	22.209	/	24.718	/
	CCI-55	35	CCI	02.11.2020	30.402	/	30.281	/	30.681	/
	CCI-55	36	CCI	02.11.2020	17.533	/	17.574	/	18.019	/
	CCI-55	37	CCI	02.11.2020	32.146	/	31.223	/	31.202	/
	CCI-55	38	CCI	02.11.2020	13.821	/	14.54	/	14.97	/
	CCI-55	39	CCI	02.11.2020	22.087	/	22.46	/	23.368	/
	CCI-55	40	CCI	02.11.2020	14.961	/	15.416	/	15.956	/
	CCI-55	41	CCI	02.11.2020	13.315	/	14.292	/	14.521	/
	CCI-55	42	CCI	02.11.2020	37.013	/	37.155	/	31.836	/
	CCI-55	43	CCI	02.11.2020	24.66	/	24.447	/	25.266	/
	CCI-55	44	CCI	02.11.2020	35.986	/	32.093	/	32.631	/
	CCI-55	45	CCI	02.11.2020	22.377	/	22.16	/	23.894	/
	CCI-55	46	CCI	02.11.2020	29.756	/	29.459	/	31.086	/
	CCI-55	47	CCI	02.11.2020	12.617	/	12.83	/	12.898	/
	CCI-55	48	CCI	02.11.2020	36.602	/	36.658	/	32.767	/
	CCI-55	49	CCI	02.11.2020	22.799	/	22.67	/	23.618	/
	CCI-55	50	CCI	02.11.2020	27.856	/	27.615	/	28.481	/
	CCI-55	51	CCI	02.11.2020	19.613	/	19.851	/	20.298	/
	CCI-55	52	CCI	02.11.2020	18.328	/	18.479	/	18.547	/
	CCI-55	53	CCI	02.11.2020	21.824	/	21.577	/	23.014	/
	CCI-55	54	CCI	02.11.2020	26.761	/	26.539	/	28.333	/
	CCI-55	55	CCI	02.11.2020	20.188	/	19.855	/	20.847	/
	OAS-95	1	OAS	04.01.2021	25.83	/	26.7025	/	27.5402	/
	OAS-95	2	OAS	07.01.2021	21.4579	/	22.0697	/	22.7043	/
	OAS-95	3	OAS	08.01.2021	/	/	/	/	35.7879	/
	OAS-95	4	OAS	13.01.2021	15	/	14	/	15	/
	OAS-95	5	OAS	14.01.2021	21.4498	/	22.0242	/	23.6326	/
	OAS-95	6	OAS	14.01.2021	23.761	/	24.359	/	25.6461	/
	OAS-95	7	OAS	14.01.2021	19.0712	/	19.4169	/	21.0037	/
	OAS-95	8	OAS	14.01.2021	18.1495	/	18.4663	/	20.6082	/
	OAS-95	9	OAS	17.01.2021	31.0347	/	33.0013	/	31.5369	/
	OAS-95	10	OAS	15.01.2021	26.4381	/	27.3978	/	28.5106	/
	OAS-95	11	OAS	16.01.2021	27.8065	/	29.0105	/	28.8662	/
	OAS-95	12	OAS	15.01.2021	33.5538	/	34.0526	/	32.5287	/
	OAS-95	13	OAS	18.01.2021	26.0177	/	26.7098	/	28.2116	/
	OAS-95	14	OAS	11.01.2021	22	/	21	/	21	/
	OAS-95	15	OAS	14.01.2021	17.513	/	18.1027	/	19.6814	/
	OAS-95	16	OAS	14.01.2021	16.9047	/	17.3126	/	19.2328	/
	OAS-95	17	OAS	15.01.2021	15.6874	/	16.0652	/	17.1733	/
	OAS-95	18	OAS	17.01.2021	32.6288	/	35.9802	/	33.0866	/
	OAS-95	19	OAS	12.01.2021	17.8104	/	18.3681	/	20.1242	/
	OAS-95	20	OAS	15.01.2021	17.6216	/	17.8673	/	20.2706	/
	OAS-95	21	OAS	15.01.2021	22.2436	/	22.8604	/	24.3967	/
	OAS-95	22	OAS	15.01.2021	15.2754	/	15.5624	/	17.2564	/
	OAS-95	23	OAS	15.01.2021	15.1988	/	15.4567	/	16.4949	/
	OAS-95	24	OAS	01.02.2021	18	/	/	/	20	/
	OAS-95	25	OAS	15.01.2021	17.0251	/	17.4405	/	19.71	/
	OAS-95	26	OAS	15.01.2021	14.2665	/	14.5338	/	15.3071	/
	OAS-95	27	OAS	15.01.2021	14.8094	/	15.0553	/	16.1365	/
	OAS-95	28	OAS	15.01.2021	14.8585	/	15.115	/	16.0857	/
	OAS-95	29	OAS	15.01.2021	18.6669	/	19.2418	/	21.2271	/
	OAS-95	30	OAS	15.01.2021	15.4863	/	15.7975	/	17.0153	/
	OAS-95	31	OAS	15.01.2021	17.1343	/	17.4233	/	19.157	/
	OAS-95	32	OAS	15.01.2021	17.6796	/	18.0763	/	20.3663	/
	OAS-95	33	OAS	15.01.2021	23.5809	/	24.1705	/	25.9611	/
	OAS-95	34	OAS	15.01.2021	20.4181	/	20.8296	/	22.0707	/
	OAS-95	35	OAS	15.01.2021	16.8607	/	17.0853	/	18.3369	/
	OAS-95	36	OAS	01.02.2021	21	/	/	/	23	/
	OAS-95	37	OAS	18.01.2021	17.9051	/	18.4117	/	20.3723	/
	OAS-95	38	OAS	18.01.2021	18.5461	/	19.2265	/	21.196	/
	OAS-95	39	OAS	18.01.2021	19.1938	/	20.162	/	22.0284	/
	OAS-95	40	OAS	18.01.2021	24.0553	/	25.1223	/	26.8129	/
	OAS-95	41	OAS	18.01.2021	34.7477	/	/	/	34.4973	/
	OAS-95	42	OAS	18.01.2021	29.0643	/	30.8606	/	30.7343	/
	OAS-95	43	OAS	18.01.2021	33.8797	/	/	/	35.3774	/
	OAS-95	44	OAS	15.01.2021	20	/	18	/	18	/
	OAS-95	45	OAS	18.01.2021	19.8333	/	21.1214	/	23.5578	/
	OAS-95	46	OAS	18.01.2021	32.205	/	35.4443	/	32.1764	/
	OAS-95	47	OAS	18.01.2021	30.4741	/	32.5579	/	30.9401	/
	OAS-95	48	OAS	01.02.2021	17	/	/	/	18	/
	OAS-95	49	OAS	18.01.2021	17.9084	/	18.7997	/	20.539	/
	OAS-95	50	OAS	18.01.2021	/	/	/	/	37.4525	/
	OAS-95	51	OAS	19.01.2021	27.771	/	29.7005	/	30.2848	/
	OAS-95	52	OAS	19.01.2021	29.4707	/	31.6453	/	30.4121	/
	OAS-95	53	OAS	19.01.2021	24.1274	/	25.4025	/	27.241	/
	OAS-95	54	OAS	19.01.2021	32.254	/	35.2167	/	33.3285	/
	OAS-95	55	OAS	19.01.2021	19.112	/	20.144	/	21.6465	/
	OAS-95	56	OAS	19.01.2021	27.0706	/	/	/	27.1435	/
	OAS-95	57	OAS	19.01.2021	19.0116	/	20.1058	/	21.781	/
	OAS-95	58	OAS	20.01.2021	23.8698	/	25.0314	/	26.4941	/
	OAS-95	59	OAS	20.01.2021	32.2697	/	35.8109	/	33.049	/
	OAS-95	60	OAS	21.01.2021	18	/	19	/	17	/
	OAS-95	61	OAS	21.01.2021	18	/	17	/	17	/
	OAS-95	62	OAS	01.02.2021	23	/	/	/	25	/
	OAS-95	63	OAS	21.01.2021	16.6339	/	17.6181	/	19.7839	/
	OAS-95	64	OAS	21.01.2021	15.3818	/	16.2539	/	18.1383	/
	OAS-95	65	OAS	19.01.2021	15.5248	/	16.4338	/	18.2818	/
	OAS-95	66	OAS	19.01.2021	22.7229	/	23.8462	/	25.3114	/
	OAS-95	67	OAS	21.01.2021	18.0945	/	19.0967	/	20.6947	/
	OAS-95	68	OAS	22.01.2021	19.5073	/	20.5389	/	23.1727	/
	OAS-95	69	OAS	22.01.2021	21.1229	/	22.0743	/	24.4421	/
	OAS-95	70	OAS	22.01.2021	31.1147	/	33.2643	/	31.5703	/
	OAS-95	71	OAS	22.01.2021	19.118	/	20.0477	/	21.93	/
	OAS-95	72	OAS	01.02.2021	17	/	/	/	19	/
	OAS-95	73	OAS	22.01.2021	24.9603	/	25.9538	/	27.8067	/
	OAS-95	74	OAS	22.01.2021	17.1578	/	18.0311	/	19.9528	/
	OAS-95	75	OAS	22.01.2021	20.8843	/	21.8494	/	23.5097	/
	OAS-95	76	OAS	22.01.2021	28.9254	/	30.6685	/	30.4097	/
	OAS-95	77	OAS	22.01.2021	19.6007	/	20.8726	/	22.2145	/
	OAS-95	78	OAS	22.01.2021	22.7848	/	23.1093	/	23.0504	/
	OAS-95	79	OAS	22.01.2021	31.3693	/	31.5999	/	31.0495	/
	OAS-95	80	OAS	23.01.2021	28.2545	/	28.3726	/	28.1074	/
	OAS-95	81	OAS	15.01.2021	20.2245	/	20.1032	/	20.3974	/
	OAS-95	82	OAS	25.01.2021	20.4734	/	20.361	/	20.8267	/
	OAS-95	83	OAS	25.01.2021	25.7748	/	25.6552	/	25.3973	/
	OAS-95	84	OAS	01.02.2021	28	/	/	/	28	/
	OAS-95	85	OAS	25.01.2021	16.6594	/	16.5889	/	16.6281	/
	OAS-95	86	OAS	25.01.2021	28.5966	/	28.8194	/	28.2704	/
	OAS-95	87	OAS	15.01.2021	27	/	26	/	26	/
	OAS-95	88	OAS	15.01.2021	26.6992	/	26.6405	/	26.6844	/
	OAS-95	89	OAS	15.01.2021	-	/	-	/	-	/
	OAS-95	90	OAS	25.01.2021	30.8793	/	31.0227	/	30.3042	/
	OAS-95	91	OAS	25.01.2021	20.297	/	20.2653	/	20.5929	/
	OAS-95	92	OAS	14.01.2021	27.9522	/	28.2853	/	27.7307	/
	OAS-95	93	OAS	15.01.2021	35.3661	/	36.8267	/	34.2169	/
	OAS-95	94	OAS	20.01.2021	26	/	26	/	26	/
	OAS-95	95	OAS	15.01.2021	37.0739	/	/	/	32.7949	/
	CCI-95	1	CCI	01.08.2020	/	/	/	/	35.17	/
	CCI-95	2	CCI	10.08.2020	27.07	/	27.77	/	26.92	/
	CCI-95	3	CCI	13.08.2020	21.4819	/	21.8406	/	23.5931	/
	CCI-95	4	CCI	13.08.2020	30.3039	/	30.603	/	29.5701	/
	CCI-95	5	CCI	13.08.2020	/	/	/	/	34.5432	/
	CCI-95	6	CCI	14.08.2020	18.37	/	18.56	/	19.33	/
	CCI-95	7	CCI	14.08.2020	21.52	/	22.31	/	22.25	/
	CCI-95	8	CCI	14.08.2020	18.76	/	18.86	/	19.31	/
	CCI-95	9	CCI	14.08.2020	21.04	/	21.25	/	22.41	/
	CCI-95	10	CCI	14.08.2020	21.55	/	21.7	/	22.37	/
	CCI-95	11	CCI	14.08.2020	18.3	/	18.83	/	18.91	/
	CCI-95	12	CCI	14.08.2020	23.3	/	23.65	/	24.19	/
	CCI-95	13	CCI	19.08.2020	/	/	39.3296	/	39.4177	/
	CCI-95	14	CCI	19.08.2020	20.6025	/	Undetermined	/	19.8606	/
	CCI-95	15	CCI	19.08.2020	31.3357	/	30.1008	/	30.5121	/
	CCI-95	16	CCI	19.08.2020	17.2351	/	17.5552	/	17.8213	/
	CCI-95	17	CCI	21.08.2020	16.3877	/	17.9427	/	17.4131	/
	CCI-95	18	CCI	21.08.2020	/	18.617	/	17.349	21.289	/
	CCI-95	19	CCI	21.08.2020	30.2252	/	28.2221	/	30.7534	/
	CCI-95	20	CCI	21.08.2020	24.3959	29.268	Undetermined	29.15	25.2491	/
	CCI-95	21	CCI	21.08.2020	17.6168	/	Undetermined	/	18.1405	/
	CCI-95	22	CCI	21.08.2020	20.967	26.039	Undetermined	25.409	21.3835	/
	CCI-95	23	CCI	21.08.2020	18.1991	/	17.9547	/	18.6702	/
	CCI-95	24	CCI	21.08.2020	22.2292	/	22.4373	/	22.3107	/
	CCI-95	25	CCI	21.08.2020	16.6774	/	17.2314	/	17.2127	/
	CCI-95	26	CCI	22.08.2020	19.7154	/	19.6442	/	21.5242	/
	CCI-95	27	CCI	22.08.2020	Undetermined	/	34.9053	/	32.83	/
	CCI-95	28	CCI	22.08.2020	38.9743	/	Undetermined	/	34.9789	/
	CCI-95	29	CCI	22.08.2020	20.8538	/	20.7028	/	20.9786	/
	CCI-95	30	CCI	24.08.2020	21.11	/	Undetermined	/	21.9321	/
	CCI-95	31	CCI	24.08.2020	39.8753	/	36.5222	/	32.7954	/
	CCI-95	32	CCI	24.08.2020	Undetermined	/	Undetermined	/	34.5165	/
	CCI-95	33	CCI	24.08.2020	21.3903	/	Undetermined	/	23.7121	/
	CCI-95	34	CCI	24.08.2020	28.2112	/	27.9719	/	30.4478	/
	CCI-95	35	CCI	24.08.2020	20.7991	/	20.2424	/	22.9602	/
	CCI-95	36	CCI	24.08.2020	20.9482	/	20.6685	/	21.9464	/
	CCI-95	37	CCI	24.08.2020	16.7306	/	17.4322	/	17.7411	/
	CCI-95	38	CCI	25.08.2020	24.5738	/	24.7236	/	25.2798	/
	CCI-95	39	CCI	25.08.2020	24.1804	/	24.3877	/	24.7483	/
	CCI-95	40	CCI	25.08.2020	Undetermined	/	Undetermined	/	35.6065	/
	CCI-95	41	CCI	25.08.2020	22.1452	/	23.2371	/	25.7403	/
	CCI-95	42	CCI	25.08.2020	12.4712	/	12.7285	/	15.5513	/
	CCI-95	43	CCI	26.08.2020	21.1375	/	21.3906	/	21.5467	/
	CCI-95	44	CCI	26.08.2020	22.0173	/	22.4426	/	24.3069	/
	CCI-95	45	CCI	26.08.2020	18.8535	/	19.5337	/	21.8083	/
	CCI-95	46	CCI	26.08.2020	18.1351	/	18.5904	/	20.2255	/
	CCI-95	47	CCI	26.08.2020	Undetermined	/	Undetermined	/	34.0587	/
	CCI-95	48	CCI	27.08.2020	18.0305	/	18.4407	/	19.495	/
	CCI-95	49	CCI	27.08.2020	Undetermined	/	Undetermined	/	35.73	/
	CCI-95	50	CCI	27.08.2020	20.8274	/	20.6064	/	22.23	/
	CCI-95	51	CCI	27.08.2020	35.4322	/	30.1952	/	30.68	/
	CCI-95	52	CCI	27.08.2020	31.9711	/	Undetermined	/	31.1	/
	CCI-95	53	CCI	28.08.2020	27.7397	/	27.9285	/	28.9474	/
	CCI-95	54	CCI	28.08.2020	18.2412	/	18.6626	/	19.4935	/
	CCI-95	55	CCI	28.08.2020	24.2738	/	24.7635	/	25.7683	/
	CCI-95	56	CCI	28.08.2020	39.0011	/	Undetermined	/	36.3572	/
	CCI-95	57	CCI	28.08.2020	31.2758	/	32.0734	/	31.5006	/
	CCI-95	58	CCI	28.08.2020	/	19.89	/	17.88	21.59	/
	CCI-95	59	CCI	28.08.2020	/	20.2	/	18.55	22.22	/
	CCI-95	60	CCI	28.08.2020	/	21.82	/	20.22	22.81	/
	CCI-95	61	CCI	28.08.2020	/	21.05	/	19.64	23.07	/
	CCI-95	62	CCI	28.08.2020	/	26.68	/	26.01	26.99	/
	CCI-95	63	CCI	28.08.2020	/	23.93	/	22.64	25.32	/
	CCI-95	64	CCI	28.08.2020	/	31.29	/	30.55	32.66	/
	CCI-95	65	CCI	29.08.2020	34.0305	/	34.7048	/	33.6991	/
	CCI-95	66	CCI	29.08.2020	32.4177	/	34.9624	/	32.9186	/
	CCI-95	67	CCI	29.08.2020	31.3386	/	31.527	/	32.3234	/
	CCI-95	68	CCI	29.08.2020	/	36.75	/	/	37.89	/
	CCI-95	69	CCI	31.08.2020	Undetermined	/	Undetermined	/	31.9476	/
	CCI-95	70	CCI	31.08.2020	22.924	/	Undetermined	/	22.7927	/
	CCI-95	71	CCI	31.08.2020	Undetermined	/	Undetermined	/	33.3519	/
	CCI-95	72	CCI	31.08.2020	17.9708	/	Undetermined	/	18.6217	/
	CCI-95	73	CCI	31.08.2020	/	27.58	/	/	27.1	/
	CCI-95	74	CCI	31.08.2020	28.3512	/	28.253	/	28.9421	/
	CCI-95	75	CCI	31.08.2020	20.6226	/	Undetermined	/	20.7522	/
	CCI-95	76	CCI	21.08.2020	21.2064	/	21.4511	/	21.885	/
	CCI-95	77	CCI	/	/	/	/	/	/	/
	CCI-95	78	CCI	/	/	/	/	/	/	/
	CCI-95	79	CCI	/	/	/	/	/	/	/
	CCI-95	80	CCI	/	/	/	/	/	/	/
	CCI-95	81	CCI	/	/	/	/	/	/	/
	CCI-95	82	CCI	/	/	/	/	/	/	/
	CCI-95	83	CCI	/	/	/	/	/	/	/
	CCI-95	84	CCI	/	/	/	/	/	/	/
	CCI-95	85	CCI	/	/	/	/	/	/	/
	CCI-95	86	CCI	/	/	/	/	/	/	/
	CCI-95	87	CCI	/	/	/	/	/	/	/
	CCI-95	88	CCI	/	/	/	/	/	/	/
	CCI-95	89	CCI	/	/	/	/	/	/	/
	CCI-95	90	CCI	/	/	/	/	/	/	/
	CCI-95	91	CCI	/	/	/	/	/	/	/
	CCI-95	92	CCI	/	/	/	/	/	/	/
	CCI-95	93	CCI	/	/	/	/	/	/	/
	CCI-95	94	CCI	/	/	/	/	/	/	/
	CCI-95	95	CCI	/	/	/	/	/	/	/
