# Supplementary material for: COVseq is a cost-effective workflow for mass-scale SARS-CoV-2 genomic surveillance
Source: Nat Commun. 2021 Jun 23;12:3903. doi: 10.1038/s41467-021-24078-9 (PMC8222401; doi:10.1038/s41467-021-24078-9)
Supplement: Supplementary file 7 — Supplementary Data 5 [file 41467_2021_24078_MOESM7_ESM.xlsx]

## Sheet: COVseq_PE150_AOS-29
Supplementary Data 5. List of all SNVs identified and corresponding annotations by Pangolin.
sample	REGION	POS	REF	ALT	REF_DP	REF_RV	REF_QUAL	ALT_DP	ALT_RV	ALT_QUAL	ALT_FREQ	TOTAL_DP	PVAL	PASS	GFF_FEATURE	REF_CODON	REF_AA	ALT_CODON	ALT_AA	library	lineage	probability	pangoLEARN_version	status	note
Sample_1	NC_045512.2	3037	C	T	3	0	70	38	5	58	0.926829	41	5.81047e-20	TRUE	cds-YP_009724389.1	TTC	F	TTT	F	PE150_AOS-29	B	1	2021-02-21	passed_qc
Sample_1	NC_045512.2	13536	C	T	2	0	70	34	6	56	0.944444	36	3.01008e-18	TRUE	cds-YP_009724389.1	TAC	Y	TAT	Y	PE150_AOS-29	B	1	2021-02-21	passed_qc
Sample_1	NC_045512.2	14408	C	T	0	0	0	21	8	55	1	21	3.71569e-12	TRUE	cds-YP_009724389.1	CCT	P	CTT	L	PE150_AOS-29	B	1	2021-02-21	passed_qc
Sample_10	NC_045512.2	241	C	T	1	1	32	272	5	36	0.996337	273	6.94497e-161	TRUE	NA	NA	NA	NA	NA	PE150_AOS-29	B.1.1.1	1	2021-02-21	passed_qc
Sample_10	NC_045512.2	3037	C	T	7	3	54	3897	537	63	0.998207	3904	0	TRUE	cds-YP_009724389.1	TTC	F	TTT	F	PE150_AOS-29	B.1.1.1	1	2021-02-21	passed_qc
Sample_10	NC_045512.2	4002	C	T	34	11	55	468	156	53	0.932271	502	1.66736e-247	TRUE	cds-YP_009724389.1	ACT	T	ATT	I	PE150_AOS-29	B.1.1.1	1	2021-02-21	passed_qc
Sample_10	NC_045512.2	5666	G	A	28	11	51	243	72	53	0.896679	271	6.81224e-123	TRUE	cds-YP_009724389.1	GAG	E	AAG	K	PE150_AOS-29	B.1.1.1	1	2021-02-21	passed_qc
Sample_10	NC_045512.2	10097	G	A	2	0	70	246	153	46	0.991935	248	8.42933e-144	TRUE	cds-YP_009724389.1	GGT	G	AGT	S	PE150_AOS-29	B.1.1.1	1	2021-02-21	passed_qc
Sample_10	NC_045512.2	13536	C	T	11	5	48	484	71	52	0.977778	495	9.2202e-275	TRUE	cds-YP_009724389.1	TAC	Y	TAT	Y	PE150_AOS-29	B.1.1.1	1	2021-02-21	passed_qc
Sample_10	NC_045512.2	14322	C	T	16	3	57	131	7	62	0.891156	147	6.76013e-66	TRUE	cds-YP_009724389.1	TAC	Y	TAT	Y	PE150_AOS-29	B.1.1.1	1	2021-02-21	passed_qc
Sample_10	NC_045512.2	14408	C	T	4	0	59	2391	303	63	0.99833	2395	0	TRUE	cds-YP_009724389.1	CCT	P	CTT	L	PE150_AOS-29	B.1.1.1	1	2021-02-21	passed_qc
Sample_10	NC_045512.2	23403	A	G	2	1	31	358	80	55	0.994444	360	3.98534e-211	TRUE	cds-YP_009724390.1	GAT	D	GGT	G	PE150_AOS-29	B.1.1.1	1	2021-02-21	passed_qc
Sample_10	NC_045512.2	23731	C	T	1	0	68	129	33	49	0.992308	130	2.83883e-75	TRUE	cds-YP_009724390.1	ACC	T	ACT	T	PE150_AOS-29	B.1.1.1	1	2021-02-21	passed_qc
Sample_11	NC_045512.2	241	C	T	2	0	54	348	10	36	0.994286	350	7.74716e-205	TRUE	NA	NA	NA	NA	NA	PE150_AOS-29	B.1	1	2021-02-21	passed_qc
Sample_11	NC_045512.2	3037	C	T	9	1	64	5522	749	63	0.998192	5532	0	TRUE	cds-YP_009724389.1	TTC	F	TTT	F	PE150_AOS-29	B.1	1	2021-02-21	passed_qc
Sample_11	NC_045512.2	14408	C	T	4	0	63	2487	368	62	0.998394	2491	0	TRUE	cds-YP_009724389.1	CCT	P	CTT	L	PE150_AOS-29	B.1	1	2021-02-21	passed_qc
Sample_11	NC_045512.2	23403	A	G	7	0	65	630	119	56	0.982839	641	0	TRUE	cds-YP_009724390.1	GAT	D	GGT	G	PE150_AOS-29	B.1	1	2021-02-21	passed_qc
Sample_12	NC_045512.2	241	C	T	0	0	0	397	16	36	1	397	8.50876e-239	TRUE	NA	NA	NA	NA	NA	PE150_AOS-29	B	1	2021-02-21	passed_qc
Sample_12	NC_045512.2	3037	C	T	10	1	66	6253	625	64	0.998244	6264	0	TRUE	cds-YP_009724389.1	TTC	F	TTT	F	PE150_AOS-29	B	1	2021-02-21	passed_qc
Sample_12	NC_045512.2	4002	C	T	79	22	54	947	300	53	0.923002	1026	0	TRUE	cds-YP_009724389.1	ACT	T	ATT	I	PE150_AOS-29	B	1	2021-02-21	passed_qc
Sample_12	NC_045512.2	10097	G	A	1	0	68	316	210	45	0.996845	317	2.80768e-187	TRUE	cds-YP_009724389.1	GGT	G	AGT	S	PE150_AOS-29	B	1	2021-02-21	passed_qc
Sample_12	NC_045512.2	13536	C	T	20	8	50	717	130	54	0.972863	737	0	TRUE	cds-YP_009724389.1	TAC	Y	TAT	Y	PE150_AOS-29	B	1	2021-02-21	passed_qc
Sample_12	NC_045512.2	14408	C	T	7	2	61	5249	473	65	0.998668	5256	0	TRUE	cds-YP_009724389.1	CCT	P	CTT	L	PE150_AOS-29	B	1	2021-02-21	passed_qc
Sample_12	NC_045512.2	18008	A	G	66	20	50	991	308	52	0.937559	1057	0	TRUE	cds-YP_009724389.1	GAA	E	GGA	G	PE150_AOS-29	B	1	2021-02-21	passed_qc
Sample_12	NC_045512.2	23403	A	G	9	3	50	552	103	57	0.980462	563	0	TRUE	cds-YP_009724390.1	GAT	D	GGT	G	PE150_AOS-29	B	1	2021-02-21	passed_qc
Sample_12	NC_045512.2	23731	C	T	1	0	27	27	5	53	0.964286	28	7.32151e-15	TRUE	cds-YP_009724390.1	ACC	T	ACT	T	PE150_AOS-29	B	1	2021-02-21	passed_qc
Sample_12	NC_045512.2	28253	C	T	48	2	45	738	7	41	0.938931	786	0	TRUE	cds-YP_009724396.1	TTC	F	TTT	F	PE150_AOS-29	B	1	2021-02-21	passed_qc
Sample_13	NC_045512.2	241	C	T	0	0	0	194	8	37	1	194	7.83695e-116	TRUE	NA	NA	NA	NA	NA	PE150_AOS-29	B.1.1.1	1	2021-02-21	passed_qc
Sample_13	NC_045512.2	1572	C	T	160	15	56	2270	1024	61	0.933772	2431	0	TRUE	cds-YP_009724389.1	ACA	T	ATA	I	PE150_AOS-29	B.1.1.1	1	2021-02-21	passed_qc
Sample_13	NC_045512.2	3037	C	T	14	1	67	3794	573	63	0.995801	3810	0	TRUE	cds-YP_009724389.1	TTC	F	TTT	F	PE150_AOS-29	B.1.1.1	1	2021-02-21	passed_qc
Sample_13	NC_045512.2	4002	C	T	27	6	56	612	167	54	0.957746	639	0	TRUE	cds-YP_009724389.1	ACT	T	ATT	I	PE150_AOS-29	B.1.1.1	1	2021-02-21	passed_qc
Sample_13	NC_045512.2	10097	G	A	4	3	44	219	167	43	0.982063	223	3.085e-125	TRUE	cds-YP_009724389.1	GGT	G	AGT	S	PE150_AOS-29	B.1.1.1	1	2021-02-21	passed_qc
Sample_13	NC_045512.2	13536	C	T	15	5	57	508	65	53	0.971319	523	6.01182e-285	TRUE	cds-YP_009724389.1	TAC	Y	TAT	Y	PE150_AOS-29	B.1.1.1	1	2021-02-21	passed_qc
Sample_13	NC_045512.2	14408	C	T	2	0	70	1843	227	63	0.998916	1845	0	TRUE	cds-YP_009724389.1	CCT	P	CTT	L	PE150_AOS-29	B.1.1.1	1	2021-02-21	passed_qc
Sample_13	NC_045512.2	23403	A	G	8	3	49	296	71	55	0.973684	304	1.15379e-166	TRUE	cds-YP_009724390.1	GAT	D	GGT	G	PE150_AOS-29	B.1.1.1	1	2021-02-21	passed_qc
Sample_13	NC_045512.2	23731	C	T	1	0	32	43	12	48	0.977273	44	3.35257e-24	TRUE	cds-YP_009724390.1	ACC	T	ACT	T	PE150_AOS-29	B.1.1.1	1	2021-02-21	passed_qc
Sample_14	NC_045512.2	241	C	T	0	0	0	362	4	36	1	362	7.64526e-217	TRUE	NA	NA	NA	NA	NA	PE150_AOS-29	B.1.1.1	1	2021-02-21	passed_qc
Sample_14	NC_045512.2	3037	C	T	7	2	60	3170	224	65	0.997797	3177	0	TRUE	cds-YP_009724389.1	TTC	F	TTT	F	PE150_AOS-29	B.1.1.1	1	2021-02-21	passed_qc
Sample_14	NC_045512.2	4002	C	T	36	8	57	568	130	57	0.940397	604	1.02625e-303	TRUE	cds-YP_009724389.1	ACT	T	ATT	I	PE150_AOS-29	B.1.1.1	1	2021-02-21	passed_qc
Sample_14	NC_045512.2	10097	G	A	2	1	52	306	215	45	0.993506	308	1.08908e-179	TRUE	cds-YP_009724389.1	GGT	G	AGT	S	PE150_AOS-29	B.1.1.1	1	2021-02-21	passed_qc
Sample_14	NC_045512.2	13536	C	T	20	8	49	981	130	58	0.979042	1002	0	TRUE	cds-YP_009724389.1	TAC	Y	TAT	Y	PE150_AOS-29	B.1.1.1	1	2021-02-21	passed_qc
Sample_14	NC_045512.2	14408	C	T	5	0	69	2128	147	66	0.997188	2134	0	TRUE	cds-YP_009724389.1	CCT	P	CTT	L	PE150_AOS-29	B.1.1.1	1	2021-02-21	passed_qc
Sample_14	NC_045512.2	21076	A	G	367	2	52	3590	1	35	0.907024	3958	0	TRUE	cds-YP_009724389.1	ACA	T	GCA	A	PE150_AOS-29	B.1.1.1	1	2021-02-21	passed_qc
Sample_14	NC_045512.2	23403	A	G	2	1	54	301	57	58	0.990132	304	2.71628e-177	TRUE	cds-YP_009724390.1	GAT	D	GGT	G	PE150_AOS-29	B.1.1.1	1	2021-02-21	passed_qc
Sample_15	NC_045512.2	241	C	T	1	0	36	650	10	36	0.998464	651	0	TRUE	NA	NA	NA	NA	NA	PE150_AOS-29	B.1.1.1	1	2021-02-21	passed_qc
Sample_15	NC_045512.2	3037	C	T	9	1	65	2842	178	66	0.996843	2851	0	TRUE	cds-YP_009724389.1	TTC	F	TTT	F	PE150_AOS-29	B.1.1.1	1	2021-02-21	passed_qc
Sample_15	NC_045512.2	4002	C	T	10	2	56	198	48	54	0.951923	208	1.5626e-107	TRUE	cds-YP_009724389.1	ACT	T	ATT	I	PE150_AOS-29	B.1.1.1	1	2021-02-21	passed_qc
Sample_15	NC_045512.2	10097	G	A	3	2	36	170	121	44	0.982659	173	2.85789e-97	TRUE	cds-YP_009724389.1	GGT	G	AGT	S	PE150_AOS-29	B.1.1.1	1	2021-02-21	passed_qc
Sample_15	NC_045512.2	11270	A	G	8	1	61	64	9	53	0.888889	72	3.525e-32	TRUE	cds-YP_009724389.1	ATG	M	GTG	V	PE150_AOS-29	B.1.1.1	1	2021-02-21	passed_qc
Sample_15	NC_045512.2	13536	C	T	13	5	51	657	87	54	0.980597	670	0	TRUE	cds-YP_009724389.1	TAC	Y	TAT	Y	PE150_AOS-29	B.1.1.1	1	2021-02-21	passed_qc
Sample_15	NC_045512.2	14408	C	T	3	0	72	942	69	66	0.996825	945	0	TRUE	cds-YP_009724389.1	CCT	P	CTT	L	PE150_AOS-29	B.1.1.1	1	2021-02-21	passed_qc
Sample_15	NC_045512.2	23403	A	G	2	1	54	152	22	56	0.987013	154	1.00763e-87	TRUE	cds-YP_009724390.1	GAT	D	GGT	G	PE150_AOS-29	B.1.1.1	1	2021-02-21	passed_qc
Sample_15	NC_045512.2	28289	C	A	18	6	43	136	4	39	0.883117	154	8.15663e-68	TRUE	cds-YP_009724397.2	CCC	P	ACC	T	PE150_AOS-29	B.1.1.1	1	2021-02-21	passed_qc
Sample_16	NC_045512.2	3037	C	T	0	0	0	29	6	58	1	29	6.65175e-17	TRUE	cds-YP_009724389.1	TTC	F	TTT	F	PE150_AOS-29	B.1.1.1	1	2021-02-21	passed_qc
Sample_17	NC_045512.2	241	C	T	0	0	0	73	1	37	1	73	3.40119e-43	TRUE	NA	NA	NA	NA	NA	PE150_AOS-29	B	1	2021-02-21	passed_qc
Sample_17	NC_045512.2	3037	C	T	2	1	54	675	43	65	0.997046	677	0	TRUE	cds-YP_009724389.1	TTC	F	TTT	F	PE150_AOS-29	B	1	2021-02-21	passed_qc
Sample_17	NC_045512.2	14408	C	T	1	0	72	44	10	59	0.977778	45	8.66823e-25	TRUE	cds-YP_009724389.1	CCT	P	CTT	L	PE150_AOS-29	B	1	2021-02-21	passed_qc
Sample_17	NC_045512.2	23403	A	G	0	0	0	67	13	56	1	67	1.33485e-39	TRUE	cds-YP_009724390.1	GAT	D	GGT	G	PE150_AOS-29	B	1	2021-02-21	passed_qc
Sample_17	NC_045512.2	27600	C	T	36	0	35	143	5	37	0.790055	181	2.71722e-66	TRUE	cds-YP_009724395.1	GAC	D	GAT	D	PE150_AOS-29	B	1	2021-02-21	passed_qc
Sample_18	NC_045512.2	241	C	T	2	0	36	282	11	37	0.992958	284	2.50352e-165	TRUE	NA	NA	NA	NA	NA	PE150_AOS-29	B.1	1	2021-02-21	passed_qc
Sample_18	NC_045512.2	3037	C	T	5	1	61	3787	566	63	0.998155	3794	0	TRUE	cds-YP_009724389.1	TTC	F	TTT	F	PE150_AOS-29	B.1	1	2021-02-21	passed_qc
Sample_18	NC_045512.2	4002	C	T	36	17	51	435	203	49	0.923567	471	1.87062e-227	TRUE	cds-YP_009724389.1	ACT	T	ATT	I	PE150_AOS-29	B.1	1	2021-02-21	passed_qc
Sample_18	NC_045512.2	10097	G	A	7	4	51	208	142	44	0.967442	215	8.70594e-116	TRUE	cds-YP_009724389.1	GGT	G	AGT	S	PE150_AOS-29	B.1	1	2021-02-21	passed_qc
Sample_18	NC_045512.2	13536	C	T	14	6	46	548	131	52	0.975089	562	1.55783e-309	TRUE	cds-YP_009724389.1	TAC	Y	TAT	Y	PE150_AOS-29	B.1	1	2021-02-21	passed_qc
Sample_18	NC_045512.2	14408	C	T	5	2	50	2650	417	61	0.997741	2656	0	TRUE	cds-YP_009724389.1	CCT	P	CTT	L	PE150_AOS-29	B.1	1	2021-02-21	passed_qc
Sample_18	NC_045512.2	21210	G	A	101	94	37	2801	2632	37	0.965196	2902	0	TRUE	cds-YP_009724389.1	ATG	M	ATA	I	PE150_AOS-29	B.1	1	2021-02-21	passed_qc
Sample_18	NC_045512.2	23403	A	G	10	3	56	627	107	57	0.982759	638	0	TRUE	cds-YP_009724390.1	GAT	D	GGT	G	PE150_AOS-29	B.1	1	2021-02-21	passed_qc
Sample_18	NC_045512.2	23731	C	T	1	0	36	94	29	44	0.989474	95	2.09441e-54	TRUE	cds-YP_009724390.1	ACC	T	ACT	T	PE150_AOS-29	B.1	1	2021-02-21	passed_qc
Sample_18	NC_045512.2	27996	G	A	100	13	53	1663	75	55	0.943279	1763	0	TRUE	cds-YP_009724396.1	GAC	D	AAC	N	PE150_AOS-29	B.1	1	2021-02-21	passed_qc
Sample_19	NC_045512.2	241	C	T	8	0	35	356	7	37	0.978022	364	1.03355e-202	TRUE	NA	NA	NA	NA	NA	PE150_AOS-29	B.1.1.1	1	2021-02-21	passed_qc
Sample_19	NC_045512.2	3037	C	T	11	4	54	2842	343	64	0.995795	2854	0	TRUE	cds-YP_009724389.1	TTC	F	TTT	F	PE150_AOS-29	B.1.1.1	1	2021-02-21	passed_qc
Sample_19	NC_045512.2	4002	C	T	28	10	52	494	185	51	0.944551	523	1.88205e-266	TRUE	cds-YP_009724389.1	ACT	T	ATT	I	PE150_AOS-29	B.1.1.1	1	2021-02-21	passed_qc
Sample_19	NC_045512.2	10097	G	A	3	2	46	176	126	43	0.98324	179	7.85686e-101	TRUE	cds-YP_009724389.1	GGT	G	AGT	S	PE150_AOS-29	B.1.1.1	1	2021-02-21	passed_qc
Sample_19	NC_045512.2	13536	C	T	8	2	47	331	89	52	0.976401	339	2.44464e-187	TRUE	cds-YP_009724389.1	TAC	Y	TAT	Y	PE150_AOS-29	B.1.1.1	1	2021-02-21	passed_qc
Sample_19	NC_045512.2	14408	C	T	7	2	60	2605	319	63	0.99732	2612	0	TRUE	cds-YP_009724389.1	CCT	P	CTT	L	PE150_AOS-29	B.1.1.1	1	2021-02-21	passed_qc
Sample_19	NC_045512.2	23403	A	G	10	1	57	377	68	57	0.97416	387	1.63615e-212	TRUE	cds-YP_009724390.1	GAT	D	GGT	G	PE150_AOS-29	B.1.1.1	1	2021-02-21	passed_qc
Sample_19	NC_045512.2	23731	C	T	1	0	36	20	8	41	0.952381	21	7.80295e-11	TRUE	cds-YP_009724390.1	ACC	T	ACT	T	PE150_AOS-29	B.1.1.1	1	2021-02-21	passed_qc
Sample_19	NC_045512.2	28220	A	G	24	12	48	194	51	56	0.889908	218	2.14456e-97	TRUE	cds-YP_009724396.1	TTA	L	TTG	L	PE150_AOS-29	B.1.1.1	1	2021-02-21	passed_qc
Sample_2	NC_045512.2	3037	C	T	0	0	0	29	8	56	1	29	6.65175e-17	TRUE	cds-YP_009724389.1	TTC	F	TTT	F	PE150_AOS-29	B.1.1.161	1	2021-02-21	passed_qc
Sample_2	NC_045512.2	4002	C	T	2	0	70	15	2	59	0.882353	17	1.31128e-07	TRUE	cds-YP_009724389.1	ACT	T	ATT	I	PE150_AOS-29	B.1.1.161	1	2021-02-21	passed_qc
Sample_2	NC_045512.2	7423	C	T	56	3	62	393	112	56	0.875278	449	4.55901e-195	TRUE	cds-YP_009724389.1	TTC	F	TTT	F	PE150_AOS-29	B.1.1.161	1	2021-02-21	passed_qc
Sample_2	NC_045512.2	10097	G	A	0	0	0	17	14	39	1	17	8.57043e-10	TRUE	cds-YP_009724389.1	GGT	G	AGT	S	PE150_AOS-29	B.1.1.161	1	2021-02-21	passed_qc
Sample_2	NC_045512.2	14408	C	T	0	0	0	107	8	66	1	107	1.39439e-63	TRUE	cds-YP_009724389.1	CCT	P	CTT	L	PE150_AOS-29	B.1.1.161	1	2021-02-21	passed_qc
Sample_2	NC_045512.2	29477	G	T	2	2	36	25	0	70	0.925926	27	3.88302e-13	TRUE	cds-YP_009724397.2	GAT	D	TAT	Y	PE150_AOS-29	B.1.1.161	1	2021-02-21	passed_qc
Sample_20	NC_045512.2	3037	C	T	2	0	54	67	18	57	0.971014	69	2.04453e-37	TRUE	cds-YP_009724389.1	TTC	F	TTT	F	PE150_AOS-29	B.1.1.1	1	2021-02-21	passed_qc
Sample_20	NC_045512.2	14408	C	T	4	1	61	40	9	61	0.909091	44	1.35905e-20	TRUE	cds-YP_009724389.1	CCT	P	CTT	L	PE150_AOS-29	B.1.1.1	1	2021-02-21	passed_qc
Sample_21	NC_045512.2	241	C	T	1	0	36	448	14	36	0.997773	449	8.0001e-267	TRUE	NA	NA	NA	NA	NA	PE150_AOS-29	B.1	1	2021-02-21	passed_qc
Sample_21	NC_045512.2	3037	C	T	7	2	56	6137	633	64	0.998861	6144	0	TRUE	cds-YP_009724389.1	TTC	F	TTT	F	PE150_AOS-29	B.1	1	2021-02-21	passed_qc
Sample_21	NC_045512.2	4002	C	T	36	15	53	641	236	52	0.945428	678	0	TRUE	cds-YP_009724389.1	ACT	T	ATT	I	PE150_AOS-29	B.1	1	2021-02-21	passed_qc
Sample_21	NC_045512.2	10097	G	A	7	2	50	242	168	44	0.971888	249	8.75512e-136	TRUE	cds-YP_009724389.1	GGT	G	AGT	S	PE150_AOS-29	B.1	1	2021-02-21	passed_qc
Sample_21	NC_045512.2	13536	C	T	11	5	43	618	112	54	0.982512	629	0	TRUE	cds-YP_009724389.1	TAC	Y	TAT	Y	PE150_AOS-29	B.1	1	2021-02-21	passed_qc
Sample_21	NC_045512.2	14408	C	T	8	1	65	3523	384	63	0.997734	3531	0	TRUE	cds-YP_009724389.1	CCT	P	CTT	L	PE150_AOS-29	B.1	1	2021-02-21	passed_qc
Sample_21	NC_045512.2	23403	A	G	11	5	48	561	116	57	0.979058	573	0	TRUE	cds-YP_009724390.1	GAT	D	GGT	G	PE150_AOS-29	B.1	1	2021-02-21	passed_qc
Sample_21	NC_045512.2	23731	C	T	0	0	0	139	35	50	1	139	8.61319e-83	TRUE	cds-YP_009724390.1	ACC	T	ACT	T	PE150_AOS-29	B.1	1	2021-02-21	passed_qc
Sample_22	NC_045512.2	241	C	T	1	0	36	901	20	36	0.997785	903	0	TRUE	NA	NA	NA	NA	NA	PE150_AOS-29	B.1.1.1	1	2021-02-21	passed_qc
Sample_22	NC_045512.2	3037	C	T	11	1	59	4919	313	66	0.997566	4931	0	TRUE	cds-YP_009724389.1	TTC	F	TTT	F	PE150_AOS-29	B.1.1.1	1	2021-02-21	passed_qc
Sample_22	NC_045512.2	4255	G	T	18	9	49	68	24	49	0.790698	86	3.01957e-31	TRUE	cds-YP_009724389.1	CCG	P	CCT	P	PE150_AOS-29	B.1.1.1	1	2021-02-21	passed_qc
Sample_22	NC_045512.2	14408	C	T	8	1	62	2912	238	65	0.99726	2920	0	TRUE	cds-YP_009724389.1	CCT	P	CTT	L	PE150_AOS-29	B.1.1.1	1	2021-02-21	passed_qc
Sample_22	NC_045512.2	16057	C	T	59	11	55	545	142	58	0.902318	604	2.67606e-277	TRUE	cds-YP_009724389.1	CCT	P	TCT	S	PE150_AOS-29	B.1.1.1	1	2021-02-21	passed_qc
Sample_22	NC_045512.2	23403	A	G	1	0	63	261	48	55	0.992395	263	1.37458e-154	TRUE	cds-YP_009724390.1	GAT	D	GGT	G	PE150_AOS-29	B.1.1.1	1	2021-02-21	passed_qc
Sample_22	NC_045512.2	25996	G	T	197	54	51	5090	515	54	0.961466	5294	0	TRUE	cds-YP_009724391.1	GTA	V	TTA	L	PE150_AOS-29	B.1.1.1	1	2021-02-21	passed_qc
Sample_22	NC_045512.2	26530	A	G	19	6	56	999	203	54	0.981336	1018	0	TRUE	cds-YP_009724393.1	GAT	D	GGT	G	PE150_AOS-29	B.1.1.1	1	2021-02-21	passed_qc
Sample_22	NC_045512.2	29125	A	G	1084	1034	36	6726	6443	36	0.860983	7812	0	TRUE	cds-YP_009724397.2	GGA	G	GGG	G	PE150_AOS-29	B.1.1.1	1	2021-02-21	passed_qc
Sample_23	NC_045512.2	241	C	T	3	0	34	469	20	36	0.993644	472	9.13703e-276	TRUE	NA	NA	NA	NA	NA	PE150_AOS-29	B.1	1	2021-02-21	passed_qc
Sample_23	NC_045512.2	3037	C	T	11	5	54	5355	672	63	0.997764	5367	0	TRUE	cds-YP_009724389.1	TTC	F	TTT	F	PE150_AOS-29	B.1	1	2021-02-21	passed_qc
Sample_23	NC_045512.2	4002	C	T	56	21	54	703	290	51	0.926219	759	0	TRUE	cds-YP_009724389.1	ACT	T	ATT	I	PE150_AOS-29	B.1	1	2021-02-21	passed_qc
Sample_23	NC_045512.2	10097	G	A	7	4	46	317	218	45	0.978395	324	4.33466e-180	TRUE	cds-YP_009724389.1	GGT	G	AGT	S	PE150_AOS-29	B.1	1	2021-02-21	passed_qc
Sample_23	NC_045512.2	13536	C	T	18	10	48	635	126	52	0.972435	653	0	TRUE	cds-YP_009724389.1	TAC	Y	TAT	Y	PE150_AOS-29	B.1	1	2021-02-21	passed_qc
Sample_23	NC_045512.2	14408	C	T	7	0	68	4206	463	64	0.998338	4213	0	TRUE	cds-YP_009724389.1	CCT	P	CTT	L	PE150_AOS-29	B.1	1	2021-02-21	passed_qc
Sample_23	NC_045512.2	20006	G	T	215	85	55	1987	1331	60	0.902361	2202	0	TRUE	cds-YP_009724389.1	GGT	G	GTT	V	PE150_AOS-29	B.1	1	2021-02-21	passed_qc
Sample_23	NC_045512.2	23403	A	G	4	1	48	586	116	56	0.988196	593	0	TRUE	cds-YP_009724390.1	GAT	D	GGT	G	PE150_AOS-29	B.1	1	2021-02-21	passed_qc
Sample_23	NC_045512.2	23731	C	T	0	0	0	127	37	48	1	127	1.38139e-75	TRUE	cds-YP_009724390.1	ACC	T	ACT	T	PE150_AOS-29	B.1	1	2021-02-21	passed_qc
Sample_23	NC_045512.2	27382	G	C	289	100	54	4305	1445	56	0.935666	4601	0	TRUE	cds-YP_009724394.1	GAT	D	CAT	H	PE150_AOS-29	B.1	1	2021-02-21	passed_qc
Sample_23	NC_045512.2	27383	A	T	290	102	53	4272	1423	56	0.932344	4582	0	TRUE	cds-YP_009724394.1	GAT	D	GTT	V	PE150_AOS-29	B.1	1	2021-02-21	passed_qc
Sample_23	NC_045512.2	27384	T	C	292	101	53	4311	1447	56	0.93575	4607	0	TRUE	cds-YP_009724394.1	GAT	D	GAC	D	PE150_AOS-29	B.1	1	2021-02-21	passed_qc
Sample_23	NC_045512.2	28881	G	A	2	1	34	17	12	35	0.894737	19	1.07511e-08	TRUE	cds-YP_009724397.2	AGG	R	AAG	K	PE150_AOS-29	B.1	1	2021-02-21	passed_qc
Sample_23	NC_045512.2	28882	G	A	1	1	36	17	12	35	0.944444	18	3.96688e-09	TRUE	cds-YP_009724397.2	AGG	R	AGA	R	PE150_AOS-29	B.1	1	2021-02-21	passed_qc
Sample_23	NC_045512.2	28883	G	C	1	1	36	17	12	35	0.944444	18	3.96688e-09	TRUE	cds-YP_009724397.2	GGA	G	CGA	R	PE150_AOS-29	B.1	1	2021-02-21	passed_qc
Sample_24	NC_045512.2	241	C	T	1	0	36	504	16	36	0.99802	505	9.21382e-301	TRUE	NA	NA	NA	NA	NA	PE150_AOS-29	B.1.1.1	1	2021-02-21	passed_qc
Sample_24	NC_045512.2	3037	C	T	16	3	64	4991	535	64	0.996406	5009	0	TRUE	cds-YP_009724389.1	TTC	F	TTT	F	PE150_AOS-29	B.1.1.1	1	2021-02-21	passed_qc
Sample_24	NC_045512.2	4002	C	T	40	14	52	644	191	53	0.94152	684	0	TRUE	cds-YP_009724389.1	ACT	T	ATT	I	PE150_AOS-29	B.1.1.1	1	2021-02-21	passed_qc
Sample_24	NC_045512.2	10097	G	A	6	4	39	372	245	45	0.984127	378	7.66632e-214	TRUE	cds-YP_009724389.1	GGT	G	AGT	S	PE150_AOS-29	B.1.1.1	1	2021-02-21	passed_qc
Sample_24	NC_045512.2	13536	C	T	16	7	48	738	128	53	0.97878	754	0	TRUE	cds-YP_009724389.1	TAC	Y	TAT	Y	PE150_AOS-29	B.1.1.1	1	2021-02-21	passed_qc
Sample_24	NC_045512.2	14408	C	T	6	1	60	4446	408	64	0.998652	4452	0	TRUE	cds-YP_009724389.1	CCT	P	CTT	L	PE150_AOS-29	B.1.1.1	1	2021-02-21	passed_qc
Sample_24	NC_045512.2	23403	A	G	5	3	49	460	85	58	0.985011	467	3.98686e-268	TRUE	cds-YP_009724390.1	GAT	D	GGT	G	PE150_AOS-29	B.1.1.1	1	2021-02-21	passed_qc
Sample_24	NC_045512.2	23731	C	T	0	0	0	171	51	49	1	171	5.178e-102	TRUE	cds-YP_009724390.1	ACC	T	ACT	T	PE150_AOS-29	B.1.1.1	1	2021-02-21	passed_qc
Sample_24	NC_045512.2	26801	C	T	72	13	57	853	140	61	0.909382	938	0	TRUE	cds-YP_009724393.1	CTC	L	CTT	L	PE150_AOS-29	B.1.1.1	1	2021-02-21	passed_qc
Sample_25	NC_045512.2	241	C	T	0	0	0	234	3	36	1	234	7.1188e-140	TRUE	NA	NA	NA	NA	NA	PE150_AOS-29	B.1.1.1	1	2021-02-21	passed_qc
Sample_25	NC_045512.2	3037	C	T	4	1	63	621	62	64	0.9936	625	0	TRUE	cds-YP_009724389.1	TTC	F	TTT	F	PE150_AOS-29	B.1.1.1	1	2021-02-21	passed_qc
Sample_25	NC_045512.2	14408	C	T	2	1	54	1658	136	65	0.998795	1660	0	TRUE	cds-YP_009724389.1	CCT	P	CTT	L	PE150_AOS-29	B.1.1.1	1	2021-02-21	passed_qc
Sample_25	NC_045512.2	16707	G	A	11	1	63	157	30	55	0.934524	168	3.41238e-83	TRUE	cds-YP_009724389.1	GTG	V	GTA	V	PE150_AOS-29	B.1.1.1	1	2021-02-21	passed_qc
Sample_25	NC_045512.2	23403	A	G	0	0	0	46	10	54	1	46	4.8686e-27	TRUE	cds-YP_009724390.1	GAT	D	GGT	G	PE150_AOS-29	B.1.1.1	1	2021-02-21	passed_qc
Sample_26	NC_045512.2	3037	C	T	2	1	36	18	2	55	0.9	20	3.04687e-09	TRUE	cds-YP_009724389.1	TTC	F	TTT	F	PE150_AOS-29	B.1	1	2021-02-21	passed_qc
Sample_26	NC_045512.2	4002	C	T	5	2	48	139	13	56	0.965278	144	4.73157e-77	TRUE	cds-YP_009724389.1	ACT	T	ATT	I	PE150_AOS-29	B.1	1	2021-02-21	passed_qc
Sample_26	NC_045512.2	10097	G	A	0	0	0	19	15	43	1	19	5.65847e-11	TRUE	cds-YP_009724389.1	GGT	G	AGT	S	PE150_AOS-29	B.1	1	2021-02-21	passed_qc
Sample_26	NC_045512.2	19386	C	T	10	0	68	113	45	47	0.918699	123	1.08607e-58	TRUE	cds-YP_009724389.1	GAC	D	GAT	D	PE150_AOS-29	B.1	1	2021-02-21	passed_qc
Sample_27	NC_045512.2	241	C	T	0	0	0	256	5	36	1	256	4.23233e-153	TRUE	NA	NA	NA	NA	NA	PE150_AOS-29	None	0	2021-02-21	fail	N_content:0.51
Sample_27	NC_045512.2	3037	C	T	5	0	64	278	34	63	0.982332	283	3.87016e-159	TRUE	cds-YP_009724389.1	TTC	F	TTT	F	PE150_AOS-29	None	0	2021-02-21	fail	N_content:0.51
Sample_27	NC_045512.2	14408	C	T	0	0	0	88	15	60	1	88	3.47683e-52	TRUE	cds-YP_009724389.1	CCT	P	CTT	L	PE150_AOS-29	None	0	2021-02-21	fail	N_content:0.51
Sample_27	NC_045512.2	17371	G	A	230	219	49	2841	2841	35	0.924805	3072	0	TRUE	cds-YP_009724389.1	GCC	A	ACC	T	PE150_AOS-29	None	0	2021-02-21	fail	N_content:0.51
Sample_27	NC_045512.2	24187	T	C	69	19	54	525	87	64	0.883838	594	1.32978e-261	TRUE	cds-YP_009724390.1	TCT	S	TCC	S	PE150_AOS-29	None	0	2021-02-21	fail	N_content:0.51
Sample_28	NC_045512.2	3037	C	T	0	0	0	37	13	51	1	37	5.72695e-22	TRUE	cds-YP_009724389.1	TTC	F	TTT	F	PE150_AOS-29	B.1	1	2021-02-21	passed_qc
Sample_28	NC_045512.2	14408	C	T	0	0	0	23	6	61	1	23	2.42912e-13	TRUE	cds-YP_009724389.1	CCT	P	CTT	L	PE150_AOS-29	B.1	1	2021-02-21	passed_qc
Sample_29	NC_045512.2	176	C	A	2	0	34	55	0	36	0.964912	57	2.13476e-30	TRUE	NA	NA	NA	NA	NA	PE150_AOS-29	B.1	1	2021-02-21	passed_qc
Sample_29	NC_045512.2	323	G	T	0	0	0	43	40	35	1	43	3.01316e-25	TRUE	cds-YP_009724389.1	GTT	V	TTT	F	PE150_AOS-29	B.1	1	2021-02-21	passed_qc
Sample_3	NC_045512.2	3037	C	T	3	1	60	32	14	54	0.914286	35	1.3852e-16	TRUE	cds-YP_009724389.1	TTC	F	TTT	F	PE150_AOS-29	B.1	1	2021-02-21	passed_qc
Sample_3	NC_045512.2	13536	C	T	2	1	32	45	18	53	0.957447	47	1.38771e-24	TRUE	cds-YP_009724389.1	TAC	Y	TAT	Y	PE150_AOS-29	B.1	1	2021-02-21	passed_qc
Sample_3	NC_045512.2	14408	C	T	3	2	34	28	9	58	0.903226	31	2.34451e-14	TRUE	cds-YP_009724389.1	CCT	P	CTT	L	PE150_AOS-29	B.1	1	2021-02-21	passed_qc
Sample_4	NC_045512.2	241	C	T	2	0	36	360	14	36	0.991736	363	6.40973e-213	TRUE	NA	NA	NA	NA	NA	PE150_AOS-29	B.1	1	2021-02-21	passed_qc
Sample_4	NC_045512.2	3037	C	T	15	6	54	6772	754	64	0.997496	6789	0	TRUE	cds-YP_009724389.1	TTC	F	TTT	F	PE150_AOS-29	B.1	1	2021-02-21	passed_qc
Sample_4	NC_045512.2	14408	C	T	4	1	48	3109	348	64	0.998715	3113	0	TRUE	cds-YP_009724389.1	CCT	P	CTT	L	PE150_AOS-29	B.1	1	2021-02-21	passed_qc
Sample_4	NC_045512.2	23403	A	G	7	3	56	645	110	59	0.984733	655	0	TRUE	cds-YP_009724390.1	GAT	D	GGT	G	PE150_AOS-29	B.1	1	2021-02-21	passed_qc
Sample_5	NC_045512.2	241	C	T	1	0	36	337	11	36	0.997041	338	7.02851e-200	TRUE	NA	NA	NA	NA	NA	PE150_AOS-29	B.1.1.1	1	2021-02-21	passed_qc
Sample_5	NC_045512.2	1174	C	G	360	21	57	9506	732	65	0.963218	9869	0	TRUE	cds-YP_009724389.1	GTC	V	GTG	V	PE150_AOS-29	B.1.1.1	1	2021-02-21	passed_qc
Sample_5	NC_045512.2	1210	G	T	343	43	58	9494	1120	65	0.964935	9839	0	TRUE	cds-YP_009724389.1	ATG	M	ATT	I	PE150_AOS-29	B.1.1.1	1	2021-02-21	passed_qc
Sample_5	NC_045512.2	3037	C	T	10	3	55	6470	881	63	0.998457	6480	0	TRUE	cds-YP_009724389.1	TTC	F	TTT	F	PE150_AOS-29	B.1.1.1	1	2021-02-21	passed_qc
Sample_5	NC_045512.2	3264	C	T	38	5	43	479	80	54	0.926499	517	4.0956e-251	TRUE	cds-YP_009724389.1	ACT	T	ATT	I	PE150_AOS-29	B.1.1.1	1	2021-02-21	passed_qc
Sample_5	NC_045512.2	4002	C	T	59	14	54	678	268	51	0.919946	737	0	TRUE	cds-YP_009724389.1	ACT	T	ATT	I	PE150_AOS-29	B.1.1.1	1	2021-02-21	passed_qc
Sample_5	NC_045512.2	10097	G	A	4	2	51	273	187	45	0.982014	278	1.27261e-157	TRUE	cds-YP_009724389.1	GGT	G	AGT	S	PE150_AOS-29	B.1.1.1	1	2021-02-21	passed_qc
Sample_5	NC_045512.2	13536	C	T	27	8	52	696	144	52	0.962656	723	0	TRUE	cds-YP_009724389.1	TAC	Y	TAT	Y	PE150_AOS-29	B.1.1.1	1	2021-02-21	passed_qc
Sample_5	NC_045512.2	14408	C	T	7	2	51	5436	681	63	0.99853	5444	0	TRUE	cds-YP_009724389.1	CCT	P	CTT	L	PE150_AOS-29	B.1.1.1	1	2021-02-21	passed_qc
Sample_5	NC_045512.2	23403	A	G	13	2	58	821	148	57	0.978546	839	0	TRUE	cds-YP_009724390.1	GAT	D	GGT	G	PE150_AOS-29	B.1.1.1	1	2021-02-21	passed_qc
Sample_5	NC_045512.2	23731	C	T	0	0	0	111	29	47	1	111	5.54749e-66	TRUE	cds-YP_009724390.1	ACC	T	ACT	T	PE150_AOS-29	B.1.1.1	1	2021-02-21	passed_qc
Sample_6	NC_045512.2	241	C	T	13	0	37	239	6	36	0.948413	252	3.86888e-129	TRUE	NA	NA	NA	NA	NA	PE150_AOS-29	B.1.1.1	1	2021-02-21	passed_qc
Sample_6	NC_045512.2	3037	C	T	46	5	66	1836	209	64	0.975558	1882	0	TRUE	cds-YP_009724389.1	TTC	F	TTT	F	PE150_AOS-29	B.1.1.1	1	2021-02-21	passed_qc
Sample_6	NC_045512.2	4002	C	T	20	4	56	243	57	53	0.920455	264	2.93814e-127	TRUE	cds-YP_009724389.1	ACT	T	ATT	I	PE150_AOS-29	B.1.1.1	1	2021-02-21	passed_qc
Sample_6	NC_045512.2	10097	G	A	2	1	54	67	41	47	0.971014	69	2.04453e-37	TRUE	cds-YP_009724389.1	GGT	G	AGT	S	PE150_AOS-29	B.1.1.1	1	2021-02-21	passed_qc
Sample_6	NC_045512.2	13536	C	T	26	5	46	410	84	51	0.940367	436	5.12793e-219	TRUE	cds-YP_009724389.1	TAC	Y	TAT	Y	PE150_AOS-29	B.1.1.1	1	2021-02-21	passed_qc
Sample_6	NC_045512.2	14408	C	T	4	0	61	1238	140	64	0.996779	1242	0	TRUE	cds-YP_009724389.1	CCT	P	CTT	L	PE150_AOS-29	B.1.1.1	1	2021-02-21	passed_qc
Sample_6	NC_045512.2	23403	A	G	7	3	46	141	30	54	0.952703	148	1.20328e-76	TRUE	cds-YP_009724390.1	GAT	D	GGT	G	PE150_AOS-29	B.1.1.1	1	2021-02-21	passed_qc
Sample_7	NC_045512.2	241	C	T	1	0	36	689	13	36	0.998551	690	0	TRUE	NA	NA	NA	NA	NA	PE150_AOS-29	B.1.1.1	1	2021-02-21	passed_qc
Sample_7	NC_045512.2	1174	C	G	311	35	56	7259	677	65	0.958663	7572	0	TRUE	cds-YP_009724389.1	GTC	V	GTG	V	PE150_AOS-29	B.1.1.1	1	2021-02-21	passed_qc
Sample_7	NC_045512.2	1210	G	T	302	41	59	7235	1033	64	0.959676	7539	0	TRUE	cds-YP_009724389.1	ATG	M	ATT	I	PE150_AOS-29	B.1.1.1	1	2021-02-21	passed_qc
Sample_7	NC_045512.2	3037	C	T	23	4	60	7840	950	64	0.996948	7864	0	TRUE	cds-YP_009724389.1	TTC	F	TTT	F	PE150_AOS-29	B.1.1.1	1	2021-02-21	passed_qc
Sample_7	NC_045512.2	3264	C	T	34	8	43	617	120	55	0.947773	651	0	TRUE	cds-YP_009724389.1	ACT	T	ATT	I	PE150_AOS-29	B.1.1.1	1	2021-02-21	passed_qc
Sample_7	NC_045512.2	4002	C	T	94	34	54	1034	403	51	0.916667	1128	0	TRUE	cds-YP_009724389.1	ACT	T	ATT	I	PE150_AOS-29	B.1.1.1	1	2021-02-21	passed_qc
Sample_7	NC_045512.2	10097	G	A	4	2	42	323	235	44	0.987768	327	4.16244e-187	TRUE	cds-YP_009724389.1	GGT	G	AGT	S	PE150_AOS-29	B.1.1.1	1	2021-02-21	passed_qc
Sample_7	NC_045512.2	13536	C	T	17	5	47	812	190	53	0.979493	829	0	TRUE	cds-YP_009724389.1	TAC	Y	TAT	Y	PE150_AOS-29	B.1.1.1	1	2021-02-21	passed_qc
Sample_7	NC_045512.2	14408	C	T	7	3	56	3529	529	61	0.997174	3539	0	TRUE	cds-YP_009724389.1	CCT	P	CTT	L	PE150_AOS-29	B.1.1.1	1	2021-02-21	passed_qc
Sample_7	NC_045512.2	23403	A	G	9	3	60	665	124	56	0.983728	676	0	TRUE	cds-YP_009724390.1	GAT	D	GGT	G	PE150_AOS-29	B.1.1.1	1	2021-02-21	passed_qc
Sample_7	NC_045512.2	23731	C	T	1	1	36	81	26	49	0.987805	82	1.12738e-46	TRUE	cds-YP_009724390.1	ACC	T	ACT	T	PE150_AOS-29	B.1.1.1	1	2021-02-21	passed_qc
Sample_8	NC_045512.2	241	C	T	1	0	36	364	3	36	0.99726	365	4.37821e-216	TRUE	NA	NA	NA	NA	NA	PE150_AOS-29	B.1	1	2021-02-21	passed_qc
Sample_8	NC_045512.2	3037	C	T	8	2	63	2628	253	65	0.996965	2636	0	TRUE	cds-YP_009724389.1	TTC	F	TTT	F	PE150_AOS-29	B.1	1	2021-02-21	passed_qc
Sample_8	NC_045512.2	14408	C	T	48	4	67	2092	181	66	0.97757	2140	0	TRUE	cds-YP_009724389.1	CCT	P	CTT	L	PE150_AOS-29	B.1	1	2021-02-21	passed_qc
Sample_8	NC_045512.2	23403	A	G	3	0	72	280	48	55	0.989399	283	9.42998e-163	TRUE	cds-YP_009724390.1	GAT	D	GGT	G	PE150_AOS-29	B.1	1	2021-02-21	passed_qc
Sample_8	NC_045512.2	26530	A	G	28	4	59	1092	167	51	0.975	1120	0	TRUE	cds-YP_009724393.1	GAT	D	GGT	G	PE150_AOS-29	B.1	1	2021-02-21	passed_qc
Sample_9	NC_045512.2	241	C	T	0	0	0	255	5	36	1	255	1.68962e-152	TRUE	NA	NA	NA	NA	NA	PE150_AOS-29	B.1.1.1	1	2021-02-21	passed_qc
Sample_9	NC_045512.2	3037	C	T	3	2	60	4512	432	64	0.998672	4518	0	TRUE	cds-YP_009724389.1	TTC	F	TTT	F	PE150_AOS-29	B.1.1.1	1	2021-02-21	passed_qc
Sample_9	NC_045512.2	4002	C	T	33	14	51	493	155	52	0.937262	526	3.21902e-262	TRUE	cds-YP_009724389.1	ACT	T	ATT	I	PE150_AOS-29	B.1.1.1	1	2021-02-21	passed_qc
Sample_9	NC_045512.2	7173	C	T	35	34	35	328	314	36	0.903581	363	3.26199e-168	TRUE	cds-YP_009724389.1	TCT	S	TTT	F	PE150_AOS-29	B.1.1.1	1	2021-02-21	passed_qc
Sample_9	NC_045512.2	10097	G	A	2	1	52	164	124	42	0.987952	166	7.24139e-95	TRUE	cds-YP_009724389.1	GGT	G	AGT	S	PE150_AOS-29	B.1.1.1	1	2021-02-21	passed_qc
Sample_9	NC_045512.2	13536	C	T	8	3	49	580	92	53	0.98472	589	0	TRUE	cds-YP_009724389.1	TAC	Y	TAT	Y	PE150_AOS-29	B.1.1.1	1	2021-02-21	passed_qc
Sample_9	NC_045512.2	14408	C	T	6	5	40	3741	342	65	0.998399	3747	0	TRUE	cds-YP_009724389.1	CCT	P	CTT	L	PE150_AOS-29	B.1.1.1	1	2021-02-21	passed_qc
Sample_9	NC_045512.2	19343	C	T	30	3	59	183	57	62	0.859155	213	1.8398e-89	TRUE	cds-YP_009724389.1	GCT	A	GTT	V	PE150_AOS-29	B.1.1.1	1	2021-02-21	passed_qc
Sample_9	NC_045512.2	23403	A	G	5	2	38	378	84	56	0.986945	383	1.26031e-218	TRUE	cds-YP_009724390.1	GAT	D	GGT	G	PE150_AOS-29	B.1.1.1	1	2021-02-21	passed_qc
Sample_9	NC_045512.2	23731	C	T	0	0	0	117	39	46	1	117	1.39041e-69	TRUE	cds-YP_009724390.1	ACC	T	ACT	T	PE150_AOS-29	B.1.1.1	1	2021-02-21	passed_qc

## Sheet: COVseq_PE300_AOS-29
Supplementary Data 5. List of all SNVs identified and corresponding annotations by Pangolin.
sample	REGION	POS	REF	ALT	REF_DP	REF_RV	REF_QUAL	ALT_DP	ALT_RV	ALT_QUAL	ALT_FREQ	TOTAL_DP	PVAL	PASS	GFF_FEATURE	REF_CODON	REF_AA	ALT_CODON	ALT_AA	library	lineage	probability	pangoLEARN_version	status	note
Sample_1	NC_045512.2	3037	C	T	1	0	76	72	2	74	0.986301	73	2.48287e-41	TRUE	cds-YP_009724389.1	TTC	F	TTT	F	PE300_AOS-29	B	1	2021-02-21	passed_qc
Sample_1	NC_045512.2	6435	T	A	33	0	75	210	0	74	0.864198	243	1.35695e-102	TRUE	cds-YP_009724389.1	ATA	I	AAA	K	PE300_AOS-29	B	1	2021-02-21	passed_qc
Sample_1	NC_045512.2	13536	C	T	1	0	76	47	2	71	0.979167	48	1.49183e-26	TRUE	cds-YP_009724389.1	TAC	Y	TAT	Y	PE300_AOS-29	B	1	2021-02-21	passed_qc
Sample_1	NC_045512.2	14408	C	T	0	0	0	16	0	75	1	16	3.32734e-09	TRUE	cds-YP_009724389.1	CCT	P	CTT	L	PE300_AOS-29	B	1	2021-02-21	passed_qc
Sample_10	NC_045512.2	241	C	T	4	1	66	691	24	68	0.994245	695	0	TRUE	NA	NA	NA	NA	NA	PE300_AOS-29	B.1.1.1	1	2021-02-21	passed_qc
Sample_10	NC_045512.2	3037	C	T	15	0	75	7013	23	75	0.997866	7028	0	TRUE	cds-YP_009724389.1	TTC	F	TTT	F	PE300_AOS-29	B.1.1.1	1	2021-02-21	passed_qc
Sample_10	NC_045512.2	4002	C	T	28	0	75	533	13	74	0.950089	561	4.60711e-289	TRUE	cds-YP_009724389.1	ACT	T	ATT	I	PE300_AOS-29	B.1.1.1	1	2021-02-21	passed_qc
Sample_10	NC_045512.2	5666	G	A	43	1	74	247	1	74	0.851724	290	3.76925e-119	TRUE	cds-YP_009724389.1	GAG	E	AAG	K	PE300_AOS-29	B.1.1.1	1	2021-02-21	passed_qc
Sample_10	NC_045512.2	10097	G	A	9	1	73	363	21	74	0.975806	372	3.05873e-205	TRUE	cds-YP_009724389.1	GGT	G	AGT	S	PE300_AOS-29	B.1.1.1	1	2021-02-21	passed_qc
Sample_10	NC_045512.2	13536	C	T	15	2	68	782	7	73	0.981179	797	0	TRUE	cds-YP_009724389.1	TAC	Y	TAT	Y	PE300_AOS-29	B.1.1.1	1	2021-02-21	passed_qc
Sample_10	NC_045512.2	14322	C	T	13	0	75	81	0	72	0.861702	94	1.39595e-39	TRUE	cds-YP_009724389.1	TAC	Y	TAT	Y	PE300_AOS-29	B.1.1.1	1	2021-02-21	passed_qc
Sample_10	NC_045512.2	14408	C	T	1	0	76	2477	8	75	0.999596	2478	0	TRUE	cds-YP_009724389.1	CCT	P	CTT	L	PE300_AOS-29	B.1.1.1	1	2021-02-21	passed_qc
Sample_10	NC_045512.2	23403	A	G	4	1	65	349	8	74	0.985876	354	6.58533e-203	TRUE	cds-YP_009724390.1	GAT	D	GGT	G	PE300_AOS-29	B.1.1.1	1	2021-02-21	passed_qc
Sample_10	NC_045512.2	23731	C	T	4	0	74	278	29	70	0.985816	282	2.65456e-160	TRUE	cds-YP_009724390.1	ACC	T	ACT	T	PE300_AOS-29	B.1.1.1	1	2021-02-21	passed_qc
Sample_10	NC_045512.2	28881	G	A	4	1	47	181	22	67	0.978378	185	1.01125e-102	TRUE	cds-YP_009724397.2	AGG	R	AAG	K	PE300_AOS-29	B.1.1.1	1	2021-02-21	passed_qc
Sample_10	NC_045512.2	28882	G	A	4	1	46	181	22	67	0.978378	185	1.01125e-102	TRUE	cds-YP_009724397.2	AGG	R	AGA	R	PE300_AOS-29	B.1.1.1	1	2021-02-21	passed_qc
Sample_10	NC_045512.2	28883	G	C	4	1	47	181	22	68	0.978378	185	1.01125e-102	TRUE	cds-YP_009724397.2	GGA	G	CGA	R	PE300_AOS-29	B.1.1.1	1	2021-02-21	passed_qc
Sample_11	NC_045512.2	241	C	T	3	0	50	843	29	68	0.996454	846	0	TRUE	NA	NA	NA	NA	NA	PE300_AOS-29	B.1	1	2021-02-21	passed_qc
Sample_11	NC_045512.2	3037	C	T	16	0	75	9497	28	75	0.998318	9513	0	TRUE	cds-YP_009724389.1	TTC	F	TTT	F	PE300_AOS-29	B.1	1	2021-02-21	passed_qc
Sample_11	NC_045512.2	14408	C	T	11	0	75	2191	7	75	0.995005	2202	0	TRUE	cds-YP_009724389.1	CCT	P	CTT	L	PE300_AOS-29	B.1	1	2021-02-21	passed_qc
Sample_11	NC_045512.2	23403	A	G	6	0	69	596	5	74	0.986755	604	0	TRUE	cds-YP_009724390.1	GAT	D	GGT	G	PE300_AOS-29	B.1	1	2021-02-21	passed_qc
Sample_12	NC_045512.2	241	C	T	5	0	75	853	31	68	0.994172	858	0	TRUE	NA	NA	NA	NA	NA	PE300_AOS-29	B	1	2021-02-21	passed_qc
Sample_12	NC_045512.2	3037	C	T	17	0	76	10374	36	75	0.998172	10393	0	TRUE	cds-YP_009724389.1	TTC	F	TTT	F	PE300_AOS-29	B	1	2021-02-21	passed_qc
Sample_12	NC_045512.2	4002	C	T	58	1	74	978	26	74	0.944015	1036	0	TRUE	cds-YP_009724389.1	ACT	T	ATT	I	PE300_AOS-29	B	1	2021-02-21	passed_qc
Sample_12	NC_045512.2	10097	G	A	12	1	72	420	43	73	0.972222	432	6.14885e-236	TRUE	cds-YP_009724389.1	GGT	G	AGT	S	PE300_AOS-29	B	1	2021-02-21	passed_qc
Sample_12	NC_045512.2	13536	C	T	37	1	72	892	13	74	0.960172	929	0	TRUE	cds-YP_009724389.1	TAC	Y	TAT	Y	PE300_AOS-29	B	1	2021-02-21	passed_qc
Sample_12	NC_045512.2	14408	C	T	3	0	76	4404	7	75	0.999319	4407	0	TRUE	cds-YP_009724389.1	CCT	P	CTT	L	PE300_AOS-29	B	1	2021-02-21	passed_qc
Sample_12	NC_045512.2	18008	A	G	56	3	72	980	19	74	0.945034	1037	0	TRUE	cds-YP_009724389.1	GAA	E	GGA	G	PE300_AOS-29	B	1	2021-02-21	passed_qc
Sample_12	NC_045512.2	23403	A	G	7	0	76	451	5	74	0.984716	458	1.20262e-259	TRUE	cds-YP_009724390.1	GAT	D	GGT	G	PE300_AOS-29	B	1	2021-02-21	passed_qc
Sample_12	NC_045512.2	23731	C	T	2	0	75	34	1	74	0.944444	36	3.01008e-18	TRUE	cds-YP_009724390.1	ACC	T	ACT	T	PE300_AOS-29	B	1	2021-02-21	passed_qc
Sample_12	NC_045512.2	28253	C	T	53	0	69	1020	7	66	0.950606	1073	0	TRUE	cds-YP_009724396.1	TTC	F	TTT	F	PE300_AOS-29	B	1	2021-02-21	passed_qc
Sample_12	NC_045512.2	28881	G	A	9	1	67	186	21	65	0.953846	195	2.64721e-101	TRUE	cds-YP_009724397.2	AGG	R	AAG	K	PE300_AOS-29	B	1	2021-02-21	passed_qc
Sample_12	NC_045512.2	28882	G	A	9	1	67	186	21	65	0.953846	195	2.64721e-101	TRUE	cds-YP_009724397.2	AGG	R	AGA	R	PE300_AOS-29	B	1	2021-02-21	passed_qc
Sample_12	NC_045512.2	28883	G	C	9	1	67	186	21	65	0.953846	195	2.64721e-101	TRUE	cds-YP_009724397.2	GGA	G	CGA	R	PE300_AOS-29	B	1	2021-02-21	passed_qc
Sample_13	NC_045512.2	241	C	T	3	0	50	827	27	68	0.995187	831	0	TRUE	NA	NA	NA	NA	NA	PE300_AOS-29	B.1.1.1	1	2021-02-21	passed_qc
Sample_13	NC_045512.2	1572	C	T	322	216	74	4334	3118	74	0.930842	4656	0	TRUE	cds-YP_009724389.1	ACA	T	ATA	I	PE300_AOS-29	B.1.1.1	1	2021-02-21	passed_qc
Sample_13	NC_045512.2	3037	C	T	33	1	73	9513	16	75	0.996439	9547	0	TRUE	cds-YP_009724389.1	TTC	F	TTT	F	PE300_AOS-29	B.1.1.1	1	2021-02-21	passed_qc
Sample_13	NC_045512.2	4002	C	T	66	1	73	865	20	74	0.929108	931	0	TRUE	cds-YP_009724389.1	ACT	T	ATT	I	PE300_AOS-29	B.1.1.1	1	2021-02-21	passed_qc
Sample_13	NC_045512.2	10097	G	A	7	0	69	545	32	74	0.987319	552	1.23355000213815e-315	TRUE	cds-YP_009724389.1	GGT	G	AGT	S	PE300_AOS-29	B.1.1.1	1	2021-02-21	passed_qc
Sample_13	NC_045512.2	13536	C	T	27	0	75	1068	12	73	0.975342	1095	0	TRUE	cds-YP_009724389.1	TAC	Y	TAT	Y	PE300_AOS-29	B.1.1.1	1	2021-02-21	passed_qc
Sample_13	NC_045512.2	14408	C	T	10	1	72	3086	11	75	0.996448	3097	0	TRUE	cds-YP_009724389.1	CCT	P	CTT	L	PE300_AOS-29	B.1.1.1	1	2021-02-21	passed_qc
Sample_13	NC_045512.2	23403	A	G	9	0	71	524	3	75	0.981273	534	5.38639e-301	TRUE	cds-YP_009724390.1	GAT	D	GGT	G	PE300_AOS-29	B.1.1.1	1	2021-02-21	passed_qc
Sample_13	NC_045512.2	23731	C	T	6	0	76	96	6	70	0.941176	102	2.51962e-51	TRUE	cds-YP_009724390.1	ACC	T	ACT	T	PE300_AOS-29	B.1.1.1	1	2021-02-21	passed_qc
Sample_13	NC_045512.2	28881	G	A	2	0	37	263	25	68	0.992453	265	5.78939e-154	TRUE	cds-YP_009724397.2	AGG	R	AAG	K	PE300_AOS-29	B.1.1.1	1	2021-02-21	passed_qc
Sample_13	NC_045512.2	28882	G	A	2	0	37	262	25	68	0.988679	265	1.15569e-153	TRUE	cds-YP_009724397.2	AGG	R	AGA	R	PE300_AOS-29	B.1.1.1	1	2021-02-21	passed_qc
Sample_13	NC_045512.2	28883	G	C	3	0	50	262	25	69	0.988679	265	5.15255e-152	TRUE	cds-YP_009724397.2	GGA	G	CGA	R	PE300_AOS-29	B.1.1.1	1	2021-02-21	passed_qc
Sample_14	NC_045512.2	241	C	T	1	0	76	654	10	72	0.998473	655	0	TRUE	NA	NA	NA	NA	NA	PE300_AOS-29	B.1.1.1	1	2021-02-21	passed_qc
Sample_14	NC_045512.2	3037	C	T	18	0	73	5544	13	75	0.996764	5562	0	TRUE	cds-YP_009724389.1	TTC	F	TTT	F	PE300_AOS-29	B.1.1.1	1	2021-02-21	passed_qc
Sample_14	NC_045512.2	4002	C	T	33	1	73	595	8	74	0.942948	631	0	TRUE	cds-YP_009724389.1	ACT	T	ATT	I	PE300_AOS-29	B.1.1.1	1	2021-02-21	passed_qc
Sample_14	NC_045512.2	10097	G	A	7	1	70	438	32	73	0.98427	445	6.51173e-252	TRUE	cds-YP_009724389.1	GGT	G	AGT	S	PE300_AOS-29	B.1.1.1	1	2021-02-21	passed_qc
Sample_14	NC_045512.2	13536	C	T	15	0	73	1376	8	75	0.989216	1391	0	TRUE	cds-YP_009724389.1	TAC	Y	TAT	Y	PE300_AOS-29	B.1.1.1	1	2021-02-21	passed_qc
Sample_14	NC_045512.2	14408	C	T	13	0	75	1810	4	75	0.992869	1823	0	TRUE	cds-YP_009724389.1	CCT	P	CTT	L	PE300_AOS-29	B.1.1.1	1	2021-02-21	passed_qc
Sample_14	NC_045512.2	21076	A	G	345	134	74	3398	1199	75	0.907828	3743	0	TRUE	cds-YP_009724389.1	ACA	T	GCA	A	PE300_AOS-29	B.1.1.1	1	2021-02-21	passed_qc
Sample_14	NC_045512.2	23403	A	G	4	0	71	265	5	74	0.98513	269	1.44208e-152	TRUE	cds-YP_009724390.1	GAT	D	GGT	G	PE300_AOS-29	B.1.1.1	1	2021-02-21	passed_qc
Sample_14	NC_045512.2	28881	G	A	12	0	53	153	22	64	0.927273	165	1.40451e-80	TRUE	cds-YP_009724397.2	AGG	R	AAG	K	PE300_AOS-29	B.1.1.1	1	2021-02-21	passed_qc
Sample_14	NC_045512.2	28882	G	A	12	0	51	154	22	64	0.927711	166	7.04375e-81	TRUE	cds-YP_009724397.2	AGG	R	AGA	R	PE300_AOS-29	B.1.1.1	1	2021-02-21	passed_qc
Sample_14	NC_045512.2	28883	G	C	12	0	51	154	22	64	0.927711	166	7.04375e-81	TRUE	cds-YP_009724397.2	GGA	G	CGA	R	PE300_AOS-29	B.1.1.1	1	2021-02-21	passed_qc
Sample_15	NC_045512.2	241	C	T	1	0	75	1050	50	69	0.999049	1051	0	TRUE	NA	NA	NA	NA	NA	PE300_AOS-29	B.1.1.1	1	2021-02-21	passed_qc
Sample_15	NC_045512.2	3037	C	T	12	1	71	4632	22	75	0.997416	4644	0	TRUE	cds-YP_009724389.1	TTC	F	TTT	F	PE300_AOS-29	B.1.1.1	1	2021-02-21	passed_qc
Sample_15	NC_045512.2	4002	C	T	12	1	72	232	7	73	0.95082	244	2.31921e-126	TRUE	cds-YP_009724389.1	ACT	T	ATT	I	PE300_AOS-29	B.1.1.1	1	2021-02-21	passed_qc
Sample_15	NC_045512.2	10097	G	A	4	0	66	307	16	74	0.987138	311	1.42784e-177	TRUE	cds-YP_009724389.1	GGT	G	AGT	S	PE300_AOS-29	B.1.1.1	1	2021-02-21	passed_qc
Sample_15	NC_045512.2	11270	A	G	9	0	75	104	6	70	0.920354	113	3.95187e-54	TRUE	cds-YP_009724389.1	ATG	M	GTG	V	PE300_AOS-29	B.1.1.1	1	2021-02-21	passed_qc
Sample_15	NC_045512.2	13536	C	T	10	0	71	939	16	72	0.989463	949	0	TRUE	cds-YP_009724389.1	TAC	Y	TAT	Y	PE300_AOS-29	B.1.1.1	1	2021-02-21	passed_qc
Sample_15	NC_045512.2	14408	C	T	0	0	0	788	3	75	1	788	0	TRUE	cds-YP_009724389.1	CCT	P	CTT	L	PE300_AOS-29	B.1.1.1	1	2021-02-21	passed_qc
Sample_15	NC_045512.2	23403	A	G	0	0	0	169	6	72	0.994118	170	4.11814e-101	TRUE	cds-YP_009724390.1	GAT	D	GGT	G	PE300_AOS-29	B.1.1.1	1	2021-02-21	passed_qc
Sample_15	NC_045512.2	28289	C	A	35	0	71	263	3	68	0.88255	298	6.19205e-131	TRUE	cds-YP_009724397.2	CCC	P	ACC	T	PE300_AOS-29	B.1.1.1	1	2021-02-21	passed_qc
Sample_15	NC_045512.2	28881	G	A	7	1	58	45	4	62	0.865385	52	3.79863e-22	TRUE	cds-YP_009724397.2	AGG	R	AAG	K	PE300_AOS-29	B.1.1.1	1	2021-02-21	passed_qc
Sample_15	NC_045512.2	28882	G	A	7	1	59	45	4	62	0.865385	52	3.79863e-22	TRUE	cds-YP_009724397.2	AGG	R	AGA	R	PE300_AOS-29	B.1.1.1	1	2021-02-21	passed_qc
Sample_15	NC_045512.2	28883	G	C	6	1	56	45	4	62	0.882353	51	1.62501e-22	TRUE	cds-YP_009724397.2	GGA	G	CGA	R	PE300_AOS-29	B.1.1.1	1	2021-02-21	passed_qc
Sample_16	NC_045512.2	3037	C	T	3	0	63	78	2	74	0.962963	81	2.60404e-43	TRUE	cds-YP_009724389.1	TTC	F	TTT	F	PE300_AOS-29	B.1.1.1	1	2021-02-21	passed_qc
Sample_16	NC_045512.2	3400	T	C	7	0	70	28	0	72	0.8	35	4.00797e-13	TRUE	cds-YP_009724389.1	ATT	I	ATC	I	PE300_AOS-29	B.1.1.1	1	2021-02-21	passed_qc
Sample_16	NC_045512.2	6435	T	A	31	3	69	186	4	72	0.841629	221	3.22457e-91	TRUE	cds-YP_009724389.1	ATA	I	AAA	K	PE300_AOS-29	B.1.1.1	1	2021-02-21	passed_qc
Sample_16	NC_045512.2	12233	G	A	21	2	73	267	3	58	0.927083	288	4.31049e-140	TRUE	cds-YP_009724389.1	GAA	E	AAA	K	PE300_AOS-29	B.1.1.1	1	2021-02-21	passed_qc
Sample_16	NC_045512.2	14408	C	T	0	0	0	29	2	71	1	29	6.65175e-17	TRUE	cds-YP_009724389.1	CCT	P	CTT	L	PE300_AOS-29	B.1.1.1	1	2021-02-21	passed_qc
Sample_17	NC_045512.2	241	C	T	1	0	76	157	8	67	0.993671	158	5.27783e-92	TRUE	NA	NA	NA	NA	NA	PE300_AOS-29	B	1	2021-02-21	passed_qc
Sample_17	NC_045512.2	3037	C	T	1	0	76	1384	7	75	0.999278	1385	0	TRUE	cds-YP_009724389.1	TTC	F	TTT	F	PE300_AOS-29	B	1	2021-02-21	passed_qc
Sample_17	NC_045512.2	14408	C	T	2	0	76	61	1	74	0.968254	63	6.6811e-34	TRUE	cds-YP_009724389.1	CCT	P	CTT	L	PE300_AOS-29	B	1	2021-02-21	passed_qc
Sample_17	NC_045512.2	23403	A	G	0	0	0	82	1	72	1	82	1.37485e-48	TRUE	cds-YP_009724390.1	GAT	D	GGT	G	PE300_AOS-29	B	1	2021-02-21	passed_qc
Sample_17	NC_045512.2	27600	C	T	35	20	71	185	111	72	0.840909	220	2.26987e-88	TRUE	cds-YP_009724395.1	GAC	D	GAT	D	PE300_AOS-29	B	1	2021-02-21	passed_qc
Sample_18	NC_045512.2	241	C	T	4	0	65	627	30	67	0.993661	631	0	TRUE	NA	NA	NA	NA	NA	PE300_AOS-29	B.1	1	2021-02-21	passed_qc
Sample_18	NC_045512.2	3037	C	T	14	0	72	6941	22	75	0.997987	6955	0	TRUE	cds-YP_009724389.1	TTC	F	TTT	F	PE300_AOS-29	B.1	1	2021-02-21	passed_qc
Sample_18	NC_045512.2	4002	C	T	36	1	72	542	15	74	0.936097	579	2.75069e-289	TRUE	cds-YP_009724389.1	ACT	T	ATT	I	PE300_AOS-29	B.1	1	2021-02-21	passed_qc
Sample_18	NC_045512.2	10097	G	A	7	1	68	326	25	73	0.978979	333	2.02723e-185	TRUE	cds-YP_009724389.1	GGT	G	AGT	S	PE300_AOS-29	B.1	1	2021-02-21	passed_qc
Sample_18	NC_045512.2	13536	C	T	18	0	75	744	14	74	0.976378	762	0	TRUE	cds-YP_009724389.1	TAC	Y	TAT	Y	PE300_AOS-29	B.1	1	2021-02-21	passed_qc
Sample_18	NC_045512.2	14408	C	T	9	0	73	2322	4	75	0.996139	2331	0	TRUE	cds-YP_009724389.1	CCT	P	CTT	L	PE300_AOS-29	B.1	1	2021-02-21	passed_qc
Sample_18	NC_045512.2	21210	G	A	134	53	68	2625	825	74	0.951087	2760	0	TRUE	cds-YP_009724389.1	ATG	M	ATA	I	PE300_AOS-29	B.1	1	2021-02-21	passed_qc
Sample_18	NC_045512.2	23403	A	G	6	0	75	562	7	74	0.987698	569	0	TRUE	cds-YP_009724390.1	GAT	D	GGT	G	PE300_AOS-29	B.1	1	2021-02-21	passed_qc
Sample_18	NC_045512.2	23731	C	T	5	2	60	194	23	69	0.974874	199	2.1189e-109	TRUE	cds-YP_009724390.1	ACC	T	ACT	T	PE300_AOS-29	B.1	1	2021-02-21	passed_qc
Sample_18	NC_045512.2	27996	G	A	145	4	72	1429	1	75	0.907878	1574	0	TRUE	cds-YP_009724396.1	GAC	D	AAC	N	PE300_AOS-29	B.1	1	2021-02-21	passed_qc
Sample_18	NC_045512.2	28881	G	A	12	2	44	138	16	63	0.92	150	2.5952e-72	TRUE	cds-YP_009724397.2	AGG	R	AAG	K	PE300_AOS-29	B.1	1	2021-02-21	passed_qc
Sample_18	NC_045512.2	28882	G	A	12	2	44	138	16	64	0.92	150	2.5952e-72	TRUE	cds-YP_009724397.2	AGG	R	AGA	R	PE300_AOS-29	B.1	1	2021-02-21	passed_qc
Sample_18	NC_045512.2	28883	G	C	12	2	43	137	16	64	0.913333	150	5.20771e-72	TRUE	cds-YP_009724397.2	GGA	G	CGA	R	PE300_AOS-29	B.1	1	2021-02-21	passed_qc
Sample_19	NC_045512.2	241	C	T	10	1	67	767	27	67	0.985861	778	0	TRUE	NA	NA	NA	NA	NA	PE300_AOS-29	B.1.1.1	1	2021-02-21	passed_qc
Sample_19	NC_045512.2	3037	C	T	14	0	76	4834	15	75	0.997112	4848	0	TRUE	cds-YP_009724389.1	TTC	F	TTT	F	PE300_AOS-29	B.1.1.1	1	2021-02-21	passed_qc
Sample_19	NC_045512.2	4002	C	T	31	1	74	503	19	73	0.941948	534	2.65079e-269	TRUE	cds-YP_009724389.1	ACT	T	ATT	I	PE300_AOS-29	B.1.1.1	1	2021-02-21	passed_qc
Sample_19	NC_045512.2	10097	G	A	7	0	75	322	19	73	0.978723	329	4.74364e-183	TRUE	cds-YP_009724389.1	GGT	G	AGT	S	PE300_AOS-29	B.1.1.1	1	2021-02-21	passed_qc
Sample_19	NC_045512.2	13536	C	T	10	0	75	541	8	74	0.981851	551	1.18098e-309	TRUE	cds-YP_009724389.1	TAC	Y	TAT	Y	PE300_AOS-29	B.1.1.1	1	2021-02-21	passed_qc
Sample_19	NC_045512.2	14408	C	T	5	0	76	2213	4	75	0.997746	2218	0	TRUE	cds-YP_009724389.1	CCT	P	CTT	L	PE300_AOS-29	B.1.1.1	1	2021-02-21	passed_qc
Sample_19	NC_045512.2	23403	A	G	7	0	76	342	4	74	0.979943	349	6.69199e-195	TRUE	cds-YP_009724390.1	GAT	D	GGT	G	PE300_AOS-29	B.1.1.1	1	2021-02-21	passed_qc
Sample_19	NC_045512.2	23731	C	T	0	0	0	39	3	71	1	39	7.34834e-23	TRUE	cds-YP_009724390.1	ACC	T	ACT	T	PE300_AOS-29	B.1.1.1	1	2021-02-21	passed_qc
Sample_19	NC_045512.2	28220	A	G	10	0	74	154	5	73	0.933333	165	2.23769e-82	TRUE	cds-YP_009724396.1	TTA	L	TTG	L	PE300_AOS-29	B.1.1.1	1	2021-02-21	passed_qc
Sample_19	NC_045512.2	28881	G	A	8	2	51	102	12	61	0.927273	110	8.07966e-54	TRUE	cds-YP_009724397.2	AGG	R	AAG	K	PE300_AOS-29	B.1.1.1	1	2021-02-21	passed_qc
Sample_19	NC_045512.2	28882	G	A	8	2	52	102	12	61	0.927273	110	8.07966e-54	TRUE	cds-YP_009724397.2	AGG	R	AGA	R	PE300_AOS-29	B.1.1.1	1	2021-02-21	passed_qc
Sample_19	NC_045512.2	28883	G	C	8	2	52	102	12	61	0.927273	110	8.07966e-54	TRUE	cds-YP_009724397.2	GGA	G	CGA	R	PE300_AOS-29	B.1.1.1	1	2021-02-21	passed_qc
Sample_2	NC_045512.2	3037	C	T	1	0	70	79	3	72	0.9875	80	4.482e-46	TRUE	cds-YP_009724389.1	TTC	F	TTT	F	PE300_AOS-29	B.1.1.161	1	2021-02-21	passed_qc
Sample_2	NC_045512.2	4002	C	T	8	1	71	43	0	75	0.843137	51	9.59337e-21	TRUE	cds-YP_009724389.1	ACT	T	ATT	I	PE300_AOS-29	B.1.1.161	1	2021-02-21	passed_qc
Sample_2	NC_045512.2	7423	C	T	200	1	73	1366	33	74	0.872286	1566	0	TRUE	cds-YP_009724389.1	TTC	F	TTT	F	PE300_AOS-29	B.1.1.161	1	2021-02-21	passed_qc
Sample_2	NC_045512.2	10097	G	A	1	0	76	54	1	73	0.981818	55	1.11644e-30	TRUE	cds-YP_009724389.1	GGT	G	AGT	S	PE300_AOS-29	B.1.1.161	1	2021-02-21	passed_qc
Sample_2	NC_045512.2	14408	C	T	2	0	75	236	1	75	0.991597	238	7.97606e-138	TRUE	cds-YP_009724389.1	CCT	P	CTT	L	PE300_AOS-29	B.1.1.161	1	2021-02-21	passed_qc
Sample_2	NC_045512.2	29477	G	T	9	0	76	42	5	73	0.823529	51	6.28899e-20	TRUE	cds-YP_009724397.2	GAT	D	TAT	Y	PE300_AOS-29	B.1.1.161	1	2021-02-21	passed_qc
Sample_20	NC_045512.2	3037	C	T	4	0	75	121	3	73	0.968	125	2.33926e-67	TRUE	cds-YP_009724389.1	TTC	F	TTT	F	PE300_AOS-29	B.1.1.1	1	2021-02-21	passed_qc
Sample_20	NC_045512.2	6435	T	A	49	4	72	385	7	74	0.887097	434	1.45408e-192	TRUE	cds-YP_009724389.1	ATA	I	AAA	K	PE300_AOS-29	B.1.1.1	1	2021-02-21	passed_qc
Sample_20	NC_045512.2	8010	A	G	26	8	74	198	1	75	0.883929	224	9.37219e-99	TRUE	cds-YP_009724389.1	GAT	D	GGT	G	PE300_AOS-29	B.1.1.1	1	2021-02-21	passed_qc
Sample_20	NC_045512.2	14408	C	T	2	0	76	45	1	74	0.957447	47	7.2338e-25	TRUE	cds-YP_009724389.1	CCT	P	CTT	L	PE300_AOS-29	B.1.1.1	1	2021-02-21	passed_qc
Sample_21	NC_045512.2	241	C	T	5	1	60	964	42	68	0.99484	969	0	TRUE	NA	NA	NA	NA	NA	PE300_AOS-29	B.1	1	2021-02-21	passed_qc
Sample_21	NC_045512.2	3037	C	T	21	0	74	10821	25	75	0.998063	10842	0	TRUE	cds-YP_009724389.1	TTC	F	TTT	F	PE300_AOS-29	B.1	1	2021-02-21	passed_qc
Sample_21	NC_045512.2	4002	C	T	56	2	74	670	10	74	0.922865	726	0	TRUE	cds-YP_009724389.1	ACT	T	ATT	I	PE300_AOS-29	B.1	1	2021-02-21	passed_qc
Sample_21	NC_045512.2	10097	G	A	6	0	75	475	28	73	0.987526	481	3.53969e-275	TRUE	cds-YP_009724389.1	GGT	G	AGT	S	PE300_AOS-29	B.1	1	2021-02-21	passed_qc
Sample_21	NC_045512.2	13536	C	T	27	0	75	989	9	74	0.973425	1016	0	TRUE	cds-YP_009724389.1	TAC	Y	TAT	Y	PE300_AOS-29	B.1	1	2021-02-21	passed_qc
Sample_21	NC_045512.2	14408	C	T	7	0	75	3339	6	75	0.997908	3346	0	TRUE	cds-YP_009724389.1	CCT	P	CTT	L	PE300_AOS-29	B.1	1	2021-02-21	passed_qc
Sample_21	NC_045512.2	23403	A	G	4	1	63	506	10	74	0.988281	512	5.16669e-297	TRUE	cds-YP_009724390.1	GAT	D	GGT	G	PE300_AOS-29	B.1	1	2021-02-21	passed_qc
Sample_21	NC_045512.2	23731	C	T	2	0	76	266	18	71	0.992537	268	9.30367e-156	TRUE	cds-YP_009724390.1	ACC	T	ACT	T	PE300_AOS-29	B.1	1	2021-02-21	passed_qc
Sample_21	NC_045512.2	28881	G	A	8	0	65	146	32	61	0.948052	154	7.92201e-79	TRUE	cds-YP_009724397.2	AGG	R	AAG	K	PE300_AOS-29	B.1	1	2021-02-21	passed_qc
Sample_21	NC_045512.2	28882	G	A	8	0	66	146	32	61	0.948052	154	7.92201e-79	TRUE	cds-YP_009724397.2	AGG	R	AGA	R	PE300_AOS-29	B.1	1	2021-02-21	passed_qc
Sample_21	NC_045512.2	28883	G	C	8	0	65	146	32	61	0.948052	154	7.92201e-79	TRUE	cds-YP_009724397.2	GGA	G	CGA	R	PE300_AOS-29	B.1	1	2021-02-21	passed_qc
Sample_22	NC_045512.2	241	C	T	5	1	67	1647	60	69	0.996973	1652	0	TRUE	NA	NA	NA	NA	NA	PE300_AOS-29	B.1.1.1	1	2021-02-21	passed_qc
Sample_22	NC_045512.2	3037	C	T	16	1	68	7804	24	75	0.997954	7820	0	TRUE	cds-YP_009724389.1	TTC	F	TTT	F	PE300_AOS-29	B.1.1.1	1	2021-02-21	passed_qc
Sample_22	NC_045512.2	4255	G	T	29	1	58	94	7	72	0.764228	123	3.43884e-42	TRUE	cds-YP_009724389.1	CCG	P	CCT	P	PE300_AOS-29	B.1.1.1	1	2021-02-21	passed_qc
Sample_22	NC_045512.2	14408	C	T	2	0	76	2479	6	75	0.999194	2481	0	TRUE	cds-YP_009724389.1	CCT	P	CTT	L	PE300_AOS-29	B.1.1.1	1	2021-02-21	passed_qc
Sample_22	NC_045512.2	16057	C	T	65	5	72	623	34	73	0.905523	688	0	TRUE	cds-YP_009724389.1	CCT	P	TCT	S	PE300_AOS-29	B.1.1.1	1	2021-02-21	passed_qc
Sample_22	NC_045512.2	23403	A	G	3	2	50	291	5	73	0.989796	294	2.56824e-169	TRUE	cds-YP_009724390.1	GAT	D	GGT	G	PE300_AOS-29	B.1.1.1	1	2021-02-21	passed_qc
Sample_22	NC_045512.2	25996	G	T	197	69	73	4430	564	73	0.956597	4631	0	TRUE	cds-YP_009724391.1	GTA	V	TTA	L	PE300_AOS-29	B.1.1.1	1	2021-02-21	passed_qc
Sample_22	NC_045512.2	26530	A	G	24	1	72	1065	50	71	0.977961	1089	0	TRUE	cds-YP_009724393.1	GAT	D	GGT	G	PE300_AOS-29	B.1.1.1	1	2021-02-21	passed_qc
Sample_22	NC_045512.2	29125	A	G	1822	45	72	9483	63	73	0.838684	11307	0	TRUE	cds-YP_009724397.2	GGA	G	GGG	G	PE300_AOS-29	B.1.1.1	1	2021-02-21	passed_qc
Sample_23	NC_045512.2	241	C	T	4	0	75	962	31	68	0.995859	966	0	TRUE	NA	NA	NA	NA	NA	PE300_AOS-29	B.1	1	2021-02-21	passed_qc
Sample_23	NC_045512.2	3037	C	T	23	0	76	8700	29	75	0.997363	8723	0	TRUE	cds-YP_009724389.1	TTC	F	TTT	F	PE300_AOS-29	B.1	1	2021-02-21	passed_qc
Sample_23	NC_045512.2	4002	C	T	47	1	73	768	15	74	0.942331	815	0	TRUE	cds-YP_009724389.1	ACT	T	ATT	I	PE300_AOS-29	B.1	1	2021-02-21	passed_qc
Sample_23	NC_045512.2	10097	G	A	10	0	71	454	26	74	0.978448	464	4.72494e-258	TRUE	cds-YP_009724389.1	GGT	G	AGT	S	PE300_AOS-29	B.1	1	2021-02-21	passed_qc
Sample_23	NC_045512.2	13536	C	T	37	1	73	893	13	74	0.960215	930	0	TRUE	cds-YP_009724389.1	TAC	Y	TAT	Y	PE300_AOS-29	B.1	1	2021-02-21	passed_qc
Sample_23	NC_045512.2	14408	C	T	9	0	75	3564	6	75	0.997481	3573	0	TRUE	cds-YP_009724389.1	CCT	P	CTT	L	PE300_AOS-29	B.1	1	2021-02-21	passed_qc
Sample_23	NC_045512.2	20006	G	T	254	220	75	2092	1751	75	0.891731	2346	0	TRUE	cds-YP_009724389.1	GGT	G	GTT	V	PE300_AOS-29	B.1	1	2021-02-21	passed_qc
Sample_23	NC_045512.2	23403	A	G	7	1	70	550	3	75	0.987433	557	0	TRUE	cds-YP_009724390.1	GAT	D	GGT	G	PE300_AOS-29	B.1	1	2021-02-21	passed_qc
Sample_23	NC_045512.2	23731	C	T	5	0	75	272	32	70	0.981949	277	1.41005e-155	TRUE	cds-YP_009724390.1	ACC	T	ACT	T	PE300_AOS-29	B.1	1	2021-02-21	passed_qc
Sample_23	NC_045512.2	27382	G	C	296	10	74	3303	82	75	0.915466	3608	0	TRUE	cds-YP_009724394.1	GAT	D	CAT	H	PE300_AOS-29	B.1	1	2021-02-21	passed_qc
Sample_23	NC_045512.2	27383	A	T	297	11	73	3289	83	74	0.910072	3614	0	TRUE	cds-YP_009724394.1	GAT	D	GTT	V	PE300_AOS-29	B.1	1	2021-02-21	passed_qc
Sample_23	NC_045512.2	27384	T	C	314	14	73	3308	82	75	0.912552	3625	0	TRUE	cds-YP_009724394.1	GAT	D	GAC	D	PE300_AOS-29	B.1	1	2021-02-21	passed_qc
Sample_23	NC_045512.2	28881	G	A	9	0	62	219	23	67	0.960526	228	1.54354e-120	TRUE	cds-YP_009724397.2	AGG	R	AAG	K	PE300_AOS-29	B.1	1	2021-02-21	passed_qc
Sample_23	NC_045512.2	28882	G	A	9	0	63	219	23	67	0.960526	228	1.54354e-120	TRUE	cds-YP_009724397.2	AGG	R	AGA	R	PE300_AOS-29	B.1	1	2021-02-21	passed_qc
Sample_23	NC_045512.2	28883	G	C	9	0	63	219	23	67	0.960526	228	1.54354e-120	TRUE	cds-YP_009724397.2	GGA	G	CGA	R	PE300_AOS-29	B.1	1	2021-02-21	passed_qc
Sample_24	NC_045512.2	241	C	T	0	0	0	960	34	68	1	960	0	TRUE	NA	NA	NA	NA	NA	PE300_AOS-29	B.1.1.1	1	2021-02-21	passed_qc
Sample_24	NC_045512.2	3037	C	T	18	0	74	8529	21	75	0.997894	8547	0	TRUE	cds-YP_009724389.1	TTC	F	TTT	F	PE300_AOS-29	B.1.1.1	1	2021-02-21	passed_qc
Sample_24	NC_045512.2	4002	C	T	40	5	69	591	9	74	0.935127	632	2.46051000007327e-314	TRUE	cds-YP_009724389.1	ACT	T	ATT	I	PE300_AOS-29	B.1.1.1	1	2021-02-21	passed_qc
Sample_24	NC_045512.2	10097	G	A	12	0	74	480	24	74	0.97561	492	2.308e-271	TRUE	cds-YP_009724389.1	GGT	G	AGT	S	PE300_AOS-29	B.1.1.1	1	2021-02-21	passed_qc
Sample_24	NC_045512.2	13536	C	T	24	0	70	876	10	74	0.973333	900	0	TRUE	cds-YP_009724389.1	TAC	Y	TAT	Y	PE300_AOS-29	B.1.1.1	1	2021-02-21	passed_qc
Sample_24	NC_045512.2	14408	C	T	1	0	76	3799	6	75	0.999737	3800	0	TRUE	cds-YP_009724389.1	CCT	P	CTT	L	PE300_AOS-29	B.1.1.1	1	2021-02-21	passed_qc
Sample_24	NC_045512.2	23403	A	G	6	2	63	387	6	74	0.977273	396	1.20542e-223	TRUE	cds-YP_009724390.1	GAT	D	GGT	G	PE300_AOS-29	B.1.1.1	1	2021-02-21	passed_qc
Sample_24	NC_045512.2	23731	C	T	5	0	75	248	23	71	0.980237	253	1.23355e-141	TRUE	cds-YP_009724390.1	ACC	T	ACT	T	PE300_AOS-29	B.1.1.1	1	2021-02-21	passed_qc
Sample_24	NC_045512.2	26801	C	T	74	2	73	801	23	74	0.909194	881	0	TRUE	cds-YP_009724393.1	CTC	L	CTT	L	PE300_AOS-29	B.1.1.1	1	2021-02-21	passed_qc
Sample_24	NC_045512.2	28881	G	A	5	0	68	267	30	68	0.981618	272	1.30712e-152	TRUE	cds-YP_009724397.2	AGG	R	AAG	K	PE300_AOS-29	B.1.1.1	1	2021-02-21	passed_qc
Sample_24	NC_045512.2	28882	G	A	5	0	68	266	30	68	0.977941	272	2.60943e-152	TRUE	cds-YP_009724397.2	AGG	R	AGA	R	PE300_AOS-29	B.1.1.1	1	2021-02-21	passed_qc
Sample_24	NC_045512.2	28883	G	C	5	0	68	267	30	68	0.981618	272	1.30712e-152	TRUE	cds-YP_009724397.2	GGA	G	CGA	R	PE300_AOS-29	B.1.1.1	1	2021-02-21	passed_qc
Sample_25	NC_045512.2	241	C	T	2	1	56	538	32	67	0.996296	540	0	TRUE	NA	NA	NA	NA	NA	PE300_AOS-29	B.1.1.1	1	2021-02-21	passed_qc
Sample_25	NC_045512.2	3037	C	T	11	0	75	1194	10	74	0.990871	1205	0	TRUE	cds-YP_009724389.1	TTC	F	TTT	F	PE300_AOS-29	B.1.1.1	1	2021-02-21	passed_qc
Sample_25	NC_045512.2	14408	C	T	1	0	76	1594	6	75	0.999373	1595	0	TRUE	cds-YP_009724389.1	CCT	P	CTT	L	PE300_AOS-29	B.1.1.1	1	2021-02-21	passed_qc
Sample_25	NC_045512.2	16707	G	A	10	0	70	172	14	72	0.945055	182	1.78456e-92	TRUE	cds-YP_009724389.1	GTG	V	GTA	V	PE300_AOS-29	B.1.1.1	1	2021-02-21	passed_qc
Sample_25	NC_045512.2	23403	A	G	0	0	0	67	1	72	1	67	1.33485e-39	TRUE	cds-YP_009724390.1	GAT	D	GGT	G	PE300_AOS-29	B.1.1.1	1	2021-02-21	passed_qc
Sample_26	NC_045512.2	3037	C	T	0	0	0	56	2	74	1	56	5.12046e-33	TRUE	cds-YP_009724389.1	TTC	F	TTT	F	PE300_AOS-29	B.1	1	2021-02-21	passed_qc
Sample_26	NC_045512.2	4002	C	T	5	1	68	282	5	72	0.982578	287	1.6323e-161	TRUE	cds-YP_009724389.1	ACT	T	ATT	I	PE300_AOS-29	B.1	1	2021-02-21	passed_qc
Sample_26	NC_045512.2	8010	A	G	16	3	75	56	0	75	0.777778	72	1.60045e-25	TRUE	cds-YP_009724389.1	GAT	D	GGT	G	PE300_AOS-29	B.1	1	2021-02-21	passed_qc
Sample_26	NC_045512.2	10097	G	A	2	0	76	41	6	74	0.953488	43	2.85045e-22	TRUE	cds-YP_009724389.1	GGT	G	AGT	S	PE300_AOS-29	B.1	1	2021-02-21	passed_qc
Sample_26	NC_045512.2	14408	C	T	0	0	0	23	0	75	1	23	2.42912e-13	TRUE	cds-YP_009724389.1	CCT	P	CTT	L	PE300_AOS-29	B.1	1	2021-02-21	passed_qc
Sample_26	NC_045512.2	15668	A	T	22	9	69	121	0	75	0.846154	143	3.7027e-58	TRUE	cds-YP_009724389.1	AAT	N	ATT	I	PE300_AOS-29	B.1	1	2021-02-21	passed_qc
Sample_26	NC_045512.2	19386	C	T	5	0	76	196	14	70	0.975124	201	1.3985e-110	TRUE	cds-YP_009724389.1	GAC	D	GAT	D	PE300_AOS-29	B.1	1	2021-02-21	passed_qc
Sample_27	NC_045512.2	241	C	T	0	0	0	462	23	67	1	462	2.68718e-277	TRUE	NA	NA	NA	NA	NA	PE300_AOS-29	None	0	2021-02-21	fail	N_content:0.51
Sample_27	NC_045512.2	3037	C	T	14	0	75	498	10	73	0.972656	512	5.19423e-280	TRUE	cds-YP_009724389.1	TTC	F	TTT	F	PE300_AOS-29	None	0	2021-02-21	fail	N_content:0.51
Sample_27	NC_045512.2	6435	T	A	156	9	71	596	2	74	0.792553	752	3.98605e-272	TRUE	cds-YP_009724389.1	ATA	I	AAA	K	PE300_AOS-29	None	0	2021-02-21	fail	N_content:0.51
Sample_27	NC_045512.2	14408	C	T	1	0	76	90	1	75	0.989011	91	5.02695e-52	TRUE	cds-YP_009724389.1	CCT	P	CTT	L	PE300_AOS-29	None	0	2021-02-21	fail	N_content:0.51
Sample_27	NC_045512.2	17371	G	A	329	213	71	2631	133	73	0.888551	2961	0	TRUE	cds-YP_009724389.1	GCC	A	ACC	T	PE300_AOS-29	None	0	2021-02-21	fail	N_content:0.51
Sample_27	NC_045512.2	24187	T	C	95	7	73	824	37	73	0.896627	919	0	TRUE	cds-YP_009724390.1	TCT	S	TCC	S	PE300_AOS-29	None	0	2021-02-21	fail	N_content:0.51
Sample_28	NC_045512.2	3037	C	T	0	0	0	89	3	75	1	89	4.3706e-53	TRUE	cds-YP_009724389.1	TTC	F	TTT	F	PE300_AOS-29	B.1	1	2021-02-21	passed_qc
Sample_28	NC_045512.2	6435	T	A	38	2	71	567	5	74	0.929508	610	3.42192e-303	TRUE	cds-YP_009724389.1	ATA	I	AAA	K	PE300_AOS-29	B.1	1	2021-02-21	passed_qc
Sample_28	NC_045512.2	14408	C	T	2	0	76	29	0	75	0.935484	31	2.13137e-15	TRUE	cds-YP_009724389.1	CCT	P	CTT	L	PE300_AOS-29	B.1	1	2021-02-21	passed_qc
Sample_28	NC_045512.2	29734	G	C	3	0	74	14	0	75	0.823529	17	8.30474e-07	TRUE	NA	NA	NA	NA	NA	PE300_AOS-29	B.1	1	2021-02-21	passed_qc
Sample_29	NC_045512.2	176	C	A	3	0	50	64	0	67	0.955224	67	6.99382e-35	TRUE	NA	NA	NA	NA	NA	PE300_AOS-29	B.1	1	2021-02-21	passed_qc
Sample_29	NC_045512.2	323	G	T	4	1	64	67	8	70	0.943662	71	6.17552e-36	TRUE	cds-YP_009724389.1	GTT	V	TTT	F	PE300_AOS-29	B.1	1	2021-02-21	passed_qc
Sample_29	NC_045512.2	3037	C	T	3	0	76	43	3	72	0.934783	46	8.42074e-23	TRUE	cds-YP_009724389.1	TTC	F	TTT	F	PE300_AOS-29	B.1	1	2021-02-21	passed_qc
Sample_29	NC_045512.2	6435	T	A	10	0	76	278	3	73	0.961938	289	1.58962e-154	TRUE	cds-YP_009724389.1	ATA	I	AAA	K	PE300_AOS-29	B.1	1	2021-02-21	passed_qc
Sample_3	NC_045512.2	3037	C	T	8	0	75	123	5	74	0.938931	131	7.71371e-66	TRUE	cds-YP_009724389.1	TTC	F	TTT	F	PE300_AOS-29	B.1	1	2021-02-21	passed_qc
Sample_3	NC_045512.2	8010	A	G	62	29	75	273	0	75	0.814925	335	3.0972e-127	TRUE	cds-YP_009724389.1	GAT	D	GGT	G	PE300_AOS-29	B.1	1	2021-02-21	passed_qc
Sample_3	NC_045512.2	10097	G	A	1	0	75	26	5	68	0.962963	27	2.77358e-14	TRUE	cds-YP_009724389.1	GGT	G	AGT	S	PE300_AOS-29	B.1	1	2021-02-21	passed_qc
Sample_3	NC_045512.2	13536	C	T	6	0	72	75	2	73	0.925926	81	2.5698e-39	TRUE	cds-YP_009724389.1	TAC	Y	TAT	Y	PE300_AOS-29	B.1	1	2021-02-21	passed_qc
Sample_3	NC_045512.2	14408	C	T	2	0	76	38	0	74	0.95	40	1.52548e-20	TRUE	cds-YP_009724389.1	CCT	P	CTT	L	PE300_AOS-29	B.1	1	2021-02-21	passed_qc
Sample_4	NC_045512.2	241	C	T	2	0	48	675	27	67	0.995575	678	0	TRUE	NA	NA	NA	NA	NA	PE300_AOS-29	B.1	1	2021-02-21	passed_qc
Sample_4	NC_045512.2	3037	C	T	24	1	75	11515	40	75	0.99792	11539	0	TRUE	cds-YP_009724389.1	TTC	F	TTT	F	PE300_AOS-29	B.1	1	2021-02-21	passed_qc
Sample_4	NC_045512.2	12427	T	A	38	2	70	320	1	74	0.893855	358	2.77182e-161	TRUE	cds-YP_009724389.1	GAT	D	GAA	E	PE300_AOS-29	B.1	1	2021-02-21	passed_qc
Sample_4	NC_045512.2	14408	C	T	7	0	76	2706	6	75	0.99742	2713	0	TRUE	cds-YP_009724389.1	CCT	P	CTT	L	PE300_AOS-29	B.1	1	2021-02-21	passed_qc
Sample_4	NC_045512.2	23403	A	G	6	1	64	545	2	75	0.985533	553	0	TRUE	cds-YP_009724390.1	GAT	D	GGT	G	PE300_AOS-29	B.1	1	2021-02-21	passed_qc
Sample_5	NC_045512.2	241	C	T	2	0	74	782	38	67	0.997449	784	0	TRUE	NA	NA	NA	NA	NA	PE300_AOS-29	B.1.1.1	1	2021-02-21	passed_qc
Sample_5	NC_045512.2	1174	C	G	351	2	74	8792	47	75	0.961084	9148	0	TRUE	cds-YP_009724389.1	GTC	V	GTG	V	PE300_AOS-29	B.1.1.1	1	2021-02-21	passed_qc
Sample_5	NC_045512.2	1210	G	T	331	3	75	8798	95	75	0.96332	9133	0	TRUE	cds-YP_009724389.1	ATG	M	ATT	I	PE300_AOS-29	B.1.1.1	1	2021-02-21	passed_qc
Sample_5	NC_045512.2	3037	C	T	23	0	73	10551	30	75	0.99773	10575	0	TRUE	cds-YP_009724389.1	TTC	F	TTT	F	PE300_AOS-29	B.1.1.1	1	2021-02-21	passed_qc
Sample_5	NC_045512.2	3264	C	T	36	3	72	533	56	70	0.935088	570	1.46351e-283	TRUE	cds-YP_009724389.1	ACT	T	ATT	I	PE300_AOS-29	B.1.1.1	1	2021-02-21	passed_qc
Sample_5	NC_045512.2	4002	C	T	59	1	74	756	17	74	0.925337	817	0	TRUE	cds-YP_009724389.1	ACT	T	ATT	I	PE300_AOS-29	B.1.1.1	1	2021-02-21	passed_qc
Sample_5	NC_045512.2	10097	G	A	14	0	73	438	30	73	0.969027	452	1.15954e-244	TRUE	cds-YP_009724389.1	GGT	G	AGT	S	PE300_AOS-29	B.1.1.1	1	2021-02-21	passed_qc
Sample_5	NC_045512.2	13536	C	T	35	1	73	920	9	74	0.961338	957	0	TRUE	cds-YP_009724389.1	TAC	Y	TAT	Y	PE300_AOS-29	B.1.1.1	1	2021-02-21	passed_qc
Sample_5	NC_045512.2	14408	C	T	6	0	75	4523	15	75	0.998675	4529	0	TRUE	cds-YP_009724389.1	CCT	P	CTT	L	PE300_AOS-29	B.1.1.1	1	2021-02-21	passed_qc
Sample_5	NC_045512.2	23403	A	G	9	1	71	710	8	74	0.986111	720	0	TRUE	cds-YP_009724390.1	GAT	D	GGT	G	PE300_AOS-29	B.1.1.1	1	2021-02-21	passed_qc
Sample_5	NC_045512.2	23731	C	T	8	0	75	230	23	68	0.966387	238	8.04459e-128	TRUE	cds-YP_009724390.1	ACC	T	ACT	T	PE300_AOS-29	B.1.1.1	1	2021-02-21	passed_qc
Sample_5	NC_045512.2	28881	G	A	5	0	68	193	28	60	0.974747	198	4.22716e-109	TRUE	cds-YP_009724397.2	AGG	R	AAG	K	PE300_AOS-29	B.1.1.1	1	2021-02-21	passed_qc
Sample_5	NC_045512.2	28882	G	A	5	0	68	193	28	60	0.974747	198	4.22716e-109	TRUE	cds-YP_009724397.2	AGG	R	AGA	R	PE300_AOS-29	B.1.1.1	1	2021-02-21	passed_qc
Sample_5	NC_045512.2	28883	G	C	5	0	68	193	28	60	0.974747	198	4.22716e-109	TRUE	cds-YP_009724397.2	GGA	G	CGA	R	PE300_AOS-29	B.1.1.1	1	2021-02-21	passed_qc
Sample_6	NC_045512.2	241	C	T	16	0	68	591	30	66	0.973641	607	0	TRUE	NA	NA	NA	NA	NA	PE300_AOS-29	B.1.1.1	1	2021-02-21	passed_qc
Sample_6	NC_045512.2	3037	C	T	76	0	75	3208	25	75	0.976857	3284	0	TRUE	cds-YP_009724389.1	TTC	F	TTT	F	PE300_AOS-29	B.1.1.1	1	2021-02-21	passed_qc
Sample_6	NC_045512.2	4002	C	T	15	1	70	309	19	71	0.953704	324	7.17517e-169	TRUE	cds-YP_009724389.1	ACT	T	ATT	I	PE300_AOS-29	B.1.1.1	1	2021-02-21	passed_qc
Sample_6	NC_045512.2	10097	G	A	3	0	76	142	8	73	0.97931	145	1.11391e-80	TRUE	cds-YP_009724389.1	GGT	G	AGT	S	PE300_AOS-29	B.1.1.1	1	2021-02-21	passed_qc
Sample_6	NC_045512.2	13536	C	T	42	1	72	569	15	72	0.93126	611	3.53754e-300	TRUE	cds-YP_009724389.1	TAC	Y	TAT	Y	PE300_AOS-29	B.1.1.1	1	2021-02-21	passed_qc
Sample_6	NC_045512.2	14408	C	T	1	0	76	1310	10	75	0.999237	1311	0	TRUE	cds-YP_009724389.1	CCT	P	CTT	L	PE300_AOS-29	B.1.1.1	1	2021-02-21	passed_qc
Sample_6	NC_045512.2	23403	A	G	3	0	74	205	5	72	0.985577	208	4.59936e-118	TRUE	cds-YP_009724390.1	GAT	D	GGT	G	PE300_AOS-29	B.1.1.1	1	2021-02-21	passed_qc
Sample_6	NC_045512.2	28881	G	A	9	0	59	83	11	69	0.902174	92	1.4499e-42	TRUE	cds-YP_009724397.2	AGG	R	AAG	K	PE300_AOS-29	B.1.1.1	1	2021-02-21	passed_qc
Sample_6	NC_045512.2	28882	G	A	9	0	59	83	11	69	0.902174	92	1.4499e-42	TRUE	cds-YP_009724397.2	AGG	R	AGA	R	PE300_AOS-29	B.1.1.1	1	2021-02-21	passed_qc
Sample_6	NC_045512.2	28883	G	C	8	0	56	83	11	69	0.912088	91	4.72867e-43	TRUE	cds-YP_009724397.2	GGA	G	CGA	R	PE300_AOS-29	B.1.1.1	1	2021-02-21	passed_qc
Sample_7	NC_045512.2	241	C	T	2	0	75	1245	44	68	0.997596	1248	0	TRUE	NA	NA	NA	NA	NA	PE300_AOS-29	B.1.1.1	1	2021-02-21	passed_qc
Sample_7	NC_045512.2	1174	C	G	340	7	74	7201	52	75	0.95466	7543	0	TRUE	cds-YP_009724389.1	GTC	V	GTG	V	PE300_AOS-29	B.1.1.1	1	2021-02-21	passed_qc
Sample_7	NC_045512.2	1210	G	T	325	7	74	7199	99	74	0.956678	7525	0	TRUE	cds-YP_009724389.1	ATG	M	ATT	I	PE300_AOS-29	B.1.1.1	1	2021-02-21	passed_qc
Sample_7	NC_045512.2	3037	C	T	28	1	70	13091	47	75	0.997866	13119	0	TRUE	cds-YP_009724389.1	TTC	F	TTT	F	PE300_AOS-29	B.1.1.1	1	2021-02-21	passed_qc
Sample_7	NC_045512.2	3264	C	T	43	6	68	607	64	71	0.933846	650	0	TRUE	cds-YP_009724389.1	ACT	T	ATT	I	PE300_AOS-29	B.1.1.1	1	2021-02-21	passed_qc
Sample_7	NC_045512.2	4002	C	T	64	3	72	1143	29	73	0.946192	1208	0	TRUE	cds-YP_009724389.1	ACT	T	ATT	I	PE300_AOS-29	B.1.1.1	1	2021-02-21	passed_qc
Sample_7	NC_045512.2	10097	G	A	11	0	75	509	28	73	0.978846	520	1.43557e-289	TRUE	cds-YP_009724389.1	GGT	G	AGT	S	PE300_AOS-29	B.1.1.1	1	2021-02-21	passed_qc
Sample_7	NC_045512.2	13536	C	T	36	3	71	1061	22	73	0.967183	1097	0	TRUE	cds-YP_009724389.1	TAC	Y	TAT	Y	PE300_AOS-29	B.1.1.1	1	2021-02-21	passed_qc
Sample_7	NC_045512.2	14408	C	T	7	1	70	2970	10	75	0.997649	2977	0	TRUE	cds-YP_009724389.1	CCT	P	CTT	L	PE300_AOS-29	B.1.1.1	1	2021-02-21	passed_qc
Sample_7	NC_045512.2	23403	A	G	12	2	66	623	5	74	0.97956	636	0	TRUE	cds-YP_009724390.1	GAT	D	GGT	G	PE300_AOS-29	B.1.1.1	1	2021-02-21	passed_qc
Sample_7	NC_045512.2	23731	C	T	3	0	74	110	9	71	0.973451	113	8.63725e-62	TRUE	cds-YP_009724390.1	ACC	T	ACT	T	PE300_AOS-29	B.1.1.1	1	2021-02-21	passed_qc
Sample_7	NC_045512.2	28881	G	A	14	1	54	462	45	67	0.970588	476	2.29011e-259	TRUE	cds-YP_009724397.2	AGG	R	AAG	K	PE300_AOS-29	B.1.1.1	1	2021-02-21	passed_qc
Sample_7	NC_045512.2	28882	G	A	14	1	54	463	45	67	0.97065	477	1.14505e-259	TRUE	cds-YP_009724397.2	AGG	R	AGA	R	PE300_AOS-29	B.1.1.1	1	2021-02-21	passed_qc
Sample_7	NC_045512.2	28883	G	C	14	1	53	463	45	67	0.97065	477	1.14505e-259	TRUE	cds-YP_009724397.2	GGA	G	CGA	R	PE300_AOS-29	B.1.1.1	1	2021-02-21	passed_qc
Sample_8	NC_045512.2	241	C	T	1	0	76	979	38	68	0.99898	980	0	TRUE	NA	NA	NA	NA	NA	PE300_AOS-29	B.1	1	2021-02-21	passed_qc
Sample_8	NC_045512.2	3037	C	T	12	1	72	4278	19	75	0.997203	4290	0	TRUE	cds-YP_009724389.1	TTC	F	TTT	F	PE300_AOS-29	B.1	1	2021-02-21	passed_qc
Sample_8	NC_045512.2	14408	C	T	64	2	74	1879	9	75	0.967061	1943	0	TRUE	cds-YP_009724389.1	CCT	P	CTT	L	PE300_AOS-29	B.1	1	2021-02-21	passed_qc
Sample_8	NC_045512.2	23403	A	G	2	1	57	302	6	72	0.993421	304	2.69852e-177	TRUE	cds-YP_009724390.1	GAT	D	GGT	G	PE300_AOS-29	B.1	1	2021-02-21	passed_qc
Sample_8	NC_045512.2	26530	A	G	41	0	73	1180	40	71	0.966421	1221	0	TRUE	cds-YP_009724393.1	GAT	D	GGT	G	PE300_AOS-29	B.1	1	2021-02-21	passed_qc
Sample_9	NC_045512.2	241	C	T	2	0	56	413	13	71	0.995181	415	5.5886e-245	TRUE	NA	NA	NA	NA	NA	PE300_AOS-29	B.1.1.1	1	2021-02-21	passed_qc
Sample_9	NC_045512.2	3037	C	T	12	0	76	7373	20	75	0.99824	7386	0	TRUE	cds-YP_009724389.1	TTC	F	TTT	F	PE300_AOS-29	B.1.1.1	1	2021-02-21	passed_qc
Sample_9	NC_045512.2	4002	C	T	44	3	72	474	15	74	0.915058	518	3.56372e-245	TRUE	cds-YP_009724389.1	ACT	T	ATT	I	PE300_AOS-29	B.1.1.1	1	2021-02-21	passed_qc
Sample_9	NC_045512.2	7173	C	T	34	1	74	518	24	73	0.938406	552	2.51267e-277	TRUE	cds-YP_009724389.1	TCT	S	TTT	F	PE300_AOS-29	B.1.1.1	1	2021-02-21	passed_qc
Sample_9	NC_045512.2	10097	G	A	6	0	75	295	27	73	0.980066	301	4.02337e-168	TRUE	cds-YP_009724389.1	GGT	G	AGT	S	PE300_AOS-29	B.1.1.1	1	2021-02-21	passed_qc
Sample_9	NC_045512.2	13536	C	T	17	0	75	783	7	74	0.97875	800	0	TRUE	cds-YP_009724389.1	TAC	Y	TAT	Y	PE300_AOS-29	B.1.1.1	1	2021-02-21	passed_qc
Sample_9	NC_045512.2	14408	C	T	1	0	76	3224	6	75	0.99907	3227	0	TRUE	cds-YP_009724389.1	CCT	P	CTT	L	PE300_AOS-29	B.1.1.1	1	2021-02-21	passed_qc
Sample_9	NC_045512.2	19343	C	T	50	10	72	167	53	69	0.762557	219	1.15848e-75	TRUE	cds-YP_009724389.1	GCT	A	GTT	V	PE300_AOS-29	B.1.1.1	1	2021-02-21	passed_qc
Sample_9	NC_045512.2	23403	A	G	3	1	63	303	6	74	0.986971	307	8.88694e-177	TRUE	cds-YP_009724390.1	GAT	D	GGT	G	PE300_AOS-29	B.1.1.1	1	2021-02-21	passed_qc
Sample_9	NC_045512.2	23731	C	T	1	0	76	191	21	69	0.994792	192	2.39509e-112	TRUE	cds-YP_009724390.1	ACC	T	ACT	T	PE300_AOS-29	B.1.1.1	1	2021-02-21	passed_qc
Sample_9	NC_045512.2	28881	G	A	3	0	37	143	15	67	0.979452	146	1.45539e-81	TRUE	cds-YP_009724397.2	AGG	R	AAG	K	PE300_AOS-29	B.1.1.1	1	2021-02-21	passed_qc
Sample_9	NC_045512.2	28882	G	A	3	0	36	143	16	67	0.979452	146	1.45539e-81	TRUE	cds-YP_009724397.2	AGG	R	AGA	R	PE300_AOS-29	B.1.1.1	1	2021-02-21	passed_qc
Sample_9	NC_045512.2	28883	G	C	3	0	38	143	16	67	0.979452	146	1.45539e-81	TRUE	cds-YP_009724397.2	GGA	G	CGA	R	PE300_AOS-29	B.1.1.1	1	2021-02-21	passed_qc

## Sheet: NEBNext_AOS-29
Supplementary Data 5. List of all SNVs identified and corresponding annotations by Pangolin.
sample	REGION	POS	REF	ALT	REF_DP	REF_RV	REF_QUAL	ALT_DP	ALT_RV	ALT_QUAL	ALT_FREQ	TOTAL_DP	PVAL	PASS	GFF_FEATURE	REF_CODON	REF_AA	ALT_CODON	ALT_AA
Sample_1	NC_045512.2	9581	T	C	4	1	36	29	3	35	0.878788	33	1.63185e-14	TRUE	cds-YP_009724389.1	TCT	S	CCT	P
Sample_1	NC_045512.2	13536	C	T	0	0	0	381	170	35	1	381	2.85334e-228	TRUE	cds-YP_009724389.1	TAC	Y	TAT	Y
Sample_1	NC_045512.2	14470	A	C	0	0	0	37	33	35	1	37	1.14539e-21	TRUE	cds-YP_009724389.1	ACT	T	CCT	P
Sample_1	NC_045512.2	16064	A	T	17	7	36	81	80	35	0.826531	98	2.6009e-38	TRUE	cds-YP_009724389.1	CAG	Q	CTG	L
Sample_1	NC_045512.2	28881	G	A	0	0	0	21	9	35	1	21	3.71569e-12	TRUE	cds-YP_009724397.2	AGG	R	AAG	K
Sample_1	NC_045512.2	28882	G	A	0	0	0	22	10	34	1	22	9.50526e-13	TRUE	cds-YP_009724397.2	AGG	R	AGA	R
Sample_1	NC_045512.2	28883	G	C	0	0	0	22	10	35	1	22	9.50526e-13	TRUE	cds-YP_009724397.2	GGA	G	CGA	R
Sample_10	NC_045512.2	241	C	T	2	2	34	2116	1108	35	0.999056	2118	0	TRUE	NA	NA	NA	NA	NA
Sample_10	NC_045512.2	3037	C	T	1	0	36	6549	2834	35	0.999695	6551	0	TRUE	cds-YP_009724389.1	TTC	F	TTT	F
Sample_10	NC_045512.2	4002	C	T	1	0	36	2787	1556	35	0.999641	2788	0	TRUE	cds-YP_009724389.1	ACT	T	ATT	I
Sample_10	NC_045512.2	5666	G	A	1	0	36	1471	772	35	0.999321	1472	0	TRUE	cds-YP_009724389.1	GAG	E	AAG	K
Sample_10	NC_045512.2	10097	G	A	1	0	36	5882	2957	35	0.99983	5883	0	TRUE	cds-YP_009724389.1	GGT	G	AGT	S
Sample_10	NC_045512.2	13536	C	T	2	1	34	6198	2749	35	0.999677	6200	0	TRUE	cds-YP_009724389.1	TAC	Y	TAT	Y
Sample_10	NC_045512.2	14322	C	T	1	0	36	5745	3017	35	0.999652	5747	0	TRUE	cds-YP_009724389.1	TAC	Y	TAT	Y
Sample_10	NC_045512.2	14408	C	T	3	2	36	5356	3104	35	0.999254	5360	0	TRUE	cds-YP_009724389.1	CCT	P	CTT	L
Sample_10	NC_045512.2	23403	A	G	0	0	0	3448	1269	35	1	3448	0	TRUE	cds-YP_009724390.1	GAT	D	GGT	G
Sample_10	NC_045512.2	23731	C	T	1	0	36	2852	1404	35	0.999649	2853	0	TRUE	cds-YP_009724390.1	ACC	T	ACT	T
Sample_10	NC_045512.2	28881	G	A	0	0	0	1860	967	35	1	1860	0	TRUE	cds-YP_009724397.2	AGG	R	AAG	K
Sample_10	NC_045512.2	28882	G	A	2	1	34	1843	953	35	0.998916	1845	0	TRUE	cds-YP_009724397.2	AGG	R	AGA	R
Sample_10	NC_045512.2	28883	G	C	1	0	32	1891	977	35	0.998416	1894	0	TRUE	cds-YP_009724397.2	GGA	G	CGA	R
Sample_11	NC_045512.2	241	C	T	1	0	36	2651	1415	35	0.999623	2652	0	TRUE	NA	NA	NA	NA	NA
Sample_11	NC_045512.2	3037	C	T	1	0	32	7839	3501	35	0.999872	7840	0	TRUE	cds-YP_009724389.1	TTC	F	TTT	F
Sample_11	NC_045512.2	14408	C	T	1	0	36	4804	2650	35	0.999584	4806	0	TRUE	cds-YP_009724389.1	CCT	P	CTT	L
Sample_11	NC_045512.2	23403	A	G	2	1	36	2740	1318	35	0.998906	2743	0	TRUE	cds-YP_009724390.1	GAT	D	GGT	G
Sample_12	NC_045512.2	241	C	T	0	0	0	206	107	35	1	206	4.81331e-123	TRUE	NA	NA	NA	NA	NA
Sample_12	NC_045512.2	3037	C	T	0	0	0	1535	616	35	1	1535	0	TRUE	cds-YP_009724389.1	TTC	F	TTT	F
Sample_12	NC_045512.2	4002	C	T	3	1	34	1191	676	35	0.996653	1195	0	TRUE	cds-YP_009724389.1	ACT	T	ATT	I
Sample_12	NC_045512.2	10097	G	A	9	4	35	5976	3041	35	0.998496	5985	0	TRUE	cds-YP_009724389.1	GGT	G	AGT	S
Sample_12	NC_045512.2	13536	C	T	6	3	34	4099	1894	35	0.998538	4105	0	TRUE	cds-YP_009724389.1	TAC	Y	TAT	Y
Sample_12	NC_045512.2	14408	C	T	0	0	0	844	474	35	1	844	0	TRUE	cds-YP_009724389.1	CCT	P	CTT	L
Sample_12	NC_045512.2	23731	C	T	0	0	0	107	65	35	1	107	1.39439e-63	TRUE	cds-YP_009724390.1	ACC	T	ACT	T
Sample_12	NC_045512.2	28881	G	A	0	0	0	442	219	35	1	442	5.77993e-265	TRUE	cds-YP_009724397.2	AGG	R	AAG	K
Sample_12	NC_045512.2	28882	G	A	0	0	0	438	215	35	1	438	1.47296e-262	TRUE	cds-YP_009724397.2	AGG	R	AGA	R
Sample_12	NC_045512.2	28883	G	C	1	0	32	446	218	35	0.997763	447	2.5373e-265	TRUE	cds-YP_009724397.2	GGA	G	CGA	R
Sample_13	NC_045512.2	241	C	T	0	0	0	2053	1098	35	1	2053	0	TRUE	NA	NA	NA	NA	NA
Sample_13	NC_045512.2	3037	C	T	8	2	35	6167	2697	35	0.998704	6175	0	TRUE	cds-YP_009724389.1	TTC	F	TTT	F
Sample_13	NC_045512.2	4002	C	T	1	0	36	3880	2113	35	0.999742	3881	0	TRUE	cds-YP_009724389.1	ACT	T	ATT	I
Sample_13	NC_045512.2	10097	G	A	4	2	36	8622	4342	35	0.99942	8627	0	TRUE	cds-YP_009724389.1	GGT	G	AGT	S
Sample_13	NC_045512.2	13536	C	T	2	2	34	6681	2976	35	0.999402	6685	0	TRUE	cds-YP_009724389.1	TAC	Y	TAT	Y
Sample_13	NC_045512.2	14408	C	T	2	0	36	3813	2100	35	0.999476	3815	0	TRUE	cds-YP_009724389.1	CCT	P	CTT	L
Sample_13	NC_045512.2	18008	A	G	4	2	36	3696	1848	35	0.998919	3700	0	TRUE	cds-YP_009724389.1	GAA	E	GGA	G
Sample_13	NC_045512.2	23403	A	G	0	0	0	2338	1193	35	0.999145	2340	0	TRUE	cds-YP_009724390.1	GAT	D	GGT	G
Sample_13	NC_045512.2	23731	C	T	1	0	36	629	347	35	0.998413	630	0	TRUE	cds-YP_009724390.1	ACC	T	ACT	T
Sample_13	NC_045512.2	28253	C	T	5	3	33	2811	1382	35	0.998224	2816	0	TRUE	cds-YP_009724396.1	TTC	F	TTT	F
Sample_13	NC_045512.2	28881	G	A	2	2	32	2346	1231	35	0.999148	2348	0	TRUE	cds-YP_009724397.2	AGG	R	AAG	K
Sample_13	NC_045512.2	28882	G	A	0	0	0	2343	1237	35	0.999573	2344	0	TRUE	cds-YP_009724397.2	AGG	R	AGA	R
Sample_13	NC_045512.2	28883	G	C	0	0	0	2383	1246	35	0.999581	2384	0	TRUE	cds-YP_009724397.2	GGA	G	CGA	R
Sample_14	NC_045512.2	241	C	T	5	2	36	2537	1325	35	0.997641	2543	0	TRUE	NA	NA	NA	NA	NA
Sample_14	NC_045512.2	1572	C	T	6	3	36	7367	3253	35	0.999051	7374	0	TRUE	cds-YP_009724389.1	ACA	T	ATA	I
Sample_14	NC_045512.2	3037	C	T	7	3	36	8914	4037	35	0.998991	8923	0	TRUE	cds-YP_009724389.1	TTC	F	TTT	F
Sample_14	NC_045512.2	4002	C	T	3	1	33	4764	2539	35	0.999371	4767	0	TRUE	cds-YP_009724389.1	ACT	T	ATT	I
Sample_14	NC_045512.2	10097	G	A	4	2	35	9339	4825	35	0.999358	9345	0	TRUE	cds-YP_009724389.1	GGT	G	AGT	S
Sample_14	NC_045512.2	13536	C	T	1	1	36	8259	3548	35	0.999758	8261	0	TRUE	cds-YP_009724389.1	TAC	Y	TAT	Y
Sample_14	NC_045512.2	14408	C	T	0	0	0	5279	3051	35	0.999621	5281	0	TRUE	cds-YP_009724389.1	CCT	P	CTT	L
Sample_14	NC_045512.2	23403	A	G	4	2	35	3054	1464	35	0.997387	3062	0	TRUE	cds-YP_009724390.1	GAT	D	GGT	G
Sample_14	NC_045512.2	23731	C	T	2	2	34	1082	594	35	0.997235	1085	0	TRUE	cds-YP_009724390.1	ACC	T	ACT	T
Sample_14	NC_045512.2	28881	G	A	3	1	36	1863	975	35	0.997323	1868	0	TRUE	cds-YP_009724397.2	AGG	R	AAG	K
Sample_14	NC_045512.2	28882	G	A	0	0	0	1849	971	35	1	1849	0	TRUE	cds-YP_009724397.2	AGG	R	AGA	R
Sample_14	NC_045512.2	28883	G	C	0	0	0	1883	978	35	1	1883	0	TRUE	cds-YP_009724397.2	GGA	G	CGA	R
Sample_15	NC_045512.2	241	C	T	0	0	0	1818	946	35	1	1818	0	TRUE	NA	NA	NA	NA	NA
Sample_15	NC_045512.2	3037	C	T	1	0	32	5408	2256	35	0.999815	5409	0	TRUE	cds-YP_009724389.1	TTC	F	TTT	F
Sample_15	NC_045512.2	4002	C	T	0	0	0	3404	1829	35	1	3404	0	TRUE	cds-YP_009724389.1	ACT	T	ATT	I
Sample_15	NC_045512.2	10097	G	A	3	2	34	13377	6562	35	0.999701	13381	0	TRUE	cds-YP_009724389.1	GGT	G	AGT	S
Sample_15	NC_045512.2	13536	C	T	3	3	36	11516	5189	35	0.999653	11520	0	TRUE	cds-YP_009724389.1	TAC	Y	TAT	Y
Sample_15	NC_045512.2	14408	C	T	0	0	0	2504	1361	35	1	2504	0	TRUE	cds-YP_009724389.1	CCT	P	CTT	L
Sample_15	NC_045512.2	21076	A	G	199	32	35	10359	2525	35	0.981059	10559	0	TRUE	cds-YP_009724389.1	ACA	T	GCA	A
Sample_15	NC_045512.2	23403	A	G	1	0	36	2466	1224	35	0.99919	2468	0	TRUE	cds-YP_009724390.1	GAT	D	GGT	G
Sample_15	NC_045512.2	23731	C	T	0	0	0	399	245	35	1	399	2.12452e-239	TRUE	cds-YP_009724390.1	ACC	T	ACT	T
Sample_15	NC_045512.2	28881	G	A	61	33	35	1539	810	35	0.961875	1600	0	TRUE	cds-YP_009724397.2	AGG	R	AAG	K
Sample_15	NC_045512.2	28882	G	A	63	35	35	1536	810	35	0.9606	1599	0	TRUE	cds-YP_009724397.2	AGG	R	AGA	R
Sample_15	NC_045512.2	28883	G	C	63	35	35	1569	823	35	0.961397	1632	0	TRUE	cds-YP_009724397.2	GGA	G	CGA	R
Sample_16	NC_045512.2	241	C	T	2	1	36	3138	1603	35	0.999363	3140	0	TRUE	NA	NA	NA	NA	NA
Sample_16	NC_045512.2	3037	C	T	0	0	0	2886	1103	35	1	2886	0	TRUE	cds-YP_009724389.1	TTC	F	TTT	F
Sample_16	NC_045512.2	4002	C	T	0	0	0	1542	820	35	1	1542	0	TRUE	cds-YP_009724389.1	ACT	T	ATT	I
Sample_16	NC_045512.2	10097	G	A	4	1	36	10206	4968	35	0.99951	10211	0	TRUE	cds-YP_009724389.1	GGT	G	AGT	S
Sample_16	NC_045512.2	11270	A	G	1	0	36	1643	793	35	0.998177	1646	0	TRUE	cds-YP_009724389.1	ATG	M	GTG	V
Sample_16	NC_045512.2	13536	C	T	3	1	34	8288	3832	35	0.999397	8293	0	TRUE	cds-YP_009724389.1	TAC	Y	TAT	Y
Sample_16	NC_045512.2	14408	C	T	0	0	0	1495	813	35	1	1495	0	TRUE	cds-YP_009724389.1	CCT	P	CTT	L
Sample_16	NC_045512.2	21040	A	G	18	5	34	630	253	35	0.972222	648	0	TRUE	cds-YP_009724389.1	ATT	I	GTT	V
Sample_16	NC_045512.2	23403	A	G	3	3	36	1092	546	35	0.99635	1096	0	TRUE	cds-YP_009724390.1	GAT	D	GGT	G
Sample_16	NC_045512.2	23731	C	T	0	0	0	107	68	35	1	107	1.39439e-63	TRUE	cds-YP_009724390.1	ACC	T	ACT	T
Sample_16	NC_045512.2	28289	C	A	0	0	0	836	590	34	1	836	0	TRUE	cds-YP_009724397.2	CCC	P	ACC	T
Sample_16	NC_045512.2	28881	G	A	1	0	36	611	322	35	0.998366	612	0	TRUE	cds-YP_009724397.2	AGG	R	AAG	K
Sample_16	NC_045512.2	28882	G	A	1	0	36	601	325	35	0.998339	602	0	TRUE	cds-YP_009724397.2	AGG	R	AGA	R
Sample_16	NC_045512.2	28883	G	C	1	0	36	624	328	35	0.9984	625	0	TRUE	cds-YP_009724397.2	GGA	G	CGA	R
Sample_17	NC_045512.2	3400	T	C	3	3	36	124	64	35	0.976378	127	4.828e-70	TRUE	cds-YP_009724389.1	ATT	I	ATC	I
Sample_17	NC_045512.2	3485	G	T	3	1	36	216	93	35	0.986301	219	1.31233e-124	TRUE	cds-YP_009724389.1	GCC	A	TCC	S
Sample_17	NC_045512.2	6443	G	A	3	1	36	25	0	21	0.892857	28	1.06162e-12	TRUE	cds-YP_009724389.1	GAC	D	AAC	N
Sample_17	NC_045512.2	11076	T	G	5	0	36	30	3	35	0.833333	36	5.86532e-15	TRUE	cds-YP_009724389.1	TTT	F	TGT	C
Sample_17	NC_045512.2	12233	G	A	1	0	36	36	3	35	0.972973	37	4.23794e-20	TRUE	cds-YP_009724389.1	GAA	E	AAA	K
Sample_17	NC_045512.2	16064	A	T	13	11	34	218	218	35	0.943723	231	5.40172e-117	TRUE	cds-YP_009724389.1	CAG	Q	CTG	L
Sample_17	NC_045512.2	26144	G	T	3	0	36	663	377	34	0.995495	666	0	TRUE	cds-YP_009724391.1	GGT	G	GTT	V
Sample_18	NC_045512.2	241	C	T	0	0	0	539	274	35	1	539	0	TRUE	NA	NA	NA	NA	NA
Sample_18	NC_045512.2	3037	C	T	0	0	0	1394	573	35	1	1394	0	TRUE	cds-YP_009724389.1	TTC	F	TTT	F
Sample_18	NC_045512.2	9011	G	A	4	4	36	212	121	35	0.981481	216	4.38256e-121	TRUE	cds-YP_009724389.1	GCT	A	ACT	T
Sample_18	NC_045512.2	14408	C	T	0	0	0	139	76	35	1	139	8.61319e-83	TRUE	cds-YP_009724389.1	CCT	P	CTT	L
Sample_18	NC_045512.2	23403	A	G	5	4	36	543	259	35	0.985481	551	0	TRUE	cds-YP_009724390.1	GAT	D	GGT	G
Sample_18	NC_045512.2	27600	C	T	453	204	35	4836	2868	35	0.914178	5290	0	TRUE	cds-YP_009724395.1	GAC	D	GAT	D
Sample_19	NC_045512.2	241	C	T	3	0	36	3272	1665	35	0.999084	3275	0	TRUE	NA	NA	NA	NA	NA
Sample_19	NC_045512.2	3037	C	T	4	2	35	9834	4210	35	0.99939	9840	0	TRUE	cds-YP_009724389.1	TTC	F	TTT	F
Sample_19	NC_045512.2	4002	C	T	1	0	36	3963	2129	35	0.999748	3964	0	TRUE	cds-YP_009724389.1	ACT	T	ATT	I
Sample_19	NC_045512.2	10097	G	A	5	0	35	8221	3892	35	0.999392	8226	0	TRUE	cds-YP_009724389.1	GGT	G	AGT	S
Sample_19	NC_045512.2	13536	C	T	4	1	36	9203	4329	35	0.999566	9207	0	TRUE	cds-YP_009724389.1	TAC	Y	TAT	Y
Sample_19	NC_045512.2	14408	C	T	4	2	35	8866	4925	35	0.999549	8870	0	TRUE	cds-YP_009724389.1	CCT	P	CTT	L
Sample_19	NC_045512.2	21210	G	A	11	5	35	7705	4250	35	0.998445	7717	0	TRUE	cds-YP_009724389.1	ATG	M	ATA	I
Sample_19	NC_045512.2	23403	A	G	2	0	36	4297	1789	35	0.99907	4301	0	TRUE	cds-YP_009724390.1	GAT	D	GGT	G
Sample_19	NC_045512.2	23731	C	T	0	0	0	3047	1540	35	1	3047	0	TRUE	cds-YP_009724390.1	ACC	T	ACT	T
Sample_19	NC_045512.2	27996	G	A	1359	1227	35	7789	4144	35	0.851257	9150	0	TRUE	cds-YP_009724396.1	GAC	D	AAC	N
Sample_19	NC_045512.2	28881	G	A	0	0	0	2572	1344	35	0.999611	2573	0	TRUE	cds-YP_009724397.2	AGG	R	AAG	K
Sample_19	NC_045512.2	28882	G	A	0	0	0	2569	1347	35	1	2569	0	TRUE	cds-YP_009724397.2	AGG	R	AGA	R
Sample_19	NC_045512.2	28883	G	C	0	0	0	2637	1373	35	1	2637	0	TRUE	cds-YP_009724397.2	GGA	G	CGA	R
Sample_2	NC_045512.2	3037	C	T	0	0	0	344	129	35	1	344	2.5608e-206	TRUE	cds-YP_009724389.1	TTC	F	TTT	F
Sample_2	NC_045512.2	4002	C	T	2	1	36	249	135	35	0.992032	251	1.3572e-145	TRUE	cds-YP_009724389.1	ACT	T	ATT	I
Sample_2	NC_045512.2	6058	A	G	9	6	35	32	7	36	0.780488	41	1.34382e-22	TRUE	cds-YP_009724389.1	GTA	V	GTG	V
Sample_2	NC_045512.2	6435	T	A	12	1	36	138	1	35	0.901961	153	1.40932e-72	TRUE	cds-YP_009724389.1	ATA	I	AAA	K
Sample_2	NC_045512.2	7423	C	T	1	0	36	2877	1595	35	0.999653	2878	0	TRUE	cds-YP_009724389.1	TTC	F	TTT	F
Sample_2	NC_045512.2	7771	T	C	0	0	0	223	135	35	0.995536	224	1.45745e-133	TRUE	cds-YP_009724389.1	CAT	H	CAC	H
Sample_2	NC_045512.2	10097	G	A	2	2	34	3472	1696	35	0.999424	3474	0	TRUE	cds-YP_009724389.1	GGT	G	AGT	S
Sample_2	NC_045512.2	14408	C	T	1	1	36	665	348	35	0.998498	666	0	TRUE	cds-YP_009724389.1	CCT	P	CTT	L
Sample_2	NC_045512.2	29477	G	T	0	0	0	821	502	35	1	821	0	TRUE	cds-YP_009724397.2	GAT	D	TAT	Y
Sample_20	NC_045512.2	241	C	T	33	17	35	4455	2265	35	0.992647	4488	0	TRUE	NA	NA	NA	NA	NA
Sample_20	NC_045512.2	3037	C	T	3	3	36	8652	3569	35	0.999307	8658	0	TRUE	cds-YP_009724389.1	TTC	F	TTT	F
Sample_20	NC_045512.2	4002	C	T	0	0	0	5104	2674	35	0.999608	5106	0	TRUE	cds-YP_009724389.1	ACT	T	ATT	I
Sample_20	NC_045512.2	10097	G	A	6	1	33	12280	5854	35	0.999512	12286	0	TRUE	cds-YP_009724389.1	GGT	G	AGT	S
Sample_20	NC_045512.2	13536	C	T	7	4	36	10710	4947	35	0.99916	10719	0	TRUE	cds-YP_009724389.1	TAC	Y	TAT	Y
Sample_20	NC_045512.2	14408	C	T	6	3	35	7155	3921	35	0.999023	7162	0	TRUE	cds-YP_009724389.1	CCT	P	CTT	L
Sample_20	NC_045512.2	23403	A	G	10	3	36	3760	1773	35	0.997083	3771	0	TRUE	cds-YP_009724390.1	GAT	D	GGT	G
Sample_20	NC_045512.2	23731	C	T	2	0	36	1315	696	35	0.998481	1317	0	TRUE	cds-YP_009724390.1	ACC	T	ACT	T
Sample_20	NC_045512.2	28220	A	G	4	0	36	3940	1945	35	0.998733	3945	0	TRUE	cds-YP_009724396.1	TTA	L	TTG	L
Sample_20	NC_045512.2	28881	G	A	1	0	36	2785	1447	35	0.999282	2787	0	TRUE	cds-YP_009724397.2	AGG	R	AAG	K
Sample_20	NC_045512.2	28882	G	A	1	0	21	2750	1448	35	0.999636	2751	0	TRUE	cds-YP_009724397.2	AGG	R	AGA	R
Sample_20	NC_045512.2	28883	G	C	0	0	0	2859	1482	35	0.99965	2860	0	TRUE	cds-YP_009724397.2	GGA	G	CGA	R
Sample_21	NC_045512.2	6443	G	A	3	3	34	35	0	21	0.921053	38	2.86683e-18	TRUE	cds-YP_009724389.1	GAC	D	AAC	N
Sample_21	NC_045512.2	16064	A	T	12	11	34	153	153	35	0.927273	165	2.61857e-80	TRUE	cds-YP_009724389.1	CAG	Q	CTG	L
Sample_21	NC_045512.2	23315	C	A	2	1	36	72	36	35	0.972973	74	2.37563e-40	TRUE	cds-YP_009724390.1	CTT	L	ATT	I
Sample_21	NC_045512.2	26144	G	T	6	2	35	636	408	35	0.990654	642	0	TRUE	cds-YP_009724391.1	GGT	G	GTT	V
Sample_21	NC_045512.2	29376	C	A	2	0	36	15	2	35	0.882353	17	1.31128e-07	TRUE	cds-YP_009724397.2	CCT	P	CAT	H
Sample_22	NC_045512.2	241	C	T	1	0	36	3520	1795	35	0.999716	3521	0	TRUE	NA	NA	NA	NA	NA
Sample_22	NC_045512.2	3037	C	T	2	2	36	9229	3857	35	0.999567	9233	0	TRUE	cds-YP_009724389.1	TTC	F	TTT	F
Sample_22	NC_045512.2	4002	C	T	1	0	36	3801	2030	35	0.999737	3802	0	TRUE	cds-YP_009724389.1	ACT	T	ATT	I
Sample_22	NC_045512.2	10097	G	A	5	0	34	8437	3892	35	0.999289	8443	0	TRUE	cds-YP_009724389.1	GGT	G	AGT	S
Sample_22	NC_045512.2	13536	C	T	2	0	34	8732	4066	35	0.999657	8735	0	TRUE	cds-YP_009724389.1	TAC	Y	TAT	Y
Sample_22	NC_045512.2	14408	C	T	5	1	35	7823	4136	35	0.999234	7829	0	TRUE	cds-YP_009724389.1	CCT	P	CTT	L
Sample_22	NC_045512.2	23403	A	G	3	0	36	4569	1764	35	0.998252	4577	0	TRUE	cds-YP_009724390.1	GAT	D	GGT	G
Sample_22	NC_045512.2	23731	C	T	0	0	0	3699	1803	35	0.99946	3701	0	TRUE	cds-YP_009724390.1	ACC	T	ACT	T
Sample_22	NC_045512.2	28881	G	A	2	2	34	2725	1396	35	0.999267	2727	0	TRUE	cds-YP_009724397.2	AGG	R	AAG	K
Sample_22	NC_045512.2	28882	G	A	0	0	0	2706	1406	35	0.999631	2707	0	TRUE	cds-YP_009724397.2	AGG	R	AGA	R
Sample_22	NC_045512.2	28883	G	C	0	0	0	2797	1427	35	0.998572	2801	0	TRUE	cds-YP_009724397.2	GGA	G	CGA	R
Sample_23	NC_045512.2	241	C	T	0	0	0	2682	1341	35	1	2682	0	TRUE	NA	NA	NA	NA	NA
Sample_23	NC_045512.2	3037	C	T	0	0	0	3306	1284	35	1	3306	0	TRUE	cds-YP_009724389.1	TTC	F	TTT	F
Sample_23	NC_045512.2	4255	G	T	5	1	36	495	241	35	0.99	500	1.96576e-288	TRUE	cds-YP_009724389.1	CCG	P	CCT	P
Sample_23	NC_045512.2	14408	C	T	0	0	0	2690	1446	35	1	2690	0	TRUE	cds-YP_009724389.1	CCT	P	CTT	L
Sample_23	NC_045512.2	16057	C	T	16	11	35	1412	745	35	0.988104	1429	0	TRUE	cds-YP_009724389.1	CCT	P	TCT	S
Sample_23	NC_045512.2	23403	A	G	4	3	36	1548	758	35	0.99678	1553	0	TRUE	cds-YP_009724390.1	GAT	D	GGT	G
Sample_23	NC_045512.2	25996	G	T	2	2	34	8507	4055	35	0.997889	8525	0	TRUE	cds-YP_009724391.1	GTA	V	TTA	L
Sample_23	NC_045512.2	26530	A	G	171	156	35	7264	4549	35	0.976869	7436	0	TRUE	cds-YP_009724393.1	GAT	D	GGT	G
Sample_23	NC_045512.2	29125	A	G	2	2	31	2749	1305	35	0.999273	2751	0	TRUE	cds-YP_009724397.2	GGA	G	GGG	G
Sample_24	NC_045512.2	241	C	T	1	0	27	3278	1698	35	0.999695	3279	0	TRUE	NA	NA	NA	NA	NA
Sample_24	NC_045512.2	3037	C	T	1	0	36	8470	3532	35	0.999764	8472	0	TRUE	cds-YP_009724389.1	TTC	F	TTT	F
Sample_24	NC_045512.2	4002	C	T	1	0	36	4076	2174	35	0.99951	4078	0	TRUE	cds-YP_009724389.1	ACT	T	ATT	I
Sample_24	NC_045512.2	10097	G	A	4	3	36	8401	3971	35	0.999167	8408	0	TRUE	cds-YP_009724389.1	GGT	G	AGT	S
Sample_24	NC_045512.2	13536	C	T	0	0	0	8470	3861	35	0.999764	8472	0	TRUE	cds-YP_009724389.1	TAC	Y	TAT	Y
Sample_24	NC_045512.2	14408	C	T	4	2	34	7673	4355	35	0.999479	7677	0	TRUE	cds-YP_009724389.1	CCT	P	CTT	L
Sample_24	NC_045512.2	20006	G	T	7	2	35	9356	3036	35	0.998932	9366	0	TRUE	cds-YP_009724389.1	GGT	G	GTT	V
Sample_24	NC_045512.2	23403	A	G	3	0	36	4446	1699	35	0.999326	4449	0	TRUE	cds-YP_009724390.1	GAT	D	GGT	G
Sample_24	NC_045512.2	23731	C	T	2	0	36	3433	1692	35	0.999418	3435	0	TRUE	cds-YP_009724390.1	ACC	T	ACT	T
Sample_24	NC_045512.2	27382	G	C	33	25	35	16410	12382	35	0.997205	16456	0	TRUE	cds-YP_009724394.1	GAT	D	CAT	H
Sample_24	NC_045512.2	27383	A	T	37	29	35	16326	12310	35	0.996521	16383	0	TRUE	cds-YP_009724394.1	GAT	D	GTT	V
Sample_24	NC_045512.2	27384	T	C	51	38	35	16366	12357	35	0.99659	16422	0	TRUE	cds-YP_009724394.1	GAT	D	GAC	D
Sample_24	NC_045512.2	28881	G	A	0	0	0	2627	1323	35	1	2627	0	TRUE	cds-YP_009724397.2	AGG	R	AAG	K
Sample_24	NC_045512.2	28882	G	A	0	0	0	2585	1322	35	0.999613	2586	0	TRUE	cds-YP_009724397.2	AGG	R	AGA	R
Sample_24	NC_045512.2	28883	G	C	0	0	0	2674	1344	35	1	2674	0	TRUE	cds-YP_009724397.2	GGA	G	CGA	R
Sample_25	NC_045512.2	241	C	T	1	1	36	3518	1890	35	0.999716	3519	0	TRUE	NA	NA	NA	NA	NA
Sample_25	NC_045512.2	3037	C	T	1	0	32	8889	3715	35	0.999888	8890	0	TRUE	cds-YP_009724389.1	TTC	F	TTT	F
Sample_25	NC_045512.2	4002	C	T	1	1	36	4100	2216	35	0.999512	4102	0	TRUE	cds-YP_009724389.1	ACT	T	ATT	I
Sample_25	NC_045512.2	6987	G	T	0	0	0	1382	776	35	1	1382	0	TRUE	cds-YP_009724389.1	GGT	G	GTT	V
Sample_25	NC_045512.2	10097	G	A	2	1	36	8561	4095	35	0.99965	8564	0	TRUE	cds-YP_009724389.1	GGT	G	AGT	S
Sample_25	NC_045512.2	13536	C	T	0	0	0	8964	4290	35	1	8964	0	TRUE	cds-YP_009724389.1	TAC	Y	TAT	Y
Sample_25	NC_045512.2	14408	C	T	5	5	34	8070	4579	35	0.999257	8076	0	TRUE	cds-YP_009724389.1	CCT	P	CTT	L
Sample_25	NC_045512.2	23403	A	G	8	2	36	4696	1795	35	0.997451	4708	0	TRUE	cds-YP_009724390.1	GAT	D	GGT	G
Sample_25	NC_045512.2	23731	C	T	2	2	34	3980	1952	35	0.999498	3982	0	TRUE	cds-YP_009724390.1	ACC	T	ACT	T
Sample_25	NC_045512.2	26801	C	T	1	1	36	6645	2648	35	0.997748	6660	0	TRUE	cds-YP_009724393.1	CTC	L	CTT	L
Sample_25	NC_045512.2	28881	G	A	0	0	0	2557	1321	35	0.999609	2558	0	TRUE	cds-YP_009724397.2	AGG	R	AAG	K
Sample_25	NC_045512.2	28882	G	A	0	0	0	2569	1328	35	0.999222	2571	0	TRUE	cds-YP_009724397.2	AGG	R	AGA	R
Sample_25	NC_045512.2	28883	G	C	1	1	36	2645	1354	35	0.999244	2647	0	TRUE	cds-YP_009724397.2	GGA	G	CGA	R
Sample_26	NC_045512.2	241	C	T	0	0	0	657	330	35	1	657	0	TRUE	NA	NA	NA	NA	NA
Sample_26	NC_045512.2	3037	C	T	0	0	0	751	292	35	0.99867	752	0	TRUE	cds-YP_009724389.1	TTC	F	TTT	F
Sample_26	NC_045512.2	14408	C	T	0	0	0	1147	653	35	1	1147	0	TRUE	cds-YP_009724389.1	CCT	P	CTT	L
Sample_26	NC_045512.2	16707	G	A	1	1	36	458	197	35	0.997821	459	1.57364e-272	TRUE	cds-YP_009724389.1	GTG	V	GTA	V
Sample_26	NC_045512.2	23403	A	G	2	0	36	198	85	35	0.99	200	3.90471e-115	TRUE	cds-YP_009724390.1	GAT	D	GGT	G
Sample_27	NC_045512.2	913	C	T	0	0	0	19	8	35	1	19	5.65847e-11	TRUE	cds-YP_009724389.1	TCC	S	TCT	S
Sample_27	NC_045512.2	4002	C	T	0	0	0	673	355	35	1	673	0	TRUE	cds-YP_009724389.1	ACT	T	ATT	I
Sample_27	NC_045512.2	10097	G	A	0	0	0	334	148	35	1	334	5.2918e-200	TRUE	cds-YP_009724389.1	GGT	G	AGT	S
Sample_27	NC_045512.2	12233	G	A	3	0	36	17	0	36	0.85	20	2.23437e-08	TRUE	cds-YP_009724389.1	GAA	E	AAA	K
Sample_27	NC_045512.2	15668	A	T	15	1	36	59	6	34	0.797297	74	2.71644e-27	TRUE	cds-YP_009724389.1	AAT	N	ATT	I
Sample_27	NC_045512.2	16064	A	T	20	16	36	197	197	35	0.907834	217	6.07421e-101	TRUE	cds-YP_009724389.1	CAG	Q	CTG	L
Sample_27	NC_045512.2	19386	C	T	4	2	35	2294	1190	35	0.997825	2299	0	TRUE	cds-YP_009724389.1	GAC	D	GAT	D
Sample_27	NC_045512.2	26144	G	T	1	0	36	116	63	35	0.991453	117	1.62678e-67	TRUE	cds-YP_009724391.1	GGT	G	GTT	V
Sample_27	NC_045512.2	26483	T	A	0	0	0	20	11	36	1	20	1.45089e-11	TRUE	NA	NA	NA	NA	NA
Sample_27	NC_045512.2	28881	G	A	1	0	36	137	76	35	0.985612	139	2.38585e-80	TRUE	cds-YP_009724397.2	AGG	R	AAG	K
Sample_27	NC_045512.2	28882	G	A	0	0	0	136	75	35	1	136	5.45274e-81	TRUE	cds-YP_009724397.2	AGG	R	AGA	R
Sample_27	NC_045512.2	28883	G	C	0	0	0	139	76	35	1	139	8.61319e-83	TRUE	cds-YP_009724397.2	GGA	G	CGA	R
Sample_28	NC_045512.2	241	C	T	0	0	0	461	262	35	1	461	2.14742e-276	TRUE	NA	NA	NA	NA	NA
Sample_28	NC_045512.2	3037	C	T	41	14	35	333	125	35	0.890374	374	3.53696e-167	TRUE	cds-YP_009724389.1	TTC	F	TTT	F
Sample_28	NC_045512.2	14408	C	T	0	0	0	129	67	35	1	129	8.70125e-77	TRUE	cds-YP_009724389.1	CCT	P	CTT	L
Sample_28	NC_045512.2	17371	G	A	1	0	36	601	316	35	0.998339	602	0	TRUE	cds-YP_009724389.1	GCC	A	ACC	T
Sample_28	NC_045512.2	23403	A	G	0	0	0	33	16	35	0.891892	37	1.88762e-20	TRUE	cds-YP_009724390.1	GAT	D	GGT	G
Sample_28	NC_045512.2	24187	T	C	94	44	35	306	253	35	0.763092	401	6.14638e-137	TRUE	cds-YP_009724390.1	TCT	S	TCC	S
Sample_28	NC_045512.2	29540	G	C	0	0	0	27	11	36	1	27	1.02725e-15	TRUE	NA	NA	NA	NA	NA
Sample_29	NC_045512.2	3037	C	T	0	0	0	46	16	35	1	46	2.4343e-27	TRUE	cds-YP_009724389.1	TTC	F	TTT	F
Sample_29	NC_045512.2	6435	T	A	77	8	35	530	37	34	0.85209	622	6.40111e-269	TRUE	cds-YP_009724389.1	ATA	I	AAA	K
Sample_29	NC_045512.2	6443	G	A	10	0	36	51	0	21	0.836066	61	2.06999e-24	TRUE	cds-YP_009724389.1	GAC	D	AAC	N
Sample_29	NC_045512.2	9581	T	C	8	0	35	48	2	35	0.857143	56	1.9831e-23	TRUE	cds-YP_009724389.1	TCT	S	CCT	P
Sample_29	NC_045512.2	16064	A	T	17	11	36	199	199	35	0.921296	216	1.18442e-103	TRUE	cds-YP_009724389.1	CAG	Q	CTG	L
Sample_29	NC_045512.2	18252	C	T	1	1	36	78	68	35	0.987342	79	6.82328e-45	TRUE	cds-YP_009724389.1	AAC	N	AAT	N
Sample_29	NC_045512.2	29734	G	C	0	0	0	50	26	35	1	50	1.98233e-29	TRUE	NA	NA	NA	NA	NA
Sample_3	NC_045512.2	7749	C	T	1	1	36	80	74	35	0.987654	81	4.42735e-46	TRUE	cds-YP_009724389.1	ACA	T	ATA	I
Sample_3	NC_045512.2	10097	G	A	2	1	36	1273	661	35	0.998431	1275	0	TRUE	cds-YP_009724389.1	GGT	G	AGT	S
Sample_3	NC_045512.2	13536	C	T	0	0	0	909	426	35	1	909	0	TRUE	cds-YP_009724389.1	TAC	Y	TAT	Y
Sample_3	NC_045512.2	17346	A	T	1	1	32	99	23	35	0.99	100	2.20876e-57	TRUE	cds-YP_009724389.1	ATA	I	ATT	I
Sample_3	NC_045512.2	29373	A	T	1	0	36	41	3	35	0.97619	42	5.00324e-23	TRUE	cds-YP_009724397.2	GAG	E	GTG	V
Sample_30	NC_045512.2	75	C	T	0	0	0	206	26	35	1	206	4.81331e-123	TRUE	NA	NA	NA	NA	NA
Sample_30	NC_045512.2	176	C	A	0	0	0	140	80	35	1	140	2.16102e-83	TRUE	NA	NA	NA	NA	NA
Sample_30	NC_045512.2	323	G	T	0	0	0	155	82	35	1	155	1.05875e-92	TRUE	cds-YP_009724389.1	GTT	V	TTT	F
Sample_30	NC_045512.2	6435	T	A	86	8	35	540	31	35	0.857143	630	4.24754e-264	TRUE	cds-YP_009724389.1	ATA	I	AAA	K
Sample_30	NC_045512.2	6443	G	A	2	0	36	45	0	21	0.957447	47	1.38771e-24	TRUE	cds-YP_009724389.1	GAC	D	AAC	N
Sample_30	NC_045512.2	9577	T	G	7	3	36	34	2	35	0.829268	41	2.9611e-16	TRUE	cds-YP_009724389.1	GTT	V	GTG	V
Sample_30	NC_045512.2	9581	T	C	0	0	0	36	2	35	1	36	4.51965e-21	TRUE	cds-YP_009724389.1	TCT	S	CCT	P
Sample_30	NC_045512.2	9851	G	T	0	0	0	978	506	35	1	978	0	TRUE	cds-YP_009724389.1	GAT	D	TAT	Y
Sample_30	NC_045512.2	16064	A	T	9	8	36	132	132	35	0.93617	141	4.22737e-70	TRUE	cds-YP_009724389.1	CAG	Q	CTG	L
Sample_30	NC_045512.2	18138	C	A	0	0	0	137	69	35	1	137	1.36818e-81	TRUE	cds-YP_009724389.1	TTC	F	TTA	L
Sample_30	NC_045512.2	18534	G	C	17	5	36	85	9	35	0.833333	102	1.94801e-40	TRUE	cds-YP_009724389.1	AAG	K	AAC	N
Sample_30	NC_045512.2	22303	T	G	0	0	0	29	15	35	1	29	6.65175e-17	TRUE	cds-YP_009724390.1	AGT	S	AGG	R
Sample_30	NC_045512.2	26144	G	T	2	2	34	499	259	35	0.996008	501	2.32856e-295	TRUE	cds-YP_009724391.1	GGT	G	GTT	V
Sample_4	NC_045512.2	241	C	T	1	0	36	2948	1522	35	0.999322	2950	0	TRUE	NA	NA	NA	NA	NA
Sample_4	NC_045512.2	3037	C	T	1	1	36	9463	4265	35	0.999789	9465	0	TRUE	cds-YP_009724389.1	TTC	F	TTT	F
Sample_4	NC_045512.2	12225	C	T	58	16	35	3551	1598	35	0.983929	3609	0	TRUE	cds-YP_009724389.1	GCT	A	GTT	V
Sample_4	NC_045512.2	14408	C	T	5	1	36	5791	3283	35	0.999137	5796	0	TRUE	cds-YP_009724389.1	CCT	P	CTT	L
Sample_4	NC_045512.2	23403	A	G	3	0	36	3236	1522	35	0.997227	3245	0	TRUE	cds-YP_009724390.1	GAT	D	GGT	G
Sample_5	NC_045512.2	241	C	T	1	1	36	2759	1489	35	0.999638	2760	0	TRUE	NA	NA	NA	NA	NA
Sample_5	NC_045512.2	1174	C	G	4	2	36	3349	1823	35	0.997617	3357	0	TRUE	cds-YP_009724389.1	GTC	V	GTG	V
Sample_5	NC_045512.2	1210	G	T	0	0	0	3381	1666	35	0.999704	3382	0	TRUE	cds-YP_009724389.1	ATG	M	ATT	I
Sample_5	NC_045512.2	3037	C	T	3	0	34	8704	4014	35	0.999541	8708	0	TRUE	cds-YP_009724389.1	TTC	F	TTT	F
Sample_5	NC_045512.2	3264	C	T	3	1	36	4192	2058	35	0.999047	4196	0	TRUE	cds-YP_009724389.1	ACT	T	ATT	I
Sample_5	NC_045512.2	4002	C	T	0	0	0	3915	2119	35	1	3915	0	TRUE	cds-YP_009724389.1	ACT	T	ATT	I
Sample_5	NC_045512.2	10097	G	A	5	2	35	7840	3900	35	0.999363	7845	0	TRUE	cds-YP_009724389.1	GGT	G	AGT	S
Sample_5	NC_045512.2	13536	C	T	2	0	36	7517	3283	35	0.999601	7520	0	TRUE	cds-YP_009724389.1	TAC	Y	TAT	Y
Sample_5	NC_045512.2	14408	C	T	3	2	36	6941	3944	35	0.999424	6945	0	TRUE	cds-YP_009724389.1	CCT	P	CTT	L
Sample_5	NC_045512.2	23403	A	G	4	2	34	3475	1512	35	0.997417	3484	0	TRUE	cds-YP_009724390.1	GAT	D	GGT	G
Sample_5	NC_045512.2	23731	C	T	0	0	0	2182	1096	35	1	2182	0	TRUE	cds-YP_009724390.1	ACC	T	ACT	T
Sample_5	NC_045512.2	28881	G	A	0	0	0	2233	1189	35	1	2233	0	TRUE	cds-YP_009724397.2	AGG	R	AAG	K
Sample_5	NC_045512.2	28882	G	A	0	0	0	2220	1191	35	1	2220	0	TRUE	cds-YP_009724397.2	AGG	R	AGA	R
Sample_5	NC_045512.2	28883	G	C	0	0	0	2259	1197	35	0.999115	2261	0	TRUE	cds-YP_009724397.2	GGA	G	CGA	R
Sample_6	NC_045512.2	241	C	T	27	12	35	1098	579	35	0.976	1125	0	TRUE	NA	NA	NA	NA	NA
Sample_6	NC_045512.2	3037	C	T	95	32	35	2391	989	35	0.961786	2486	0	TRUE	cds-YP_009724389.1	TTC	F	TTT	F
Sample_6	NC_045512.2	4002	C	T	1	1	36	1159	660	35	0.999138	1160	0	TRUE	cds-YP_009724389.1	ACT	T	ATT	I
Sample_6	NC_045512.2	10097	G	A	1	1	32	3913	1962	35	0.999745	3914	0	TRUE	cds-YP_009724389.1	GGT	G	AGT	S
Sample_6	NC_045512.2	13536	C	T	202	97	35	4219	1882	35	0.954309	4421	0	TRUE	cds-YP_009724389.1	TAC	Y	TAT	Y
Sample_6	NC_045512.2	14408	C	T	2	1	34	1778	980	35	0.998876	1780	0	TRUE	cds-YP_009724389.1	CCT	P	CTT	L
Sample_6	NC_045512.2	23403	A	G	24	11	35	827	412	35	0.971798	851	0	TRUE	cds-YP_009724390.1	GAT	D	GGT	G
Sample_6	NC_045512.2	23731	C	T	4	0	35	159	76	35	0.969512	164	5.17803e-90	TRUE	cds-YP_009724390.1	ACC	T	ACT	T
Sample_6	NC_045512.2	28881	G	A	38	22	35	836	389	35	0.956522	874	0	TRUE	cds-YP_009724397.2	AGG	R	AAG	K
Sample_6	NC_045512.2	28882	G	A	39	23	35	842	391	35	0.955732	881	0	TRUE	cds-YP_009724397.2	AGG	R	AGA	R
Sample_6	NC_045512.2	28883	G	C	39	23	35	851	393	35	0.95618	890	0	TRUE	cds-YP_009724397.2	GGA	G	CGA	R
Sample_7	NC_045512.2	241	C	T	0	0	0	2656	1387	35	0.999624	2657	0	TRUE	NA	NA	NA	NA	NA
Sample_7	NC_045512.2	1174	C	G	5	3	35	2827	1524	35	0.998234	2832	0	TRUE	cds-YP_009724389.1	GTC	V	GTG	V
Sample_7	NC_045512.2	1210	G	T	0	0	0	2792	1396	35	1	2792	0	TRUE	cds-YP_009724389.1	ATG	M	ATT	I
Sample_7	NC_045512.2	3037	C	T	1	1	36	8230	3671	35	0.999636	8233	0	TRUE	cds-YP_009724389.1	TTC	F	TTT	F
Sample_7	NC_045512.2	3264	C	T	3	3	34	3653	1735	35	0.999179	3656	0	TRUE	cds-YP_009724389.1	ACT	T	ATT	I
Sample_7	NC_045512.2	4002	C	T	2	0	36	3947	2131	35	0.999494	3949	0	TRUE	cds-YP_009724389.1	ACT	T	ATT	I
Sample_7	NC_045512.2	10097	G	A	3	2	34	6992	3532	35	0.999428	6996	0	TRUE	cds-YP_009724389.1	GGT	G	AGT	S
Sample_7	NC_045512.2	13536	C	T	2	0	36	6588	2964	35	0.999697	6590	0	TRUE	cds-YP_009724389.1	TAC	Y	TAT	Y
Sample_7	NC_045512.2	14408	C	T	5	3	36	5662	3168	35	0.999118	5667	0	TRUE	cds-YP_009724389.1	CCT	P	CTT	L
Sample_7	NC_045512.2	23403	A	G	1	1	36	2387	1105	35	0.999163	2389	0	TRUE	cds-YP_009724390.1	GAT	D	GGT	G
Sample_7	NC_045512.2	23731	C	T	0	0	0	1392	739	35	1	1392	0	TRUE	cds-YP_009724390.1	ACC	T	ACT	T
Sample_7	NC_045512.2	28881	G	A	1	1	36	2159	1099	35	0.999537	2160	0	TRUE	cds-YP_009724397.2	AGG	R	AAG	K
Sample_7	NC_045512.2	28882	G	A	1	0	36	2154	1093	35	0.999072	2156	0	TRUE	cds-YP_009724397.2	AGG	R	AGA	R
Sample_7	NC_045512.2	28883	G	C	0	0	0	2192	1103	35	0.999544	2193	0	TRUE	cds-YP_009724397.2	GGA	G	CGA	R
Sample_8	NC_045512.2	241	C	T	1	1	32	1136	591	35	0.99912	1137	0	TRUE	NA	NA	NA	NA	NA
Sample_8	NC_045512.2	3037	C	T	1	0	36	1868	794	35	0.999465	1869	0	TRUE	cds-YP_009724389.1	TTC	F	TTT	F
Sample_8	NC_045512.2	14408	C	T	40	23	35	1506	859	35	0.974127	1546	0	TRUE	cds-YP_009724389.1	CCT	P	CTT	L
Sample_8	NC_045512.2	23403	A	G	1	1	36	877	438	35	0.998861	878	0	TRUE	cds-YP_009724390.1	GAT	D	GGT	G
Sample_8	NC_045512.2	26530	A	G	100	85	35	4939	3184	35	0.97996	5040	0	TRUE	cds-YP_009724393.1	GAT	D	GGT	G
Sample_9	NC_045512.2	241	C	T	0	0	0	1979	1084	35	1	1979	0	TRUE	NA	NA	NA	NA	NA
Sample_9	NC_045512.2	3037	C	T	3	2	36	7473	3420	35	0.999599	7476	0	TRUE	cds-YP_009724389.1	TTC	F	TTT	F
Sample_9	NC_045512.2	4002	C	T	5	2	36	3647	1985	35	0.998084	3654	0	TRUE	cds-YP_009724389.1	ACT	T	ATT	I
Sample_9	NC_045512.2	7173	C	T	4	1	36	3091	1549	35	0.998708	3095	0	TRUE	cds-YP_009724389.1	TCT	S	TTT	F
Sample_9	NC_045512.2	10097	G	A	2	1	34	6763	3370	35	0.999704	6765	0	TRUE	cds-YP_009724389.1	GGT	G	AGT	S
Sample_9	NC_045512.2	13536	C	T	4	1	36	7079	3062	35	0.999294	7084	0	TRUE	cds-YP_009724389.1	TAC	Y	TAT	Y
Sample_9	NC_045512.2	14408	C	T	4	1	33	6402	3680	35	0.99922	6407	0	TRUE	cds-YP_009724389.1	CCT	P	CTT	L
Sample_9	NC_045512.2	19343	C	T	12	9	35	11807	4688	35	0.998562	11824	0	TRUE	cds-YP_009724389.1	GCT	A	GTT	V
Sample_9	NC_045512.2	23403	A	G	3	2	36	3511	1459	35	0.998862	3515	0	TRUE	cds-YP_009724390.1	GAT	D	GGT	G
Sample_9	NC_045512.2	23731	C	T	2	1	36	2621	1275	35	0.999238	2623	0	TRUE	cds-YP_009724390.1	ACC	T	ACT	T
Sample_9	NC_045512.2	28881	G	A	1	0	36	2288	1172	35	0.999563	2289	0	TRUE	cds-YP_009724397.2	AGG	R	AAG	K
Sample_9	NC_045512.2	28882	G	A	1	0	36	2282	1179	35	0.999562	2283	0	TRUE	cds-YP_009724397.2	AGG	R	AGA	R
Sample_9	NC_045512.2	28883	G	C	1	0	36	2330	1194	35	0.999571	2331	0	TRUE	cds-YP_009724397.2	GGA	G	CGA	R

## Sheet: CCI-55
Supplementary Data 5. List of all SNVs identified and corresponding annotations by Pangolin.
sample	REGION	POS	REF	ALT	REF_DP	REF_RV	REF_QUAL	ALT_DP	ALT_RV	ALT_QUAL	ALT_FREQ	TOTAL_DP	PVAL	PASS	GFF_FEATURE	REF_CODON	REF_AA	ALT_CODON	ALT_AA	library
Sample_1	NC_045512.2	241	C	T	1	1	36	157	1	35	0.993671	158	5.27783e-92	TRUE	NA	NA	NA	NA	NA	NZ242
Sample_1	NC_045512.2	3037	C	T	29	1	35	148	1	35	0.836158	177	1.1627e-70	TRUE	cds-YP_009724389.1	TTC	F	TTT	F	NZ242
Sample_1	NC_045512.2	9526	G	T	3	1	36	17	8	35	0.85	20	2.23437e-08	TRUE	cds-YP_009724389.1	ATG	M	ATT	I	NZ242
Sample_1	NC_045512.2	11497	C	T	54	18	35	1167	543	35	0.955774	1221	0	TRUE	cds-YP_009724389.1	TAC	Y	TAT	Y	NZ242
Sample_1	NC_045512.2	13993	G	T	21	18	35	421	315	35	0.952489	442	6.46647e-229	TRUE	cds-YP_009724389.1	GCT	A	TCT	S	NZ242
Sample_1	NC_045512.2	14408	C	T	10	0	35	189	0	35	0.949749	199	2.59905e-102	TRUE	cds-YP_009724389.1	CCT	P	CTT	L	NZ242
Sample_1	NC_045512.2	15766	G	T	8	7	36	46	45	35	0.851852	54	2.36934e-22	TRUE	cds-YP_009724389.1	GTG	V	TTG	L	NZ242
Sample_1	NC_045512.2	16423	C	T	169	166	35	1786	1716	35	0.913555	1955	0	TRUE	cds-YP_009724389.1	CTT	L	TTT	F	NZ242
Sample_1	NC_045512.2	18877	C	T	12	6	36	37	18	35	0.755102	49	1.0985e-16	TRUE	cds-YP_009724389.1	CTA	L	TTA	L	NZ242
Sample_1	NC_045512.2	23403	A	G	2	1	36	283	27	35	0.992982	285	6.31395e-166	TRUE	cds-YP_009724390.1	GAT	D	GGT	G	NZ242
Sample_1	NC_045512.2	26062	G	T	137	63	34	4533	1830	35	0.969833	4674	0	TRUE	cds-YP_009724391.1	GGT	G	TGT	C	NZ242
Sample_1	NC_045512.2	26735	C	T	93	92	35	6197	6183	35	0.985215	6290	0	TRUE	cds-YP_009724393.1	TAC	Y	TAT	Y	NZ242
Sample_1	NC_045512.2	26876	T	C	33	25	35	174	154	35	0.84058	207	4.20458e-83	TRUE	cds-YP_009724393.1	ATT	I	ATC	I	NZ242
Sample_1	NC_045512.2	28975	G	C	11	11	34	44	44	35	0.8	55	1.8169e-20	TRUE	cds-YP_009724397.2	ATG	M	ATC	I	NZ242
Sample_1	NC_045512.2	241	C	T	0	0	0	208	2	35	1	208	3.02287e-124	TRUE	NA	NA	NA	NA	NA	NZ243
Sample_1	NC_045512.2	3037	C	T	31	0	35	159	0	35	0.836842	190	1.08238e-75	TRUE	cds-YP_009724389.1	TTC	F	TTT	F	NZ243
Sample_1	NC_045512.2	11497	C	T	55	19	35	1021	477	35	0.948885	1076	0	TRUE	cds-YP_009724389.1	TAC	Y	TAT	Y	NZ243
Sample_1	NC_045512.2	13993	G	T	17	16	34	314	237	35	0.94864	331	9.75846e-170	TRUE	cds-YP_009724389.1	GCT	A	TCT	S	NZ243
Sample_1	NC_045512.2	14408	C	T	7	0	35	206	0	35	0.967136	213	1.29983e-114	TRUE	cds-YP_009724389.1	CCT	P	CTT	L	NZ243
Sample_1	NC_045512.2	15766	G	T	4	3	36	32	32	35	0.888889	36	3.71745e-16	TRUE	cds-YP_009724389.1	GTG	V	TTG	L	NZ243
Sample_1	NC_045512.2	16423	C	T	211	204	35	1452	1431	35	0.873121	1663	0	TRUE	cds-YP_009724389.1	CTT	L	TTT	F	NZ243
Sample_1	NC_045512.2	23403	A	G	4	1	35	309	24	35	0.98722	313	9.18404e-179	TRUE	cds-YP_009724390.1	GAT	D	GGT	G	NZ243
Sample_1	NC_045512.2	26062	G	T	96	33	34	3528	944	34	0.972973	3626	0	TRUE	cds-YP_009724391.1	GGT	G	TGT	C	NZ243
Sample_1	NC_045512.2	26735	C	T	169	169	34	6434	6424	35	0.974258	6604	0	TRUE	cds-YP_009724393.1	TAC	Y	TAT	Y	NZ243
Sample_1	NC_045512.2	26876	T	C	52	47	35	214	203	35	0.804511	266	6.89993e-99	TRUE	cds-YP_009724393.1	ATT	I	ATC	I	NZ243
Sample_1	NC_045512.2	28975	G	C	19	19	33	60	60	35	0.759494	79	6.0312e-27	TRUE	cds-YP_009724397.2	ATG	M	ATC	I	NZ243
Sample_1	NC_045512.2	29399	G	A	34	24	34	109	107	35	0.762238	143	8.48681e-49	TRUE	cds-YP_009724397.2	GCT	A	ACT	T	NZ243
Sample_1	NC_045512.2	241	C	T	2	1	34	171	2	35	0.988439	173	4.89924e-99	TRUE	NA	NA	NA	NA	NA	NZ244
Sample_1	NC_045512.2	3037	C	T	42	0	35	252	2	35	0.857143	294	1.8798e-122	TRUE	cds-YP_009724389.1	TTC	F	TTT	F	NZ244
Sample_1	NC_045512.2	9526	G	T	6	5	35	33	11	34	0.846154	39	5.18723e-16	TRUE	cds-YP_009724389.1	ATG	M	ATT	I	NZ244
Sample_1	NC_045512.2	11497	C	T	90	27	35	1528	772	35	0.944376	1618	0	TRUE	cds-YP_009724389.1	TAC	Y	TAT	Y	NZ244
Sample_1	NC_045512.2	13993	G	T	18	16	35	468	346	35	0.962963	486	9.55215e-259	TRUE	cds-YP_009724389.1	GCT	A	TCT	S	NZ244
Sample_1	NC_045512.2	14408	C	T	10	0	35	248	0	35	0.96124	258	1.1361e-136	TRUE	cds-YP_009724389.1	CCT	P	CTT	L	NZ244
Sample_1	NC_045512.2	15766	G	T	3	3	34	69	69	35	0.958333	72	8.75874e-38	TRUE	cds-YP_009724389.1	GTG	V	TTG	L	NZ244
Sample_1	NC_045512.2	16423	C	T	172	163	35	1384	1276	35	0.888889	1557	0	TRUE	cds-YP_009724389.1	CTT	L	TTT	F	NZ244
Sample_1	NC_045512.2	16889	A	G	3	2	36	14	4	33	0.823529	17	8.30474e-07	TRUE	cds-YP_009724389.1	AAA	K	AGA	R	NZ244
Sample_1	NC_045512.2	18877	C	T	16	9	35	74	33	35	0.822222	90	6.88022e-35	TRUE	cds-YP_009724389.1	CTA	L	TTA	L	NZ244
Sample_1	NC_045512.2	23403	A	G	2	0	36	373	25	35	0.994667	375	8.17443e-220	TRUE	cds-YP_009724390.1	GAT	D	GGT	G	NZ244
Sample_1	NC_045512.2	26062	G	T	159	77	34	4651	1820	35	0.965739	4816	0	TRUE	cds-YP_009724391.1	GGT	G	TGT	C	NZ244
Sample_1	NC_045512.2	26735	C	T	94	93	34	6042	6018	35	0.98436	6138	0	TRUE	cds-YP_009724393.1	TAC	Y	TAT	Y	NZ244
Sample_1	NC_045512.2	26876	T	C	61	47	35	325	279	35	0.841969	386	3.04302e-155	TRUE	cds-YP_009724393.1	ATT	I	ATC	I	NZ244
Sample_1	NC_045512.2	28975	G	C	14	14	33	46	46	35	0.766667	60	7.65372e-21	TRUE	cds-YP_009724397.2	ATG	M	ATC	I	NZ244
Sample_1	NC_045512.2	241	C	T	2	1	36	222	2	35	0.991071	224	1.84049e-129	TRUE	NA	NA	NA	NA	NA	NZ245
Sample_1	NC_045512.2	3037	C	T	31	0	35	256	3	35	0.891986	287	4.90136e-129	TRUE	cds-YP_009724389.1	TTC	F	TTT	F	NZ245
Sample_1	NC_045512.2	4543	C	T	5	3	34	19	10	35	0.791667	24	6.09534e-09	TRUE	cds-YP_009724389.1	ACC	T	ACT	T	NZ245
Sample_1	NC_045512.2	11497	C	T	97	30	35	1314	649	35	0.931254	1411	0	TRUE	cds-YP_009724389.1	TAC	Y	TAT	Y	NZ245
Sample_1	NC_045512.2	13993	G	T	28	25	35	471	347	35	0.943888	499	7.18795e-253	TRUE	cds-YP_009724389.1	GCT	A	TCT	S	NZ245
Sample_1	NC_045512.2	14408	C	T	13	0	34	298	0	35	0.958199	311	9.80288e-164	TRUE	cds-YP_009724389.1	CCT	P	CTT	L	NZ245
Sample_1	NC_045512.2	15766	G	T	5	4	36	67	65	35	0.930556	72	2.49624e-35	TRUE	cds-YP_009724389.1	GTG	V	TTG	L	NZ245
Sample_1	NC_045512.2	16423	C	T	192	187	35	1634	1559	35	0.894852	1826	0	TRUE	cds-YP_009724389.1	CTT	L	TTT	F	NZ245
Sample_1	NC_045512.2	18877	C	T	13	3	35	54	24	35	0.80597	67	3.52303e-25	TRUE	cds-YP_009724389.1	CTA	L	TTA	L	NZ245
Sample_1	NC_045512.2	23403	A	G	2	0	36	386	31	35	0.992288	389	6.66559e-228	TRUE	cds-YP_009724390.1	GAT	D	GGT	G	NZ245
Sample_1	NC_045512.2	26062	G	T	150	56	34	4735	1519	35	0.967907	4892	0	TRUE	cds-YP_009724391.1	GGT	G	TGT	C	NZ245
Sample_1	NC_045512.2	26735	C	T	115	113	34	7387	7369	35	0.98454	7503	0	TRUE	cds-YP_009724393.1	TAC	Y	TAT	Y	NZ245
Sample_1	NC_045512.2	26876	T	C	85	69	35	364	321	35	0.808889	450	3.72484e-169	TRUE	cds-YP_009724393.1	ATT	I	ATC	I	NZ245
Sample_1	NC_045512.2	28975	G	C	16	16	34	81	81	35	0.835052	97	1.32495e-38	TRUE	cds-YP_009724397.2	ATG	M	ATC	I	NZ245
Sample_2	NC_045512.2	241	C	T	2	1	36	619	2	35	0.996779	621	0	TRUE	NA	NA	NA	NA	NA	NZ242
Sample_2	NC_045512.2	3037	C	T	95	2	35	9530	8	35	0.990027	9626	0	TRUE	cds-YP_009724389.1	TTC	F	TTT	F	NZ242
Sample_2	NC_045512.2	3250	G	T	17	16	32	486	486	35	0.964286	504	1.85983e-270	TRUE	cds-YP_009724389.1	GAG	E	GAT	D	NZ242
Sample_2	NC_045512.2	4543	C	T	36	29	34	919	478	35	0.962304	955	0	TRUE	cds-YP_009724389.1	ACC	T	ACT	T	NZ242
Sample_2	NC_045512.2	5629	G	T	49	13	35	663	278	35	0.929874	713	0	TRUE	cds-YP_009724389.1	ACG	T	ACT	T	NZ242
Sample_2	NC_045512.2	9526	G	T	25	13	35	171	86	35	0.872449	196	2.79677e-84	TRUE	cds-YP_009724389.1	ATG	M	ATT	I	NZ242
Sample_2	NC_045512.2	11497	C	T	121	58	35	857	437	35	0.876278	978	0	TRUE	cds-YP_009724389.1	TAC	Y	TAT	Y	NZ242
Sample_2	NC_045512.2	13993	G	T	97	85	34	1840	1369	35	0.949432	1938	0	TRUE	cds-YP_009724389.1	GCT	A	TCT	S	NZ242
Sample_2	NC_045512.2	14408	C	T	41	0	35	6353	5	35	0.993432	6395	0	TRUE	cds-YP_009724389.1	CCT	P	CTT	L	NZ242
Sample_2	NC_045512.2	15766	G	T	36	36	35	461	460	35	0.927565	497	5.1313e-242	TRUE	cds-YP_009724389.1	GTG	V	TTG	L	NZ242
Sample_2	NC_045512.2	16889	A	G	58	37	35	405	117	34	0.869099	466	1.26787e-200	TRUE	cds-YP_009724389.1	AAA	K	AGA	R	NZ242
Sample_2	NC_045512.2	17019	G	T	2	2	31	168	119	35	0.988235	170	3.00169e-97	TRUE	cds-YP_009724389.1	GAG	E	GAT	D	NZ242
Sample_2	NC_045512.2	18877	C	T	22	12	36	145	64	35	0.868263	167	3.48945e-71	TRUE	cds-YP_009724389.1	CTA	L	TTA	L	NZ242
Sample_2	NC_045512.2	21793	G	T	38	27	35	443	347	35	0.920998	481	1.32368e-230	TRUE	cds-YP_009724390.1	AAG	K	AAT	N	NZ242
Sample_2	NC_045512.2	23403	A	G	10	2	35	705	205	35	0.983264	717	0	TRUE	cds-YP_009724390.1	GAT	D	GGT	G	NZ242
Sample_2	NC_045512.2	25710	C	T	6	5	36	23	23	34	0.793103	29	8.94597e-11	TRUE	cds-YP_009724391.1	CTC	L	CTT	L	NZ242
Sample_2	NC_045512.2	26062	G	T	185	110	35	2819	1193	35	0.937791	3006	0	TRUE	cds-YP_009724391.1	GGT	G	TGT	C	NZ242
Sample_2	NC_045512.2	26735	C	T	107	105	35	1561	1551	35	0.935851	1668	0	TRUE	cds-YP_009724393.1	TAC	Y	TAT	Y	NZ242
Sample_2	NC_045512.2	26876	T	C	83	70	35	378	359	35	0.819957	461	7.12991e-177	TRUE	cds-YP_009724393.1	ATT	I	ATC	I	NZ242
Sample_2	NC_045512.2	28975	G	C	32	32	34	220	220	35	0.873016	252	1.89367e-108	TRUE	cds-YP_009724397.2	ATG	M	ATC	I	NZ242
Sample_2	NC_045512.2	29399	G	A	75	73	33	1442	1438	35	0.95056	1517	0	TRUE	cds-YP_009724397.2	GCT	A	ACT	T	NZ242
Sample_2	NC_045512.2	241	C	T	2	0	31	683	0	35	0.99708	685	0	TRUE	NA	NA	NA	NA	NA	NZ243
Sample_2	NC_045512.2	3037	C	T	119	0	35	10758	5	35	0.988969	10878	0	TRUE	cds-YP_009724389.1	TTC	F	TTT	F	NZ243
Sample_2	NC_045512.2	3250	G	T	12	11	33	351	351	35	0.964286	364	1.29333e-195	TRUE	cds-YP_009724389.1	GAG	E	GAT	D	NZ243
Sample_2	NC_045512.2	4543	C	T	34	23	34	720	381	34	0.954907	754	0	TRUE	cds-YP_009724389.1	ACC	T	ACT	T	NZ243
Sample_2	NC_045512.2	5629	G	T	36	11	34	444	199	35	0.925	480	1.38844e-232	TRUE	cds-YP_009724389.1	ACG	T	ACT	T	NZ243
Sample_2	NC_045512.2	9526	G	T	16	7	35	148	68	35	0.902439	164	2.21113e-75	TRUE	cds-YP_009724389.1	ATG	M	ATT	I	NZ243
Sample_2	NC_045512.2	11497	C	T	88	47	35	688	309	35	0.886598	776	0	TRUE	cds-YP_009724389.1	TAC	Y	TAT	Y	NZ243
Sample_2	NC_045512.2	13993	G	T	66	61	35	1220	915	35	0.947941	1287	0	TRUE	cds-YP_009724389.1	GCT	A	TCT	S	NZ243
Sample_2	NC_045512.2	14408	C	T	34	0	35	6075	1	35	0.994434	6109	0	TRUE	cds-YP_009724389.1	CCT	P	CTT	L	NZ243
Sample_2	NC_045512.2	15766	G	T	16	16	35	207	206	35	0.928251	223	8.81755e-109	TRUE	cds-YP_009724389.1	GTG	V	TTG	L	NZ243
Sample_2	NC_045512.2	16889	A	G	62	39	35	260	99	34	0.804954	323	1.27944e-120	TRUE	cds-YP_009724389.1	AAA	K	AGA	R	NZ243
Sample_2	NC_045512.2	17019	G	T	8	7	35	111	97	35	0.932773	119	1.10067e-58	TRUE	cds-YP_009724389.1	GAG	E	GAT	D	NZ243
Sample_2	NC_045512.2	18877	C	T	22	11	35	112	65	35	0.835821	134	2.48099e-53	TRUE	cds-YP_009724389.1	CTA	L	TTA	L	NZ243
Sample_2	NC_045512.2	21793	G	T	53	36	35	318	245	35	0.857143	371	3.61447e-154	TRUE	cds-YP_009724390.1	AAG	K	AAT	N	NZ243
Sample_2	NC_045512.2	23403	A	G	7	2	34	525	133	35	0.984991	533	1.34247e-304	TRUE	cds-YP_009724390.1	GAT	D	GGT	G	NZ243
Sample_2	NC_045512.2	25710	C	T	7	7	36	29	29	34	0.805556	36	1.21932e-13	TRUE	cds-YP_009724391.1	CTC	L	CTT	L	NZ243
Sample_2	NC_045512.2	26062	G	T	137	57	34	2371	743	34	0.944622	2510	0	TRUE	cds-YP_009724391.1	GGT	G	TGT	C	NZ243
Sample_2	NC_045512.2	26735	C	T	128	126	34	1725	1721	35	0.930421	1854	0	TRUE	cds-YP_009724393.1	TAC	Y	TAT	Y	NZ243
Sample_2	NC_045512.2	26876	T	C	89	86	35	351	340	35	0.797727	440	4.40569e-161	TRUE	cds-YP_009724393.1	ATT	I	ATC	I	NZ243
Sample_2	NC_045512.2	28975	G	C	23	23	35	303	303	35	0.929448	326	1.80252e-159	TRUE	cds-YP_009724397.2	ATG	M	ATC	I	NZ243
Sample_2	NC_045512.2	29399	G	A	65	63	33	1106	1103	35	0.944492	1171	0	TRUE	cds-YP_009724397.2	GCT	A	ACT	T	NZ243
Sample_2	NC_045512.2	241	C	T	6	1	35	916	1	35	0.993492	922	0	TRUE	NA	NA	NA	NA	NA	NZ244
Sample_2	NC_045512.2	3037	C	T	274	7	35	19942	17	35	0.986446	20216	0	TRUE	cds-YP_009724389.1	TTC	F	TTT	F	NZ244
Sample_2	NC_045512.2	3250	G	T	25	22	34	864	864	35	0.971879	889	0	TRUE	cds-YP_009724389.1	GAG	E	GAT	D	NZ244
Sample_2	NC_045512.2	4543	C	T	49	30	35	1522	827	35	0.96881	1571	0	TRUE	cds-YP_009724389.1	ACC	T	ACT	T	NZ244
Sample_2	NC_045512.2	5629	G	T	70	10	35	988	362	35	0.933837	1058	0	TRUE	cds-YP_009724389.1	ACG	T	ACT	T	NZ244
Sample_2	NC_045512.2	9526	G	T	43	25	35	280	134	35	0.866873	323	4.14665e-137	TRUE	cds-YP_009724389.1	ATG	M	ATT	I	NZ244
Sample_2	NC_045512.2	11497	C	T	181	97	35	1371	673	35	0.883376	1552	0	TRUE	cds-YP_009724389.1	TAC	Y	TAT	Y	NZ244
Sample_2	NC_045512.2	13993	G	T	137	124	35	2485	1766	35	0.947388	2623	0	TRUE	cds-YP_009724389.1	GCT	A	TCT	S	NZ244
Sample_2	NC_045512.2	14408	C	T	74	0	35	10615	0	35	0.992984	10690	0	TRUE	cds-YP_009724389.1	CCT	P	CTT	L	NZ244
Sample_2	NC_045512.2	15766	G	T	52	50	35	688	686	35	0.92973	740	0	TRUE	cds-YP_009724389.1	GTG	V	TTG	L	NZ244
Sample_2	NC_045512.2	16889	A	G	71	43	35	537	174	34	0.880328	610	6.62164e-268	TRUE	cds-YP_009724389.1	AAA	K	AGA	R	NZ244
Sample_2	NC_045512.2	17019	G	T	14	7	35	266	149	35	0.95	280	1.24834e-144	TRUE	cds-YP_009724389.1	GAG	E	GAT	D	NZ244
Sample_2	NC_045512.2	18877	C	T	47	28	35	208	106	35	0.815686	255	4.58012e-97	TRUE	cds-YP_009724389.1	CTA	L	TTA	L	NZ244
Sample_2	NC_045512.2	21793	G	T	104	72	35	811	639	35	0.885371	916	0	TRUE	cds-YP_009724390.1	AAG	K	AAT	N	NZ244
Sample_2	NC_045512.2	23403	A	G	9	4	36	1005	299	35	0.991124	1014	0	TRUE	cds-YP_009724390.1	GAT	D	GGT	G	NZ244
Sample_2	NC_045512.2	26062	G	T	273	156	35	3767	1470	35	0.931964	4042	0	TRUE	cds-YP_009724391.1	GGT	G	TGT	C	NZ244
Sample_2	NC_045512.2	26735	C	T	128	124	35	1899	1867	35	0.936852	2027	0	TRUE	cds-YP_009724393.1	TAC	Y	TAT	Y	NZ244
Sample_2	NC_045512.2	26876	T	C	176	161	35	694	633	35	0.797701	870	0	TRUE	cds-YP_009724393.1	ATT	I	ATC	I	NZ244
Sample_2	NC_045512.2	28975	G	C	32	32	34	317	317	35	0.908309	349	1.78618e-162	TRUE	cds-YP_009724397.2	ATG	M	ATC	I	NZ244
Sample_2	NC_045512.2	29399	G	A	93	90	32	1704	1698	35	0.948247	1797	0	TRUE	cds-YP_009724397.2	GCT	A	ACT	T	NZ244
Sample_2	NC_045512.2	241	C	T	5	1	30	1006	2	35	0.994071	1012	0	TRUE	NA	NA	NA	NA	NA	NZ245
Sample_2	NC_045512.2	3037	C	T	206	4	35	16742	11	35	0.98767	16951	0	TRUE	cds-YP_009724389.1	TTC	F	TTT	F	NZ245
Sample_2	NC_045512.2	3250	G	T	26	25	32	696	696	35	0.962656	723	0	TRUE	cds-YP_009724389.1	GAG	E	GAT	D	NZ245
Sample_2	NC_045512.2	4543	C	T	52	40	34	1284	712	35	0.961078	1336	0	TRUE	cds-YP_009724389.1	ACC	T	ACT	T	NZ245
Sample_2	NC_045512.2	5629	G	T	64	16	34	886	360	35	0.932632	950	0	TRUE	cds-YP_009724389.1	ACG	T	ACT	T	NZ245
Sample_2	NC_045512.2	9526	G	T	36	23	35	267	131	35	0.881188	303	9.93989e-133	TRUE	cds-YP_009724389.1	ATG	M	ATT	I	NZ245
Sample_2	NC_045512.2	11497	C	T	134	71	35	1135	523	35	0.894405	1269	0	TRUE	cds-YP_009724389.1	TAC	Y	TAT	Y	NZ245
Sample_2	NC_045512.2	13993	G	T	127	114	35	2127	1544	35	0.941984	2258	0	TRUE	cds-YP_009724389.1	GCT	A	TCT	S	NZ245
Sample_2	NC_045512.2	14408	C	T	62	1	34	10107	0	35	0.993805	10170	0	TRUE	cds-YP_009724389.1	CCT	P	CTT	L	NZ245
Sample_2	NC_045512.2	15766	G	T	30	27	35	512	511	35	0.944649	542	3.45866e-275	TRUE	cds-YP_009724389.1	GTG	V	TTG	L	NZ245
Sample_2	NC_045512.2	16889	A	G	86	51	35	513	188	34	0.855	600	1.17035e-248	TRUE	cds-YP_009724389.1	AAA	K	AGA	R	NZ245
Sample_2	NC_045512.2	17019	G	T	10	7	36	198	143	35	0.951923	208	8.18865e-108	TRUE	cds-YP_009724389.1	GAG	E	GAT	D	NZ245
Sample_2	NC_045512.2	18877	C	T	43	24	35	240	132	35	0.848057	283	1.3181e-115	TRUE	cds-YP_009724389.1	CTA	L	TTA	L	NZ245
Sample_2	NC_045512.2	21793	G	T	99	70	35	686	536	35	0.873885	785	0	TRUE	cds-YP_009724390.1	AAG	K	AAT	N	NZ245
Sample_2	NC_045512.2	23403	A	G	12	3	35	856	260	35	0.980527	873	0	TRUE	cds-YP_009724390.1	GAT	D	GGT	G	NZ245
Sample_2	NC_045512.2	26062	G	T	243	127	34	3411	1252	35	0.932732	3657	0	TRUE	cds-YP_009724391.1	GGT	G	TGT	C	NZ245
Sample_2	NC_045512.2	26735	C	T	139	134	34	1972	1944	35	0.934154	2111	0	TRUE	cds-YP_009724393.1	TAC	Y	TAT	Y	NZ245
Sample_2	NC_045512.2	26876	T	C	186	169	35	690	656	35	0.787671	876	1.0513300000021e-313	TRUE	cds-YP_009724393.1	ATT	I	ATC	I	NZ245
Sample_2	NC_045512.2	28975	G	C	30	30	34	305	305	35	0.910448	335	9.95291e-157	TRUE	cds-YP_009724397.2	ATG	M	ATC	I	NZ245
Sample_2	NC_045512.2	29399	G	A	86	83	32	1506	1503	35	0.945386	1593	0	TRUE	cds-YP_009724397.2	GCT	A	ACT	T	NZ245
Sample_3	NC_045512.2	241	C	T	8	3	35	671	0	35	0.988218	679	0	TRUE	NA	NA	NA	NA	NA	NZ242
Sample_3	NC_045512.2	2488	C	T	19	8	35	234	102	35	0.924901	253	1.05062e-122	TRUE	cds-YP_009724389.1	TTC	F	TTT	F	NZ242
Sample_3	NC_045512.2	3037	C	T	129	1	35	10283	5	35	0.987516	10413	0	TRUE	cds-YP_009724389.1	TTC	F	TTT	F	NZ242
Sample_3	NC_045512.2	5512	C	T	99	32	35	1096	293	35	0.917155	1195	0	TRUE	cds-YP_009724389.1	AAC	N	AAT	N	NZ242
Sample_3	NC_045512.2	6286	C	T	2	0	36	23	0	35	0.92	25	5.14197e-12	TRUE	cds-YP_009724389.1	ACC	T	ACT	T	NZ242
Sample_3	NC_045512.2	14408	C	T	35	0	35	4929	3	35	0.992949	4964	0	TRUE	cds-YP_009724389.1	CCT	P	CTT	L	NZ242
Sample_3	NC_045512.2	21255	G	C	68	23	34	895	418	35	0.929387	963	0	TRUE	cds-YP_009724389.1	GCG	A	GCC	A	NZ242
Sample_3	NC_045512.2	22227	C	T	38	31	35	1143	811	35	0.967824	1181	0	TRUE	cds-YP_009724390.1	GCT	A	GTT	V	NZ242
Sample_3	NC_045512.2	23042	T	C	334	250	35	3964	2734	35	0.922289	4298	0	TRUE	cds-YP_009724390.1	TCA	S	CCA	P	NZ242
Sample_3	NC_045512.2	23403	A	G	14	2	35	978	219	35	0.983903	994	0	TRUE	cds-YP_009724390.1	GAT	D	GGT	G	NZ242
Sample_3	NC_045512.2	26801	C	G	210	210	35	3898	3888	35	0.948649	4109	0	TRUE	cds-YP_009724393.1	CTC	L	CTG	L	NZ242
Sample_3	NC_045512.2	28932	C	T	13	13	36	199	199	34	0.938679	212	4.7988e-106	TRUE	cds-YP_009724397.2	GCT	A	GTT	V	NZ242
Sample_3	NC_045512.2	29067	C	T	164	164	35	3901	3900	35	0.959656	4065	0	TRUE	cds-YP_009724397.2	ACT	T	ATT	I	NZ242
Sample_3	NC_045512.2	29645	G	T	74	21	35	1224	348	35	0.939371	1303	0	TRUE	cds-YP_009725255.1	GTA	V	TTA	L	NZ242
Sample_3	NC_045512.2	29754	C	T	55	27	34	1407	349	35	0.96238	1462	0	TRUE	NA	NA	NA	NA	NA	NZ242
Sample_3	NC_045512.2	241	C	T	2	0	36	509	1	35	0.996086	511	1.1711e-301	TRUE	NA	NA	NA	NA	NA	NZ243
Sample_3	NC_045512.2	2488	C	T	13	3	35	106	46	35	0.890756	119	2.54515e-53	TRUE	cds-YP_009724389.1	TTC	F	TTT	F	NZ243
Sample_3	NC_045512.2	3037	C	T	95	1	35	8133	2	35	0.988454	8228	0	TRUE	cds-YP_009724389.1	TTC	F	TTT	F	NZ243
Sample_3	NC_045512.2	5512	C	T	51	15	35	401	121	35	0.887168	452	1.41064e-200	TRUE	cds-YP_009724389.1	AAC	N	AAT	N	NZ243
Sample_3	NC_045512.2	14408	C	T	34	0	34	3513	1	35	0.990414	3547	0	TRUE	cds-YP_009724389.1	CCT	P	CTT	L	NZ243
Sample_3	NC_045512.2	21255	G	C	29	10	34	350	181	35	0.923483	379	8.83733e-183	TRUE	cds-YP_009724389.1	GCG	A	GCC	A	NZ243
Sample_3	NC_045512.2	22227	C	T	17	12	33	604	465	35	0.972625	621	0	TRUE	cds-YP_009724390.1	GCT	A	GTT	V	NZ243
Sample_3	NC_045512.2	23042	T	C	183	163	35	1316	955	35	0.877919	1499	0	TRUE	cds-YP_009724390.1	TCA	S	CCA	P	NZ243
Sample_3	NC_045512.2	23403	A	G	9	2	34	345	94	35	0.974576	354	1.31858e-194	TRUE	cds-YP_009724390.1	GAT	D	GGT	G	NZ243
Sample_3	NC_045512.2	26801	C	G	106	106	35	1628	1623	35	0.93887	1734	0	TRUE	cds-YP_009724393.1	CTC	L	CTG	L	NZ243
Sample_3	NC_045512.2	28932	C	T	10	10	35	258	258	34	0.962687	268	8.32411e-143	TRUE	cds-YP_009724397.2	GCT	A	GTT	V	NZ243
Sample_3	NC_045512.2	29067	C	T	101	100	35	2174	2174	35	0.954765	2277	0	TRUE	cds-YP_009724397.2	ACT	T	ATT	I	NZ243
Sample_3	NC_045512.2	29645	G	T	51	9	35	475	125	35	0.892857	532	1.84866e-243	TRUE	cds-YP_009725255.1	GTA	V	TTA	L	NZ243
Sample_3	NC_045512.2	29754	C	T	39	16	34	781	205	35	0.952439	820	0	TRUE	NA	NA	NA	NA	NA	NZ243
Sample_3	NC_045512.2	241	C	T	6	0	35	628	1	35	0.990536	634	0	TRUE	NA	NA	NA	NA	NA	NZ244
Sample_3	NC_045512.2	2488	C	T	26	9	35	247	94	35	0.904762	273	2.40009e-126	TRUE	cds-YP_009724389.1	TTC	F	TTT	F	NZ244
Sample_3	NC_045512.2	3037	C	T	186	1	35	15736	8	35	0.988256	15923	0	TRUE	cds-YP_009724389.1	TTC	F	TTT	F	NZ244
Sample_3	NC_045512.2	5512	C	T	90	25	35	1193	359	35	0.929852	1283	0	TRUE	cds-YP_009724389.1	AAC	N	AAT	N	NZ244
Sample_3	NC_045512.2	6286	C	T	2	1	32	28	0	35	0.933333	30	7.86372e-15	TRUE	cds-YP_009724389.1	ACC	T	ACT	T	NZ244
Sample_3	NC_045512.2	14408	C	T	38	0	35	5500	3	35	0.993138	5538	0	TRUE	cds-YP_009724389.1	CCT	P	CTT	L	NZ244
Sample_3	NC_045512.2	21255	G	C	66	33	35	947	462	35	0.934847	1013	0	TRUE	cds-YP_009724389.1	GCG	A	GCC	A	NZ244
Sample_3	NC_045512.2	22227	C	T	37	28	35	1292	915	35	0.97216	1329	0	TRUE	cds-YP_009724390.1	GCT	A	GTT	V	NZ244
Sample_3	NC_045512.2	23042	T	C	326	246	35	3919	2757	35	0.923204	4245	0	TRUE	cds-YP_009724390.1	TCA	S	CCA	P	NZ244
Sample_3	NC_045512.2	23403	A	G	11	6	35	1026	225	35	0.985591	1041	0	TRUE	cds-YP_009724390.1	GAT	D	GGT	G	NZ244
Sample_3	NC_045512.2	26801	C	G	182	182	35	3668	3657	35	0.952727	3850	0	TRUE	cds-YP_009724393.1	CTC	L	CTG	L	NZ244
Sample_3	NC_045512.2	28932	C	T	7	7	35	219	218	34	0.969027	226	3.00361e-122	TRUE	cds-YP_009724397.2	GCT	A	GTT	V	NZ244
Sample_3	NC_045512.2	29067	C	T	147	146	35	3307	3307	35	0.957441	3454	0	TRUE	cds-YP_009724397.2	ACT	T	ATT	I	NZ244
Sample_3	NC_045512.2	29645	G	T	88	31	35	1187	445	35	0.93098	1275	0	TRUE	cds-YP_009725255.1	GTA	V	TTA	L	NZ244
Sample_3	NC_045512.2	29754	C	T	72	30	35	1561	320	35	0.955909	1633	0	TRUE	NA	NA	NA	NA	NA	NZ244
Sample_3	NC_045512.2	241	C	T	1	1	36	750	0	35	0.998668	751	0	TRUE	NA	NA	NA	NA	NA	NZ245
Sample_3	NC_045512.2	2488	C	T	35	8	35	231	79	35	0.868421	266	1.4307e-113	TRUE	cds-YP_009724389.1	TTC	F	TTT	F	NZ245
Sample_3	NC_045512.2	3037	C	T	179	3	35	13726	8	35	0.987127	13905	0	TRUE	cds-YP_009724389.1	TTC	F	TTT	F	NZ245
Sample_3	NC_045512.2	5512	C	T	88	25	35	1078	263	35	0.924528	1166	0	TRUE	cds-YP_009724389.1	AAC	N	AAT	N	NZ245
Sample_3	NC_045512.2	14408	C	T	44	0	35	5942	4	35	0.99265	5986	0	TRUE	cds-YP_009724389.1	CCT	P	CTT	L	NZ245
Sample_3	NC_045512.2	21255	G	C	64	32	35	847	396	35	0.928728	912	0	TRUE	cds-YP_009724389.1	GCG	A	GCC	A	NZ245
Sample_3	NC_045512.2	22227	C	T	43	36	35	1317	971	34	0.968382	1360	0	TRUE	cds-YP_009724390.1	GCT	A	GTT	V	NZ245
Sample_3	NC_045512.2	23042	T	C	387	308	35	3909	2901	35	0.909704	4297	0	TRUE	cds-YP_009724390.1	TCA	S	CCA	P	NZ245
Sample_3	NC_045512.2	23403	A	G	12	2	34	950	201	35	0.981405	968	0	TRUE	cds-YP_009724390.1	GAT	D	GGT	G	NZ245
Sample_3	NC_045512.2	26801	C	G	215	214	35	4359	4357	35	0.952579	4576	0	TRUE	cds-YP_009724393.1	CTC	L	CTG	L	NZ245
Sample_3	NC_045512.2	28932	C	T	16	16	35	231	231	34	0.935223	247	8.567e-123	TRUE	cds-YP_009724397.2	GCT	A	GTT	V	NZ245
Sample_3	NC_045512.2	29067	C	T	154	152	35	3517	3517	35	0.95805	3671	0	TRUE	cds-YP_009724397.2	ACT	T	ATT	I	NZ245
Sample_3	NC_045512.2	29645	G	T	91	20	35	1205	355	35	0.926923	1300	0	TRUE	cds-YP_009725255.1	GTA	V	TTA	L	NZ245
Sample_3	NC_045512.2	29754	C	T	81	25	35	1391	309	35	0.944973	1472	0	TRUE	NA	NA	NA	NA	NA	NZ245
Sample_4	NC_045512.2	241	C	T	1	0	36	1545	3	35	0.998707	1547	0	TRUE	NA	NA	NA	NA	NA	NZ242
Sample_4	NC_045512.2	445	T	C	225	216	35	1333	494	35	0.855035	1559	0	TRUE	cds-YP_009724389.1	GTT	V	GTC	V	NZ242
Sample_4	NC_045512.2	3037	C	T	40	3	35	2627	3	35	0.985002	2667	0	TRUE	cds-YP_009724389.1	TTC	F	TTT	F	NZ242
Sample_4	NC_045512.2	8106	C	T	20	3	35	147	50	35	0.88024	167	4.58563e-73	TRUE	cds-YP_009724389.1	GCA	A	GTA	V	NZ242
Sample_4	NC_045512.2	14408	C	T	15	0	35	136	1	35	0.900662	151	3.88431e-69	TRUE	cds-YP_009724389.1	CCT	P	CTT	L	NZ242
Sample_4	NC_045512.2	20016	C	T	75	73	35	2701	2700	35	0.972632	2777	0	TRUE	cds-YP_009724389.1	GAC	D	GAT	D	NZ242
Sample_4	NC_045512.2	21255	G	C	25	9	35	431	252	35	0.943107	457	4.22875e-232	TRUE	cds-YP_009724389.1	GCG	A	GCC	A	NZ242
Sample_4	NC_045512.2	22227	C	T	11	5	34	63	50	34	0.851351	74	1.5901e-30	TRUE	cds-YP_009724390.1	GCT	A	GTT	V	NZ242
Sample_4	NC_045512.2	23403	A	G	5	3	36	298	37	35	0.980263	304	2.59837e-171	TRUE	cds-YP_009724390.1	GAT	D	GGT	G	NZ242
Sample_4	NC_045512.2	23477	G	A	36	19	34	554	183	35	0.938983	590	2.26242e-295	TRUE	cds-YP_009724390.1	GGT	G	AGT	S	NZ242
Sample_4	NC_045512.2	26801	C	G	99	99	35	5965	5940	35	0.983674	6064	0	TRUE	cds-YP_009724393.1	CTC	L	CTG	L	NZ242
Sample_4	NC_045512.2	28932	C	T	7	7	34	49	49	35	0.875	56	2.51822e-24	TRUE	cds-YP_009724397.2	GCT	A	GTT	V	NZ242
Sample_4	NC_045512.2	29645	G	T	18	7	35	245	72	35	0.92803	264	1.39901e-129	TRUE	cds-YP_009725255.1	GTA	V	TTA	L	NZ242
Sample_4	NC_045512.2	241	C	T	5	1	33	1219	1	35	0.995102	1225	0	TRUE	NA	NA	NA	NA	NA	NZ243
Sample_4	NC_045512.2	445	T	C	176	175	35	559	318	35	0.760544	735	7.62203e-249	TRUE	cds-YP_009724389.1	GTT	V	GTC	V	NZ243
Sample_4	NC_045512.2	3037	C	T	37	1	36	2307	1	35	0.984215	2344	0	TRUE	cds-YP_009724389.1	TTC	F	TTT	F	NZ243
Sample_4	NC_045512.2	14408	C	T	13	0	35	130	0	35	0.909091	143	9.73719e-67	TRUE	cds-YP_009724389.1	CCT	P	CTT	L	NZ243
Sample_4	NC_045512.2	20016	C	T	73	73	35	2252	2252	35	0.968186	2326	0	TRUE	cds-YP_009724389.1	GAC	D	GAT	D	NZ243
Sample_4	NC_045512.2	21255	G	C	17	8	35	303	128	35	0.946875	320	2.29676e-163	TRUE	cds-YP_009724389.1	GCG	A	GCC	A	NZ243
Sample_4	NC_045512.2	22227	C	T	5	4	36	29	23	34	0.852941	34	3.52821e-14	TRUE	cds-YP_009724390.1	GCT	A	GTT	V	NZ243
Sample_4	NC_045512.2	23403	A	G	5	0	36	220	23	35	0.977778	225	9.19063e-125	TRUE	cds-YP_009724390.1	GAT	D	GGT	G	NZ243
Sample_4	NC_045512.2	23477	G	A	25	6	35	543	123	35	0.955986	568	7.09601e-297	TRUE	cds-YP_009724390.1	GGT	G	AGT	S	NZ243
Sample_4	NC_045512.2	26801	C	G	104	101	35	5188	5181	35	0.980348	5292	0	TRUE	cds-YP_009724393.1	CTC	L	CTG	L	NZ243
Sample_4	NC_045512.2	28932	C	T	5	5	36	56	56	35	0.918033	61	4.30997e-29	TRUE	cds-YP_009724397.2	GCT	A	GTT	V	NZ243
Sample_4	NC_045512.2	29645	G	T	10	1	35	181	31	35	0.947644	191	1.11733e-97	TRUE	cds-YP_009725255.1	GTA	V	TTA	L	NZ243
Sample_4	NC_045512.2	241	C	T	3	0	34	1242	2	35	0.99759	1245	0	TRUE	NA	NA	NA	NA	NA	NZ244
Sample_4	NC_045512.2	445	T	C	239	227	35	1914	634	35	0.888992	2153	0	TRUE	cds-YP_009724389.1	GTT	V	GTC	V	NZ244
Sample_4	NC_045512.2	3037	C	T	53	0	35	3963	4	35	0.986557	4017	0	TRUE	cds-YP_009724389.1	TTC	F	TTT	F	NZ244
Sample_4	NC_045512.2	8106	C	T	25	4	35	112	43	35	0.817518	137	1.82983e-52	TRUE	cds-YP_009724389.1	GCA	A	GTA	V	NZ244
Sample_4	NC_045512.2	14408	C	T	12	0	34	125	0	35	0.912409	137	1.99551e-64	TRUE	cds-YP_009724389.1	CCT	P	CTT	L	NZ244
Sample_4	NC_045512.2	20016	C	T	73	71	35	3334	3334	35	0.978574	3407	0	TRUE	cds-YP_009724389.1	GAC	D	GAT	D	NZ244
Sample_4	NC_045512.2	21255	G	C	11	7	35	341	203	35	0.96875	352	2.37641e-190	TRUE	cds-YP_009724389.1	GCG	A	GCC	A	NZ244
Sample_4	NC_045512.2	22227	C	T	7	7	36	55	45	33	0.887097	62	1.27491e-27	TRUE	cds-YP_009724390.1	GCT	A	GTT	V	NZ244
Sample_4	NC_045512.2	23403	A	G	2	0	36	250	21	35	0.992063	252	3.42684e-146	TRUE	cds-YP_009724390.1	GAT	D	GGT	G	NZ244
Sample_4	NC_045512.2	23477	G	A	26	7	35	487	202	35	0.949318	513	1.50008e-263	TRUE	cds-YP_009724390.1	GGT	G	AGT	S	NZ244
Sample_4	NC_045512.2	26801	C	G	84	81	35	4505	4478	35	0.981268	4591	0	TRUE	cds-YP_009724393.1	CTC	L	CTG	L	NZ244
Sample_4	NC_045512.2	28932	C	T	5	5	35	39	39	34	0.886364	44	1.30469e-19	TRUE	cds-YP_009724397.2	GCT	A	GTT	V	NZ244
Sample_4	NC_045512.2	29645	G	T	16	8	36	243	89	35	0.934615	260	1.09e-129	TRUE	cds-YP_009725255.1	GTA	V	TTA	L	NZ244
Sample_4	NC_045512.2	241	C	T	0	0	0	1497	2	35	1	1497	0	TRUE	NA	NA	NA	NA	NA	NZ245
Sample_4	NC_045512.2	445	T	C	323	311	35	1441	582	35	0.816893	1764	0	TRUE	cds-YP_009724389.1	GTT	V	GTC	V	NZ245
Sample_4	NC_045512.2	3037	C	T	59	1	35	3223	1	35	0.982023	3282	0	TRUE	cds-YP_009724389.1	TTC	F	TTT	F	NZ245
Sample_4	NC_045512.2	8106	C	T	36	5	35	119	39	35	0.767742	155	1.78341e-53	TRUE	cds-YP_009724389.1	GCA	A	GTA	V	NZ245
Sample_4	NC_045512.2	14408	C	T	14	0	35	141	0	35	0.909677	155	1.98579e-72	TRUE	cds-YP_009724389.1	CCT	P	CTT	L	NZ245
Sample_4	NC_045512.2	20016	C	T	102	100	35	3589	3589	35	0.972365	3691	0	TRUE	cds-YP_009724389.1	GAC	D	GAT	D	NZ245
Sample_4	NC_045512.2	21255	G	C	17	6	33	404	208	35	0.95962	421	3.93407e-222	TRUE	cds-YP_009724389.1	GCG	A	GCC	A	NZ245
Sample_4	NC_045512.2	22227	C	T	10	5	34	50	39	34	0.833333	60	7.03892e-24	TRUE	cds-YP_009724390.1	GCT	A	GTT	V	NZ245
Sample_4	NC_045512.2	23403	A	G	4	1	36	248	26	35	0.984127	252	1.84964e-142	TRUE	cds-YP_009724390.1	GAT	D	GGT	G	NZ245
Sample_4	NC_045512.2	23477	G	A	45	16	35	531	168	35	0.921875	576	1.02917e-276	TRUE	cds-YP_009724390.1	GGT	G	AGT	S	NZ245
Sample_4	NC_045512.2	26801	C	G	96	96	35	5777	5756	35	0.983654	5873	0	TRUE	cds-YP_009724393.1	CTC	L	CTG	L	NZ245
Sample_4	NC_045512.2	28932	C	T	5	5	36	58	58	35	0.920635	63	3.20058e-30	TRUE	cds-YP_009724397.2	GCT	A	GTT	V	NZ245
Sample_4	NC_045512.2	29645	G	T	14	3	34	239	62	35	0.944664	253	1.93635e-128	TRUE	cds-YP_009725255.1	GTA	V	TTA	L	NZ245
Sample_5	NC_045512.2	241	C	T	1	0	36	456	1	35	0.997812	457	6.28772e-272	TRUE	NA	NA	NA	NA	NA	NZ242
Sample_5	NC_045512.2	445	T	C	518	513	35	2171	1622	35	0.807063	2690	0	TRUE	cds-YP_009724389.1	GTT	V	GTC	V	NZ242
Sample_5	NC_045512.2	3037	C	T	58	1	35	6221	2	35	0.990605	6280	0	TRUE	cds-YP_009724389.1	TTC	F	TTT	F	NZ242
Sample_5	NC_045512.2	7086	C	T	88	52	35	286	67	35	0.764706	374	8.79511e-128	TRUE	cds-YP_009724389.1	ACT	T	ATT	I	NZ242
Sample_5	NC_045512.2	8106	C	T	29	3	34	235	62	35	0.890152	264	5.51857e-118	TRUE	cds-YP_009724389.1	GCA	A	GTA	V	NZ242
Sample_5	NC_045512.2	12488	C	T	1	1	36	31	0	35	0.96875	32	3.49226e-17	TRUE	cds-YP_009724389.1	CCA	P	TCA	S	NZ242
Sample_5	NC_045512.2	14408	C	T	14	0	34	1237	0	35	0.988809	1251	0	TRUE	cds-YP_009724389.1	CCT	P	CTT	L	NZ242
Sample_5	NC_045512.2	20016	C	T	99	98	35	2963	2961	35	0.967352	3063	0	TRUE	cds-YP_009724389.1	GAC	D	GAT	D	NZ242
Sample_5	NC_045512.2	21255	G	C	29	12	34	1073	552	35	0.972801	1103	0	TRUE	cds-YP_009724389.1	GCG	A	GCC	A	NZ242
Sample_5	NC_045512.2	22227	C	T	10	8	35	91	63	34	0.90099	101	2.60253e-46	TRUE	cds-YP_009724390.1	GCT	A	GTT	V	NZ242
Sample_5	NC_045512.2	23403	A	G	1	0	36	287	43	35	0.996528	288	7.00817e-170	TRUE	cds-YP_009724390.1	GAT	D	GGT	G	NZ242
Sample_5	NC_045512.2	23477	G	A	71	20	35	431	129	35	0.858566	502	3.48318e-209	TRUE	cds-YP_009724390.1	GGT	G	AGT	S	NZ242
Sample_5	NC_045512.2	26801	C	G	164	164	35	11743	11720	35	0.986061	11909	0	TRUE	cds-YP_009724393.1	CTC	L	CTG	L	NZ242
Sample_5	NC_045512.2	28932	C	T	7	7	36	89	89	34	0.927083	96	1.02316e-46	TRUE	cds-YP_009724397.2	GCT	A	GTT	V	NZ242
Sample_5	NC_045512.2	29645	G	T	35	9	35	526	132	35	0.935943	562	3.50511e-280	TRUE	cds-YP_009725255.1	GTA	V	TTA	L	NZ242
Sample_5	NC_045512.2	241	C	T	1	0	32	508	1	35	0.998035	509	7.26231e-303	TRUE	NA	NA	NA	NA	NA	NZ243
Sample_5	NC_045512.2	3037	C	T	53	3	35	6450	1	35	0.99185	6503	0	TRUE	cds-YP_009724389.1	TTC	F	TTT	F	NZ243
Sample_5	NC_045512.2	7086	C	T	128	75	35	495	100	35	0.794543	623	1.93491e-226	TRUE	cds-YP_009724389.1	ACT	T	ATT	I	NZ243
Sample_5	NC_045512.2	8106	C	T	30	5	35	162	28	35	0.84375	192	1.2838e-77	TRUE	cds-YP_009724389.1	GCA	A	GTA	V	NZ243
Sample_5	NC_045512.2	14408	C	T	13	0	35	1115	1	35	0.988475	1128	0	TRUE	cds-YP_009724389.1	CCT	P	CTT	L	NZ243
Sample_5	NC_045512.2	20016	C	T	117	117	35	2536	2536	35	0.955899	2653	0	TRUE	cds-YP_009724389.1	GAC	D	GAT	D	NZ243
Sample_5	NC_045512.2	21255	G	C	20	4	34	1237	532	35	0.982526	1259	0	TRUE	cds-YP_009724389.1	GCG	A	GCC	A	NZ243
Sample_5	NC_045512.2	22227	C	T	8	5	35	58	43	34	0.878788	66	7.12374e-29	TRUE	cds-YP_009724390.1	GCT	A	GTT	V	NZ243
Sample_5	NC_045512.2	23403	A	G	6	1	35	260	28	35	0.973783	267	1.09454e-147	TRUE	cds-YP_009724390.1	GAT	D	GGT	G	NZ243
Sample_5	NC_045512.2	23477	G	A	57	9	35	608	97	35	0.914286	665	7.91179000002842e-314	TRUE	cds-YP_009724390.1	GGT	G	AGT	S	NZ243
Sample_5	NC_045512.2	26801	C	G	204	204	35	11124	11113	35	0.981645	11332	0	TRUE	cds-YP_009724393.1	CTC	L	CTG	L	NZ243
Sample_5	NC_045512.2	28932	C	T	6	6	36	117	117	35	0.95122	123	1.88759e-63	TRUE	cds-YP_009724397.2	GCT	A	GTT	V	NZ243
Sample_5	NC_045512.2	29645	G	T	33	7	35	430	80	35	0.926724	464	2.32895e-226	TRUE	cds-YP_009725255.1	GTA	V	TTA	L	NZ243
Sample_5	NC_045512.2	241	C	T	6	0	36	596	2	35	0.990033	602	0	TRUE	NA	NA	NA	NA	NA	NZ244
Sample_5	NC_045512.2	445	T	C	695	684	35	2858	2072	35	0.804391	3553	0	TRUE	cds-YP_009724389.1	GTT	V	GTC	V	NZ244
Sample_5	NC_045512.2	3037	C	T	147	4	35	12923	8	35	0.988753	13070	0	TRUE	cds-YP_009724389.1	TTC	F	TTT	F	NZ244
Sample_5	NC_045512.2	7086	C	T	158	99	35	542	123	35	0.774286	700	3.451e-244	TRUE	cds-YP_009724389.1	ACT	T	ATT	I	NZ244
Sample_5	NC_045512.2	8106	C	T	56	7	34	326	83	35	0.853403	382	1.85883e-157	TRUE	cds-YP_009724389.1	GCA	A	GTA	V	NZ244
Sample_5	NC_045512.2	12488	C	T	1	1	36	19	2	35	0.95	20	2.90178e-10	TRUE	cds-YP_009724389.1	CCA	P	TCA	S	NZ244
Sample_5	NC_045512.2	14408	C	T	18	0	35	1681	3	35	0.989406	1699	0	TRUE	cds-YP_009724389.1	CCT	P	CTT	L	NZ244
Sample_5	NC_045512.2	20016	C	T	121	117	35	4296	4295	35	0.972606	4417	0	TRUE	cds-YP_009724389.1	GAC	D	GAT	D	NZ244
Sample_5	NC_045512.2	21255	G	C	34	17	35	1900	1051	35	0.981405	1936	0	TRUE	cds-YP_009724389.1	GCG	A	GCC	A	NZ244
Sample_5	NC_045512.2	22227	C	T	26	23	35	129	84	35	0.832258	155	3.41388e-61	TRUE	cds-YP_009724390.1	GCT	A	GTT	V	NZ244
Sample_5	NC_045512.2	23403	A	G	4	0	35	387	55	35	0.98977	391	2.72594e-225	TRUE	cds-YP_009724390.1	GAT	D	GGT	G	NZ244
Sample_5	NC_045512.2	23477	G	A	88	28	35	680	253	35	0.885417	768	0	TRUE	cds-YP_009724390.1	GGT	G	AGT	S	NZ244
Sample_5	NC_045512.2	26801	C	G	202	201	35	12237	12217	35	0.983445	12443	0	TRUE	cds-YP_009724393.1	CTC	L	CTG	L	NZ244
Sample_5	NC_045512.2	28932	C	T	11	11	34	154	154	34	0.933333	165	9.52208e-82	TRUE	cds-YP_009724397.2	GCT	A	GTT	V	NZ244
Sample_5	NC_045512.2	29645	G	T	48	14	35	718	195	35	0.934896	768	0	TRUE	cds-YP_009725255.1	GTA	V	TTA	L	NZ244
Sample_5	NC_045512.2	241	C	T	1	0	21	590	0	35	0.998308	591	0	TRUE	NA	NA	NA	NA	NA	NZ245
Sample_5	NC_045512.2	445	T	C	756	747	35	2294	1763	35	0.751885	3051	0	TRUE	cds-YP_009724389.1	GTT	V	GTC	V	NZ245
Sample_5	NC_045512.2	3037	C	T	93	1	35	9901	4	35	0.990694	9994	0	TRUE	cds-YP_009724389.1	TTC	F	TTT	F	NZ245
Sample_5	NC_045512.2	7086	C	T	144	85	35	486	99	35	0.770206	631	9.79155e-219	TRUE	cds-YP_009724389.1	ACT	T	ATT	I	NZ245
Sample_5	NC_045512.2	8106	C	T	45	6	34	286	64	35	0.864048	331	1.22077e-139	TRUE	cds-YP_009724389.1	GCA	A	GTA	V	NZ245
Sample_5	NC_045512.2	14408	C	T	16	0	35	1629	1	35	0.989672	1646	0	TRUE	cds-YP_009724389.1	CCT	P	CTT	L	NZ245
Sample_5	NC_045512.2	20016	C	T	151	147	35	4282	4281	35	0.965719	4434	0	TRUE	cds-YP_009724389.1	GAC	D	GAT	D	NZ245
Sample_5	NC_045512.2	21255	G	C	36	10	35	1531	841	35	0.977026	1567	0	TRUE	cds-YP_009724389.1	GCG	A	GCC	A	NZ245
Sample_5	NC_045512.2	22227	C	T	15	13	35	127	100	35	0.894366	142	4.09417e-64	TRUE	cds-YP_009724390.1	GCT	A	GTT	V	NZ245
Sample_5	NC_045512.2	23403	A	G	9	3	34	288	42	35	0.969697	297	5.26672e-161	TRUE	cds-YP_009724390.1	GAT	D	GGT	G	NZ245
Sample_5	NC_045512.2	23477	G	A	93	32	35	512	165	35	0.846281	605	1.81831e-245	TRUE	cds-YP_009724390.1	GGT	G	AGT	S	NZ245
Sample_5	NC_045512.2	26801	C	G	196	195	35	11041	11023	35	0.982208	11241	0	TRUE	cds-YP_009724393.1	CTC	L	CTG	L	NZ245
Sample_5	NC_045512.2	28932	C	T	11	11	36	136	136	35	0.92517	147	1.81641e-71	TRUE	cds-YP_009724397.2	GCT	A	GTT	V	NZ245
Sample_5	NC_045512.2	29645	G	T	39	10	35	540	126	35	0.931034	580	1.1075e-285	TRUE	cds-YP_009725255.1	GTA	V	TTA	L	NZ245
Sample_6	NC_045512.2	241	C	T	5	1	30	914	2	35	0.994559	919	0	TRUE	NA	NA	NA	NA	NA	NZ242
Sample_6	NC_045512.2	2488	C	T	22	10	35	120	40	35	0.84507	142	7.3795e-58	TRUE	cds-YP_009724389.1	TTC	F	TTT	F	NZ242
Sample_6	NC_045512.2	3037	C	T	103	1	35	10307	9	35	0.990011	10411	0	TRUE	cds-YP_009724389.1	TTC	F	TTT	F	NZ242
Sample_6	NC_045512.2	5512	C	T	86	36	35	1727	703	35	0.952565	1813	0	TRUE	cds-YP_009724389.1	AAC	N	AAT	N	NZ242
Sample_6	NC_045512.2	6286	C	T	5	2	34	36	2	35	0.857143	42	3.22694e-18	TRUE	cds-YP_009724389.1	ACC	T	ACT	T	NZ242
Sample_6	NC_045512.2	14408	C	T	45	0	35	4676	0	35	0.990258	4722	0	TRUE	cds-YP_009724389.1	CCT	P	CTT	L	NZ242
Sample_6	NC_045512.2	21255	G	C	65	21	34	1168	639	35	0.945749	1235	0	TRUE	cds-YP_009724389.1	GCG	A	GCC	A	NZ242
Sample_6	NC_045512.2	22227	C	T	36	22	35	408	290	34	0.918919	444	7.84271e-212	TRUE	cds-YP_009724390.1	GCT	A	GTT	V	NZ242
Sample_6	NC_045512.2	23042	T	C	329	247	35	4304	2757	35	0.928988	4633	0	TRUE	cds-YP_009724390.1	TCA	S	CCA	P	NZ242
Sample_6	NC_045512.2	23403	A	G	15	2	35	911	171	35	0.983801	926	0	TRUE	cds-YP_009724390.1	GAT	D	GGT	G	NZ242
Sample_6	NC_045512.2	26801	C	G	245	243	35	9584	9564	35	0.970925	9871	0	TRUE	cds-YP_009724393.1	CTC	L	CTG	L	NZ242
Sample_6	NC_045512.2	28932	C	T	9	9	36	134	134	35	0.937063	143	1.59971e-71	TRUE	cds-YP_009724397.2	GCT	A	GTT	V	NZ242
Sample_6	NC_045512.2	29067	C	T	156	156	35	4892	4892	35	0.969097	5048	0	TRUE	cds-YP_009724397.2	ACT	T	ATT	I	NZ242
Sample_6	NC_045512.2	29645	G	T	81	23	35	1193	376	35	0.932031	1280	0	TRUE	cds-YP_009725255.1	GTA	V	TTA	L	NZ242
Sample_6	NC_045512.2	29754	C	T	56	15	34	809	260	35	0.932028	868	0	TRUE	NA	NA	NA	NA	NA	NZ242
Sample_6	NC_045512.2	241	C	T	1	0	36	756	0	35	0.998679	757	0	TRUE	NA	NA	NA	NA	NA	NZ243
Sample_6	NC_045512.2	2488	C	T	14	8	35	64	17	35	0.820513	78	2.16264e-30	TRUE	cds-YP_009724389.1	TTC	F	TTT	F	NZ243
Sample_6	NC_045512.2	3037	C	T	101	0	35	8326	5	35	0.988015	8427	0	TRUE	cds-YP_009724389.1	TTC	F	TTT	F	NZ243
Sample_6	NC_045512.2	5512	C	T	46	11	35	981	275	35	0.95428	1028	0	TRUE	cds-YP_009724389.1	AAC	N	AAT	N	NZ243
Sample_6	NC_045512.2	14408	C	T	31	0	34	3360	1	35	0.990858	3391	0	TRUE	cds-YP_009724389.1	CCT	P	CTT	L	NZ243
Sample_6	NC_045512.2	21255	G	C	57	26	34	594	261	35	0.911043	652	1.94139e-306	TRUE	cds-YP_009724389.1	GCG	A	GCC	A	NZ243
Sample_6	NC_045512.2	22227	C	T	19	13	34	228	175	34	0.923077	247	5.0925e-119	TRUE	cds-YP_009724390.1	GCT	A	GTT	V	NZ243
Sample_6	NC_045512.2	23042	T	C	261	232	35	2529	2161	35	0.906127	2791	0	TRUE	cds-YP_009724390.1	TCA	S	CCA	P	NZ243
Sample_6	NC_045512.2	23403	A	G	9	1	35	564	81	35	0.982578	574	0	TRUE	cds-YP_009724390.1	GAT	D	GGT	G	NZ243
Sample_6	NC_045512.2	26801	C	G	259	259	35	9005	8996	35	0.969009	9293	0	TRUE	cds-YP_009724393.1	CTC	L	CTG	L	NZ243
Sample_6	NC_045512.2	28932	C	T	15	15	34	175	175	34	0.921053	190	3.95181e-91	TRUE	cds-YP_009724397.2	GCT	A	GTT	V	NZ243
Sample_6	NC_045512.2	29067	C	T	106	106	35	3024	3024	35	0.965826	3131	0	TRUE	cds-YP_009724397.2	ACT	T	ATT	I	NZ243
Sample_6	NC_045512.2	29645	G	T	57	3	34	925	143	35	0.93246	992	0	TRUE	cds-YP_009725255.1	GTA	V	TTA	L	NZ243
Sample_6	NC_045512.2	29754	C	T	33	13	34	444	182	35	0.92887	478	1.21728e-234	TRUE	NA	NA	NA	NA	NA	NZ243
Sample_6	NC_045512.2	241	C	T	2	0	34	983	0	35	0.99797	985	0	TRUE	NA	NA	NA	NA	NA	NZ244
Sample_6	NC_045512.2	2488	C	T	31	8	35	174	63	35	0.84878	205	3.11474e-84	TRUE	cds-YP_009724389.1	TTC	F	TTT	F	NZ244
Sample_6	NC_045512.2	3037	C	T	215	6	35	16223	16	35	0.986861	16439	0	TRUE	cds-YP_009724389.1	TTC	F	TTT	F	NZ244
Sample_6	NC_045512.2	5512	C	T	79	27	35	2215	883	35	0.965142	2295	0	TRUE	cds-YP_009724389.1	AAC	N	AAT	N	NZ244
Sample_6	NC_045512.2	6286	C	T	5	0	35	44	3	35	0.897959	49	2.25271e-22	TRUE	cds-YP_009724389.1	ACC	T	ACT	T	NZ244
Sample_6	NC_045512.2	14408	C	T	55	0	35	5934	2	35	0.990816	5989	0	TRUE	cds-YP_009724389.1	CCT	P	CTT	L	NZ244
Sample_6	NC_045512.2	21255	G	C	93	39	35	1619	845	35	0.945126	1713	0	TRUE	cds-YP_009724389.1	GCG	A	GCC	A	NZ244
Sample_6	NC_045512.2	22227	C	T	50	38	35	613	456	34	0.924585	663	0	TRUE	cds-YP_009724390.1	GCT	A	GTT	V	NZ244
Sample_6	NC_045512.2	23042	T	C	321	249	35	4755	3300	35	0.936761	5076	0	TRUE	cds-YP_009724390.1	TCA	S	CCA	P	NZ244
Sample_6	NC_045512.2	23403	A	G	16	4	35	1185	194	35	0.985857	1202	0	TRUE	cds-YP_009724390.1	GAT	D	GGT	G	NZ244
Sample_6	NC_045512.2	26801	C	G	285	282	35	10547	10518	35	0.969215	10882	0	TRUE	cds-YP_009724393.1	CTC	L	CTG	L	NZ244
Sample_6	NC_045512.2	28932	C	T	12	12	35	262	262	35	0.956204	274	3.02056e-143	TRUE	cds-YP_009724397.2	GCT	A	GTT	V	NZ244
Sample_6	NC_045512.2	29067	C	T	175	173	35	4635	4635	35	0.963617	4810	0	TRUE	cds-YP_009724397.2	ACT	T	ATT	I	NZ244
Sample_6	NC_045512.2	29645	G	T	119	22	35	1435	477	35	0.921644	1557	0	TRUE	cds-YP_009725255.1	GTA	V	TTA	L	NZ244
Sample_6	NC_045512.2	29754	C	T	68	28	35	1089	434	35	0.941227	1157	0	TRUE	NA	NA	NA	NA	NA	NZ244
Sample_6	NC_045512.2	241	C	T	2	0	32	805	2	35	0.997522	807	0	TRUE	NA	NA	NA	NA	NA	NZ245
Sample_6	NC_045512.2	2488	C	T	19	6	36	138	50	35	0.873418	158	2.92364e-69	TRUE	cds-YP_009724389.1	TTC	F	TTT	F	NZ245
Sample_6	NC_045512.2	3037	C	T	129	2	35	11521	10	35	0.988927	11650	0	TRUE	cds-YP_009724389.1	TTC	F	TTT	F	NZ245
Sample_6	NC_045512.2	5512	C	T	68	24	35	1478	542	35	0.956016	1546	0	TRUE	cds-YP_009724389.1	AAC	N	AAT	N	NZ245
Sample_6	NC_045512.2	6286	C	T	1	1	36	27	3	35	0.964286	28	7.32151e-15	TRUE	cds-YP_009724389.1	ACC	T	ACT	T	NZ245
Sample_6	NC_045512.2	14408	C	T	40	0	35	4756	1	35	0.99166	4796	0	TRUE	cds-YP_009724389.1	CCT	P	CTT	L	NZ245
Sample_6	NC_045512.2	21255	G	C	72	24	35	1283	629	35	0.944772	1358	0	TRUE	cds-YP_009724389.1	GCG	A	GCC	A	NZ245
Sample_6	NC_045512.2	22227	C	T	36	29	35	495	407	35	0.930451	532	9.61338e-262	TRUE	cds-YP_009724390.1	GCT	A	GTT	V	NZ245
Sample_6	NC_045512.2	23042	T	C	286	242	35	3356	2379	35	0.921472	3642	0	TRUE	cds-YP_009724390.1	TCA	S	CCA	P	NZ245
Sample_6	NC_045512.2	23403	A	G	7	1	34	782	151	35	0.991128	789	0	TRUE	cds-YP_009724390.1	GAT	D	GGT	G	NZ245
Sample_6	NC_045512.2	26801	C	G	234	234	35	8374	8355	35	0.968428	8647	0	TRUE	cds-YP_009724393.1	CTC	L	CTG	L	NZ245
Sample_6	NC_045512.2	28932	C	T	11	11	36	186	186	34	0.944162	197	1.97031e-100	TRUE	cds-YP_009724397.2	GCT	A	GTT	V	NZ245
Sample_6	NC_045512.2	29067	C	T	164	163	35	3712	3712	35	0.957688	3876	0	TRUE	cds-YP_009724397.2	ACT	T	ATT	I	NZ245
Sample_6	NC_045512.2	29645	G	T	113	21	35	1043	307	35	0.900691	1158	0	TRUE	cds-YP_009725255.1	GTA	V	TTA	L	NZ245
Sample_6	NC_045512.2	29754	C	T	58	20	34	759	294	35	0.929009	817	0	TRUE	NA	NA	NA	NA	NA	NZ245
Sample_7	NC_045512.2	222	C	T	37	2	34	989	0	35	0.963938	1026	0	TRUE	NA	NA	NA	NA	NA	NZ242
Sample_7	NC_045512.2	241	C	T	2	0	36	793	2	35	0.997484	795	0	TRUE	NA	NA	NA	NA	NA	NZ242
Sample_7	NC_045512.2	503	C	T	246	216	35	967	559	35	0.797197	1213	0	TRUE	cds-YP_009724389.1	CCT	P	TCT	S	NZ242
Sample_7	NC_045512.2	3037	C	T	185	5	35	12804	8	35	0.985605	12991	0	TRUE	cds-YP_009724389.1	TTC	F	TTT	F	NZ242
Sample_7	NC_045512.2	4543	C	T	58	42	34	1380	814	35	0.959666	1438	0	TRUE	cds-YP_009724389.1	ACC	T	ACT	T	NZ242
Sample_7	NC_045512.2	5629	G	T	72	14	35	821	332	35	0.919373	893	0	TRUE	cds-YP_009724389.1	ACG	T	ACT	T	NZ242
Sample_7	NC_045512.2	6268	C	T	4	0	33	22	0	35	0.846154	26	9.57859e-11	TRUE	cds-YP_009724389.1	GCC	A	GCT	A	NZ242
Sample_7	NC_045512.2	9526	G	T	38	24	35	261	104	35	0.87291	299	1.28698e-128	TRUE	cds-YP_009724389.1	ATG	M	ATT	I	NZ242
Sample_7	NC_045512.2	11497	C	T	204	126	35	1485	757	35	0.879218	1689	0	TRUE	cds-YP_009724389.1	TAC	Y	TAT	Y	NZ242
Sample_7	NC_045512.2	13993	G	T	145	135	35	2745	2101	35	0.94917	2892	0	TRUE	cds-YP_009724389.1	GCT	A	TCT	S	NZ242
Sample_7	NC_045512.2	14408	C	T	74	0	34	6820	2	35	0.989266	6894	0	TRUE	cds-YP_009724389.1	CCT	P	CTT	L	NZ242
Sample_7	NC_045512.2	15766	G	T	54	52	35	700	699	35	0.928382	754	0	TRUE	cds-YP_009724389.1	GTG	V	TTG	L	NZ242
Sample_7	NC_045512.2	16889	A	G	75	46	35	659	229	34	0.89782	734	0	TRUE	cds-YP_009724389.1	AAA	K	AGA	R	NZ242
Sample_7	NC_045512.2	17019	G	T	15	8	35	229	142	35	0.938525	244	5.23028e-122	TRUE	cds-YP_009724389.1	GAG	E	GAT	D	NZ242
Sample_7	NC_045512.2	17104	C	T	1003	1003	35	15401	15401	35	0.938685	16407	0	TRUE	cds-YP_009724389.1	CAT	H	TAT	Y	NZ242
Sample_7	NC_045512.2	18877	C	T	47	26	35	238	126	35	0.835088	285	3.0533e-113	TRUE	cds-YP_009724389.1	CTA	L	TTA	L	NZ242
Sample_7	NC_045512.2	23403	A	G	22	5	35	1436	321	35	0.982216	1462	0	TRUE	cds-YP_009724390.1	GAT	D	GGT	G	NZ242
Sample_7	NC_045512.2	26720	G	T	261	256	34	5118	5093	34	0.950771	5383	0	TRUE	cds-YP_009724393.1	GTG	V	GTT	V	NZ242
Sample_7	NC_045512.2	26735	C	T	286	284	34	8134	8108	35	0.965919	8421	0	TRUE	cds-YP_009724393.1	TAC	Y	TAT	Y	NZ242
Sample_7	NC_045512.2	26876	T	C	141	129	35	772	715	35	0.845564	913	0	TRUE	cds-YP_009724393.1	ATT	I	ATC	I	NZ242
Sample_7	NC_045512.2	28975	G	C	40	39	35	224	224	35	0.848485	264	9.83627e-108	TRUE	cds-YP_009724397.2	ATG	M	ATC	I	NZ242
Sample_7	NC_045512.2	29399	G	A	165	163	33	2972	2968	35	0.946798	3139	0	TRUE	cds-YP_009724397.2	GCT	A	ACT	T	NZ242
Sample_7	NC_045512.2	222	C	T	29	2	34	709	0	35	0.960705	738	0	TRUE	NA	NA	NA	NA	NA	NZ243
Sample_7	NC_045512.2	241	C	T	3	1	36	589	1	35	0.994932	592	0	TRUE	NA	NA	NA	NA	NA	NZ243
Sample_7	NC_045512.2	3037	C	T	123	1	35	9402	4	35	0.987087	9525	0	TRUE	cds-YP_009724389.1	TTC	F	TTT	F	NZ243
Sample_7	NC_045512.2	4543	C	T	37	31	35	739	432	35	0.95232	776	0	TRUE	cds-YP_009724389.1	ACC	T	ACT	T	NZ243
Sample_7	NC_045512.2	5629	G	T	40	15	35	351	141	35	0.897698	391	1.1334e-177	TRUE	cds-YP_009724389.1	ACG	T	ACT	T	NZ243
Sample_7	NC_045512.2	9526	G	T	28	20	35	176	81	35	0.862745	204	6.93058e-86	TRUE	cds-YP_009724389.1	ATG	M	ATT	I	NZ243
Sample_7	NC_045512.2	11497	C	T	137	60	35	906	404	35	0.868648	1043	0	TRUE	cds-YP_009724389.1	TAC	Y	TAT	Y	NZ243
Sample_7	NC_045512.2	13993	G	T	83	78	35	1202	959	35	0.934681	1286	0	TRUE	cds-YP_009724389.1	GCT	A	TCT	S	NZ243
Sample_7	NC_045512.2	14408	C	T	40	0	35	4405	0	35	0.990778	4446	0	TRUE	cds-YP_009724389.1	CCT	P	CTT	L	NZ243
Sample_7	NC_045512.2	15766	G	T	15	13	35	217	217	35	0.935345	232	4.10269e-115	TRUE	cds-YP_009724389.1	GTG	V	TTG	L	NZ243
Sample_7	NC_045512.2	16889	A	G	45	25	35	284	111	34	0.863222	329	1.50746e-138	TRUE	cds-YP_009724389.1	AAA	K	AGA	R	NZ243
Sample_7	NC_045512.2	17019	G	T	4	3	36	114	93	35	0.966102	118	2.96559e-63	TRUE	cds-YP_009724389.1	GAG	E	GAT	D	NZ243
Sample_7	NC_045512.2	17104	C	T	712	712	35	7988	7988	35	0.918161	8700	0	TRUE	cds-YP_009724389.1	CAT	H	TAT	Y	NZ243
Sample_7	NC_045512.2	18877	C	T	27	12	36	147	72	35	0.844828	174	1.60069e-70	TRUE	cds-YP_009724389.1	CTA	L	TTA	L	NZ243
Sample_7	NC_045512.2	23403	A	G	18	2	35	789	145	35	0.975278	809	0	TRUE	cds-YP_009724390.1	GAT	D	GGT	G	NZ243
Sample_7	NC_045512.2	25710	C	T	7	7	34	25	25	34	0.78125	32	1.37729e-11	TRUE	cds-YP_009724391.1	CTC	L	CTT	L	NZ243
Sample_7	NC_045512.2	26720	G	T	223	220	34	3714	3705	33	0.942879	3939	0	TRUE	cds-YP_009724393.1	GTG	V	GTT	V	NZ243
Sample_7	NC_045512.2	26735	C	T	231	229	34	5878	5870	35	0.961872	6111	0	TRUE	cds-YP_009724393.1	TAC	Y	TAT	Y	NZ243
Sample_7	NC_045512.2	26876	T	C	121	118	35	558	526	35	0.821797	679	2.02241e-261	TRUE	cds-YP_009724393.1	ATT	I	ATC	I	NZ243
Sample_7	NC_045512.2	28975	G	C	34	34	34	266	266	35	0.880795	302	1.576e-133	TRUE	cds-YP_009724397.2	ATG	M	ATC	I	NZ243
Sample_7	NC_045512.2	29067	C	T	16	16	35	61	61	35	0.792208	77	4.30186e-28	TRUE	cds-YP_009724397.2	ACT	T	ATT	I	NZ243
Sample_7	NC_045512.2	29399	G	A	86	84	32	1622	1622	35	0.949649	1708	0	TRUE	cds-YP_009724397.2	GCT	A	ACT	T	NZ243
Sample_7	NC_045512.2	222	C	T	44	5	33	1262	0	35	0.966309	1306	0	TRUE	NA	NA	NA	NA	NA	NZ244
Sample_7	NC_045512.2	241	C	T	6	2	34	998	3	35	0.994024	1004	0	TRUE	NA	NA	NA	NA	NA	NZ244
Sample_7	NC_045512.2	503	C	T	348	328	35	1285	731	35	0.786895	1633	0	TRUE	cds-YP_009724389.1	CCT	P	TCT	S	NZ244
Sample_7	NC_045512.2	3037	C	T	295	6	35	22634	23	35	0.987091	22930	0	TRUE	cds-YP_009724389.1	TTC	F	TTT	F	NZ244
Sample_7	NC_045512.2	4543	C	T	84	55	35	1942	1202	35	0.958539	2026	0	TRUE	cds-YP_009724389.1	ACC	T	ACT	T	NZ244
Sample_7	NC_045512.2	5629	G	T	82	14	35	962	389	35	0.921456	1044	0	TRUE	cds-YP_009724389.1	ACG	T	ACT	T	NZ244
Sample_7	NC_045512.2	6268	C	T	5	1	35	45	0	35	0.9	50	6.26914e-23	TRUE	cds-YP_009724389.1	GCC	A	GCT	A	NZ244
Sample_7	NC_045512.2	9526	G	T	40	28	35	399	155	35	0.908884	439	1.26778e-204	TRUE	cds-YP_009724389.1	ATG	M	ATT	I	NZ244
Sample_7	NC_045512.2	11497	C	T	265	144	35	2359	1186	35	0.898667	2625	0	TRUE	cds-YP_009724389.1	TAC	Y	TAT	Y	NZ244
Sample_7	NC_045512.2	13993	G	T	191	187	35	3243	2487	35	0.944105	3435	0	TRUE	cds-YP_009724389.1	GCT	A	TCT	S	NZ244
Sample_7	NC_045512.2	14408	C	T	79	0	35	8788	8	35	0.990867	8869	0	TRUE	cds-YP_009724389.1	CCT	P	CTT	L	NZ244
Sample_7	NC_045512.2	15766	G	T	53	51	35	787	786	35	0.935791	841	0	TRUE	cds-YP_009724389.1	GTG	V	TTG	L	NZ244
Sample_7	NC_045512.2	16889	A	G	89	54	35	686	232	34	0.884021	776	0	TRUE	cds-YP_009724389.1	AAA	K	AGA	R	NZ244
Sample_7	NC_045512.2	17019	G	T	17	13	34	301	177	35	0.943574	319	1.73899e-162	TRUE	cds-YP_009724389.1	GAG	E	GAT	D	NZ244
Sample_7	NC_045512.2	17104	C	T	1073	1070	35	16417	16417	35	0.938543	17492	0	TRUE	cds-YP_009724389.1	CAT	H	TAT	Y	NZ244
Sample_7	NC_045512.2	18877	C	T	69	36	35	352	160	35	0.836105	421	1.99629e-167	TRUE	cds-YP_009724389.1	CTA	L	TTA	L	NZ244
Sample_7	NC_045512.2	23403	A	G	27	7	35	1761	389	35	0.982153	1793	0	TRUE	cds-YP_009724390.1	GAT	D	GGT	G	NZ244
Sample_7	NC_045512.2	26720	G	T	310	299	33	6011	5955	34	0.949155	6333	0	TRUE	cds-YP_009724393.1	GTG	V	GTT	V	NZ244
Sample_7	NC_045512.2	26735	C	T	318	310	34	9474	9418	35	0.967426	9793	0	TRUE	cds-YP_009724393.1	TAC	Y	TAT	Y	NZ244
Sample_7	NC_045512.2	26876	T	C	340	305	35	1178	1071	35	0.776021	1518	0	TRUE	cds-YP_009724393.1	ATT	I	ATC	I	NZ244
Sample_7	NC_045512.2	28975	G	C	61	61	34	333	333	35	0.845178	394	1.50242e-159	TRUE	cds-YP_009724397.2	ATG	M	ATC	I	NZ244
Sample_7	NC_045512.2	29399	G	A	184	183	32	3591	3580	35	0.950503	3778	0	TRUE	cds-YP_009724397.2	GCT	A	ACT	T	NZ244
Sample_7	NC_045512.2	222	C	T	29	2	34	1023	0	35	0.97151	1053	0	TRUE	NA	NA	NA	NA	NA	NZ245
Sample_7	NC_045512.2	241	C	T	4	0	35	831	2	35	0.99521	835	0	TRUE	NA	NA	NA	NA	NA	NZ245
Sample_7	NC_045512.2	503	C	T	291	271	35	927	578	35	0.759836	1220	0	TRUE	cds-YP_009724389.1	CCT	P	TCT	S	NZ245
Sample_7	NC_045512.2	3037	C	T	203	4	35	15824	5	35	0.987272	16028	0	TRUE	cds-YP_009724389.1	TTC	F	TTT	F	NZ245
Sample_7	NC_045512.2	4543	C	T	56	40	34	1386	839	35	0.961165	1442	0	TRUE	cds-YP_009724389.1	ACC	T	ACT	T	NZ245
Sample_7	NC_045512.2	5629	G	T	72	15	35	771	302	35	0.913507	844	0	TRUE	cds-YP_009724389.1	ACG	T	ACT	T	NZ245
Sample_7	NC_045512.2	6268	C	T	6	1	35	27	0	34	0.818182	33	7.64792e-13	TRUE	cds-YP_009724389.1	GCC	A	GCT	A	NZ245
Sample_7	NC_045512.2	9526	G	T	46	19	35	298	130	35	0.866279	344	8.00048e-146	TRUE	cds-YP_009724389.1	ATG	M	ATT	I	NZ245
Sample_7	NC_045512.2	11497	C	T	186	96	35	1590	842	35	0.894263	1778	0	TRUE	cds-YP_009724389.1	TAC	Y	TAT	Y	NZ245
Sample_7	NC_045512.2	13993	G	T	132	125	35	2496	1969	35	0.94941	2629	0	TRUE	cds-YP_009724389.1	GCT	A	TCT	S	NZ245
Sample_7	NC_045512.2	14408	C	T	53	0	34	7366	2	35	0.992722	7420	0	TRUE	cds-YP_009724389.1	CCT	P	CTT	L	NZ245
Sample_7	NC_045512.2	15766	G	T	41	38	35	529	529	35	0.92807	570	6.7665e-278	TRUE	cds-YP_009724389.1	GTG	V	TTG	L	NZ245
Sample_7	NC_045512.2	16889	A	G	79	53	35	585	199	34	0.881024	664	1.35738e-290	TRUE	cds-YP_009724389.1	AAA	K	AGA	R	NZ245
Sample_7	NC_045512.2	17019	G	T	17	13	34	222	116	35	0.92887	239	9.33297e-117	TRUE	cds-YP_009724389.1	GAG	E	GAT	D	NZ245
Sample_7	NC_045512.2	17104	C	T	1007	1007	35	13868	13868	35	0.932177	14877	0	TRUE	cds-YP_009724389.1	CAT	H	TAT	Y	NZ245
Sample_7	NC_045512.2	18877	C	T	61	26	35	285	129	35	0.823699	346	7.21763e-134	TRUE	cds-YP_009724389.1	CTA	L	TTA	L	NZ245
Sample_7	NC_045512.2	23403	A	G	26	6	35	1321	261	35	0.977071	1352	0	TRUE	cds-YP_009724390.1	GAT	D	GGT	G	NZ245
Sample_7	NC_045512.2	26720	G	T	278	271	33	5029	4998	34	0.94619	5315	0	TRUE	cds-YP_009724393.1	GTG	V	GTT	V	NZ245
Sample_7	NC_045512.2	26735	C	T	295	289	35	7982	7954	35	0.963777	8282	0	TRUE	cds-YP_009724393.1	TAC	Y	TAT	Y	NZ245
Sample_7	NC_045512.2	26876	T	C	286	269	35	1030	973	35	0.782675	1316	0	TRUE	cds-YP_009724393.1	ATT	I	ATC	I	NZ245
Sample_7	NC_045512.2	28975	G	C	42	42	34	262	262	35	0.861842	304	1.19009e-127	TRUE	cds-YP_009724397.2	ATG	M	ATC	I	NZ245
Sample_7	NC_045512.2	29399	G	A	165	157	33	2663	2658	35	0.941322	2829	0	TRUE	cds-YP_009724397.2	GCT	A	ACT	T	NZ245
Sample_8	NC_045512.2	241	C	T	1	0	36	537	0	35	0.998141	538	0	TRUE	NA	NA	NA	NA	NA	NZ242
Sample_8	NC_045512.2	445	T	C	552	532	35	1678	999	35	0.752466	2230	0	TRUE	cds-YP_009724389.1	GTT	V	GTC	V	NZ242
Sample_8	NC_045512.2	3037	C	T	92	1	35	9645	4	35	0.99045	9738	0	TRUE	cds-YP_009724389.1	TTC	F	TTT	F	NZ242
Sample_8	NC_045512.2	6286	C	T	1	0	36	22	0	35	0.956522	23	5.58698e-12	TRUE	cds-YP_009724389.1	ACC	T	ACT	T	NZ242
Sample_8	NC_045512.2	7086	C	T	184	92	35	675	293	35	0.785797	859	2.82641e-307	TRUE	cds-YP_009724389.1	ACT	T	ATT	I	NZ242
Sample_8	NC_045512.2	8106	C	T	77	11	35	891	187	35	0.920455	968	0	TRUE	cds-YP_009724389.1	GCA	A	GTA	V	NZ242
Sample_8	NC_045512.2	11514	C	T	222	110	35	1573	855	35	0.875835	1796	0	TRUE	cds-YP_009724389.1	ACT	T	ATT	I	NZ242
Sample_8	NC_045512.2	14408	C	T	45	0	35	4867	0	35	0.990839	4912	0	TRUE	cds-YP_009724389.1	CCT	P	CTT	L	NZ242
Sample_8	NC_045512.2	20016	C	T	211	210	35	3379	3376	35	0.941226	3590	0	TRUE	cds-YP_009724389.1	GAC	D	GAT	D	NZ242
Sample_8	NC_045512.2	21255	G	C	70	33	35	1129	534	35	0.941618	1199	0	TRUE	cds-YP_009724389.1	GCG	A	GCC	A	NZ242
Sample_8	NC_045512.2	22227	C	T	19	19	35	710	511	34	0.973937	729	0	TRUE	cds-YP_009724390.1	GCT	A	GTT	V	NZ242
Sample_8	NC_045512.2	23403	A	G	20	3	36	1089	222	35	0.980198	1111	0	TRUE	cds-YP_009724390.1	GAT	D	GGT	G	NZ242
Sample_8	NC_045512.2	23477	G	A	134	53	35	2316	494	35	0.945306	2450	0	TRUE	cds-YP_009724390.1	GGT	G	AGT	S	NZ242
Sample_8	NC_045512.2	26801	C	G	202	202	35	10528	10522	35	0.981083	10731	0	TRUE	cds-YP_009724393.1	CTC	L	CTG	L	NZ242
Sample_8	NC_045512.2	28932	C	T	2	2	36	144	144	35	0.986301	146	2.93031e-83	TRUE	cds-YP_009724397.2	GCT	A	GTT	V	NZ242
Sample_8	NC_045512.2	29366	C	T	40	16	35	276	1	34	0.873418	316	4.51259e-136	TRUE	cds-YP_009724397.2	CCA	P	TCA	S	NZ242
Sample_8	NC_045512.2	29645	G	T	48	17	35	916	203	35	0.94433	970	0	TRUE	cds-YP_009725255.1	GTA	V	TTA	L	NZ242
Sample_8	NC_045512.2	241	C	T	1	0	36	557	0	35	0.998208	558	0	TRUE	NA	NA	NA	NA	NA	NZ243
Sample_8	NC_045512.2	3037	C	T	92	0	35	8900	1	35	0.989769	8992	0	TRUE	cds-YP_009724389.1	TTC	F	TTT	F	NZ243
Sample_8	NC_045512.2	8106	C	T	64	6	34	522	77	35	0.890785	586	4.08689e-262	TRUE	cds-YP_009724389.1	GCA	A	GTA	V	NZ243
Sample_8	NC_045512.2	11514	C	T	146	70	35	1014	518	35	0.874138	1160	0	TRUE	cds-YP_009724389.1	ACT	T	ATT	I	NZ243
Sample_8	NC_045512.2	14408	C	T	29	0	34	3758	0	35	0.992342	3787	0	TRUE	cds-YP_009724389.1	CCT	P	CTT	L	NZ243
Sample_8	NC_045512.2	20016	C	T	177	176	35	2639	2639	35	0.936812	2817	0	TRUE	cds-YP_009724389.1	GAC	D	GAT	D	NZ243
Sample_8	NC_045512.2	21255	G	C	48	19	35	665	299	35	0.932679	713	0	TRUE	cds-YP_009724389.1	GCG	A	GCC	A	NZ243
Sample_8	NC_045512.2	22227	C	T	34	25	35	504	410	34	0.936803	538	6.71426e-268	TRUE	cds-YP_009724390.1	GCT	A	GTT	V	NZ243
Sample_8	NC_045512.2	23403	A	G	6	2	35	630	91	35	0.989011	637	0	TRUE	cds-YP_009724390.1	GAT	D	GGT	G	NZ243
Sample_8	NC_045512.2	23477	G	A	79	15	34	2142	329	35	0.96443	2221	0	TRUE	cds-YP_009724390.1	GGT	G	AGT	S	NZ243
Sample_8	NC_045512.2	26801	C	G	197	195	35	7023	7021	35	0.972176	7224	0	TRUE	cds-YP_009724393.1	CTC	L	CTG	L	NZ243
Sample_8	NC_045512.2	28932	C	T	4	3	32	204	204	34	0.980769	208	2.42616e-116	TRUE	cds-YP_009724397.2	GCT	A	GTT	V	NZ243
Sample_8	NC_045512.2	29366	C	T	26	13	34	142	0	34	0.845238	168	3.71133e-68	TRUE	cds-YP_009724397.2	CCA	P	TCA	S	NZ243
Sample_8	NC_045512.2	29645	G	T	40	11	35	723	85	35	0.947575	763	0	TRUE	cds-YP_009725255.1	GTA	V	TTA	L	NZ243
Sample_8	NC_045512.2	241	C	T	0	0	0	754	0	35	1	754	0	TRUE	NA	NA	NA	NA	NA	NZ244
Sample_8	NC_045512.2	3037	C	T	189	4	35	17672	14	35	0.989418	17861	0	TRUE	cds-YP_009724389.1	TTC	F	TTT	F	NZ244
Sample_8	NC_045512.2	6286	C	T	3	1	33	56	0	35	0.949153	59	2.95524e-30	TRUE	cds-YP_009724389.1	ACC	T	ACT	T	NZ244
Sample_8	NC_045512.2	7086	C	T	257	164	35	1002	421	35	0.79587	1259	0	TRUE	cds-YP_009724389.1	ACT	T	ATT	I	NZ244
Sample_8	NC_045512.2	8106	C	T	93	8	34	1179	308	35	0.926887	1272	0	TRUE	cds-YP_009724389.1	GCA	A	GTA	V	NZ244
Sample_8	NC_045512.2	11514	C	T	301	140	35	2307	1257	35	0.884247	2609	0	TRUE	cds-YP_009724389.1	ACT	T	ATT	I	NZ244
Sample_8	NC_045512.2	12488	C	T	2	0	36	19	1	35	0.904762	21	8.58325e-10	TRUE	cds-YP_009724389.1	CCA	P	TCA	S	NZ244
Sample_8	NC_045512.2	14408	C	T	54	0	35	6771	7	35	0.991943	6826	0	TRUE	cds-YP_009724389.1	CCT	P	CTT	L	NZ244
Sample_8	NC_045512.2	20016	C	T	287	286	35	5204	5201	35	0.947388	5493	0	TRUE	cds-YP_009724389.1	GAC	D	GAT	D	NZ244
Sample_8	NC_045512.2	21255	G	C	86	42	35	1523	774	35	0.946551	1609	0	TRUE	cds-YP_009724389.1	GCG	A	GCC	A	NZ244
Sample_8	NC_045512.2	22227	C	T	48	34	35	1009	784	35	0.954588	1057	0	TRUE	cds-YP_009724390.1	GCT	A	GTT	V	NZ244
Sample_8	NC_045512.2	23403	A	G	22	7	35	1282	280	35	0.979374	1309	0	TRUE	cds-YP_009724390.1	GAT	D	GGT	G	NZ244
Sample_8	NC_045512.2	23477	G	A	157	43	35	3172	718	35	0.952553	3330	0	TRUE	cds-YP_009724390.1	GGT	G	AGT	S	NZ244
Sample_8	NC_045512.2	26801	C	G	252	251	35	11036	11030	35	0.977329	11292	0	TRUE	cds-YP_009724393.1	CTC	L	CTG	L	NZ244
Sample_8	NC_045512.2	28932	C	T	4	4	36	226	226	34	0.982609	230	2.16212e-129	TRUE	cds-YP_009724397.2	GCT	A	GTT	V	NZ244
Sample_8	NC_045512.2	29067	C	T	14	14	35	57	56	36	0.802817	71	1.01963e-26	TRUE	cds-YP_009724397.2	ACT	T	ATT	I	NZ244
Sample_8	NC_045512.2	29366	C	T	36	14	33	241	3	34	0.866906	278	1.14619e-118	TRUE	cds-YP_009724397.2	CCA	P	TCA	S	NZ244
Sample_8	NC_045512.2	29645	G	T	81	29	35	1091	293	35	0.927721	1176	0	TRUE	cds-YP_009725255.1	GTA	V	TTA	L	NZ244
Sample_8	NC_045512.2	241	C	T	0	0	0	621	1	35	1	621	0	TRUE	NA	NA	NA	NA	NA	NZ245
Sample_8	NC_045512.2	3037	C	T	102	2	35	12291	7	35	0.99177	12393	0	TRUE	cds-YP_009724389.1	TTC	F	TTT	F	NZ245
Sample_8	NC_045512.2	6286	C	T	2	0	34	22	0	36	0.916667	24	1.8606e-11	TRUE	cds-YP_009724389.1	ACC	T	ACT	T	NZ245
Sample_8	NC_045512.2	7086	C	T	212	129	35	738	275	35	0.776025	951	0	TRUE	cds-YP_009724389.1	ACT	T	ATT	I	NZ245
Sample_8	NC_045512.2	8106	C	T	83	6	34	825	148	35	0.90859	908	0	TRUE	cds-YP_009724389.1	GCA	A	GTA	V	NZ245
Sample_8	NC_045512.2	11514	C	T	212	100	35	1691	862	35	0.88813	1904	0	TRUE	cds-YP_009724389.1	ACT	T	ATT	I	NZ245
Sample_8	NC_045512.2	12488	C	T	2	0	36	17	0	35	0.894737	19	1.07511e-08	TRUE	cds-YP_009724389.1	CCA	P	TCA	S	NZ245
Sample_8	NC_045512.2	14408	C	T	35	1	34	5221	1	35	0.993152	5257	0	TRUE	cds-YP_009724389.1	CCT	P	CTT	L	NZ245
Sample_8	NC_045512.2	20016	C	T	213	210	35	4296	4291	35	0.952761	4509	0	TRUE	cds-YP_009724389.1	GAC	D	GAT	D	NZ245
Sample_8	NC_045512.2	21255	G	C	58	26	35	1034	493	35	0.94602	1093	0	TRUE	cds-YP_009724389.1	GCG	A	GCC	A	NZ245
Sample_8	NC_045512.2	22227	C	T	42	37	35	816	664	34	0.948837	860	0	TRUE	cds-YP_009724390.1	GCT	A	GTT	V	NZ245
Sample_8	NC_045512.2	23403	A	G	20	5	35	961	190	35	0.976626	984	0	TRUE	cds-YP_009724390.1	GAT	D	GGT	G	NZ245
Sample_8	NC_045512.2	23477	G	A	137	33	35	2405	467	35	0.946105	2542	0	TRUE	cds-YP_009724390.1	GGT	G	AGT	S	NZ245
Sample_8	NC_045512.2	26801	C	G	229	229	35	8687	8681	35	0.97377	8921	0	TRUE	cds-YP_009724393.1	CTC	L	CTG	L	NZ245
Sample_8	NC_045512.2	28932	C	T	3	3	31	188	188	34	0.984293	191	5.87068e-108	TRUE	cds-YP_009724397.2	GCT	A	GTT	V	NZ245
Sample_8	NC_045512.2	29366	C	T	36	16	34	210	1	34	0.853659	246	1.59932e-101	TRUE	cds-YP_009724397.2	CCA	P	TCA	S	NZ245
Sample_8	NC_045512.2	29645	G	T	71	22	35	838	160	35	0.915847	915	0	TRUE	cds-YP_009725255.1	GTA	V	TTA	L	NZ245
Sample_9	NC_045512.2	241	C	T	1	0	36	867	1	35	0.998848	868	0	TRUE	NA	NA	NA	NA	NA	NZ242
Sample_9	NC_045512.2	445	T	C	691	664	35	2104	1201	35	0.752504	2796	0	TRUE	cds-YP_009724389.1	GTT	V	GTC	V	NZ242
Sample_9	NC_045512.2	2488	C	T	32	12	35	206	62	35	0.865546	238	8.82546e-101	TRUE	cds-YP_009724389.1	TTC	F	TTT	F	NZ242
Sample_9	NC_045512.2	3037	C	T	123	3	35	11025	2	35	0.988878	11149	0	TRUE	cds-YP_009724389.1	TTC	F	TTT	F	NZ242
Sample_9	NC_045512.2	5512	C	T	79	35	35	1650	528	35	0.953757	1730	0	TRUE	cds-YP_009724389.1	AAC	N	AAT	N	NZ242
Sample_9	NC_045512.2	6286	C	T	4	1	30	39	0	35	0.906977	43	4.91702e-20	TRUE	cds-YP_009724389.1	ACC	T	ACT	T	NZ242
Sample_9	NC_045512.2	14408	C	T	47	0	35	5464	1	35	0.991292	5512	0	TRUE	cds-YP_009724389.1	CCT	P	CTT	L	NZ242
Sample_9	NC_045512.2	21255	G	C	70	24	35	1112	521	35	0.939983	1183	0	TRUE	cds-YP_009724389.1	GCG	A	GCC	A	NZ242
Sample_9	NC_045512.2	22227	C	T	26	19	35	760	568	34	0.966921	786	0	TRUE	cds-YP_009724390.1	GCT	A	GTT	V	NZ242
Sample_9	NC_045512.2	23042	T	C	354	277	35	5170	3707	35	0.935747	5525	0	TRUE	cds-YP_009724390.1	TCA	S	CCA	P	NZ242
Sample_9	NC_045512.2	23403	A	G	26	5	35	1198	248	35	0.973984	1230	0	TRUE	cds-YP_009724390.1	GAT	D	GGT	G	NZ242
Sample_9	NC_045512.2	26801	C	G	205	205	35	8901	8895	35	0.976951	9111	0	TRUE	cds-YP_009724393.1	CTC	L	CTG	L	NZ242
Sample_9	NC_045512.2	28932	C	T	4	4	36	113	113	35	0.965812	117	1.14216e-62	TRUE	cds-YP_009724397.2	GCT	A	GTT	V	NZ242
Sample_9	NC_045512.2	29067	C	T	141	141	35	5784	5784	35	0.975709	5928	0	TRUE	cds-YP_009724397.2	ACT	T	ATT	I	NZ242
Sample_9	NC_045512.2	29645	G	T	72	18	35	1441	290	35	0.946781	1522	0	TRUE	cds-YP_009725255.1	GTA	V	TTA	L	NZ242
Sample_9	NC_045512.2	29754	C	T	57	19	34	1070	431	35	0.949423	1127	0	TRUE	NA	NA	NA	NA	NA	NZ242
Sample_9	NC_045512.2	241	C	T	3	0	36	790	1	35	0.996217	793	0	TRUE	NA	NA	NA	NA	NA	NZ243
Sample_9	NC_045512.2	2488	C	T	10	5	36	148	36	35	0.936709	158	1.18002e-78	TRUE	cds-YP_009724389.1	TTC	F	TTT	F	NZ243
Sample_9	NC_045512.2	3037	C	T	114	0	35	10571	2	35	0.989238	10686	0	TRUE	cds-YP_009724389.1	TTC	F	TTT	F	NZ243
Sample_9	NC_045512.2	5512	C	T	46	14	35	1136	232	35	0.96027	1183	0	TRUE	cds-YP_009724389.1	AAC	N	AAT	N	NZ243
Sample_9	NC_045512.2	14408	C	T	41	0	35	4450	1	35	0.99065	4492	0	TRUE	cds-YP_009724389.1	CCT	P	CTT	L	NZ243
Sample_9	NC_045512.2	21255	G	C	50	23	35	733	299	35	0.934949	784	0	TRUE	cds-YP_009724389.1	GCG	A	GCC	A	NZ243
Sample_9	NC_045512.2	22227	C	T	30	28	35	528	433	34	0.946237	558	1.91276e-284	TRUE	cds-YP_009724390.1	GCT	A	GTT	V	NZ243
Sample_9	NC_045512.2	23042	T	C	408	361	35	3585	3064	35	0.897596	3994	0	TRUE	cds-YP_009724390.1	TCA	S	CCA	P	NZ243
Sample_9	NC_045512.2	23403	A	G	10	1	36	743	136	35	0.984106	755	0	TRUE	cds-YP_009724390.1	GAT	D	GGT	G	NZ243
Sample_9	NC_045512.2	26801	C	G	233	233	35	7689	7687	35	0.969854	7928	0	TRUE	cds-YP_009724393.1	CTC	L	CTG	L	NZ243
Sample_9	NC_045512.2	28932	C	T	9	9	35	185	185	35	0.953608	194	1.00934e-100	TRUE	cds-YP_009724397.2	GCT	A	GTT	V	NZ243
Sample_9	NC_045512.2	29067	C	T	93	91	35	4264	4264	35	0.97843	4358	0	TRUE	cds-YP_009724397.2	ACT	T	ATT	I	NZ243
Sample_9	NC_045512.2	29645	G	T	76	17	35	1216	148	35	0.937548	1297	0	TRUE	cds-YP_009725255.1	GTA	V	TTA	L	NZ243
Sample_9	NC_045512.2	29754	C	T	35	16	34	711	322	35	0.950535	748	0	TRUE	NA	NA	NA	NA	NA	NZ243
Sample_9	NC_045512.2	241	C	T	6	0	35	986	0	35	0.993952	992	0	TRUE	NA	NA	NA	NA	NA	NZ244
Sample_9	NC_045512.2	2488	C	T	26	12	35	294	93	35	0.91875	320	3.69496e-153	TRUE	cds-YP_009724389.1	TTC	F	TTT	F	NZ244
Sample_9	NC_045512.2	3037	C	T	226	4	35	18645	22	35	0.987919	18873	0	TRUE	cds-YP_009724389.1	TTC	F	TTT	F	NZ244
Sample_9	NC_045512.2	5512	C	T	91	41	35	2035	638	35	0.957197	2126	0	TRUE	cds-YP_009724389.1	AAC	N	AAT	N	NZ244
Sample_9	NC_045512.2	6286	C	T	3	0	33	53	1	35	0.946429	56	1.57997e-28	TRUE	cds-YP_009724389.1	ACC	T	ACT	T	NZ244
Sample_9	NC_045512.2	14408	C	T	42	0	34	6818	0	35	0.993878	6860	0	TRUE	cds-YP_009724389.1	CCT	P	CTT	L	NZ244
Sample_9	NC_045512.2	21255	G	C	104	47	35	1567	673	35	0.937762	1671	0	TRUE	cds-YP_009724389.1	GCG	A	GCC	A	NZ244
Sample_9	NC_045512.2	22227	C	T	51	34	35	1066	822	34	0.953488	1118	0	TRUE	cds-YP_009724390.1	GCT	A	GTT	V	NZ244
Sample_9	NC_045512.2	23042	T	C	416	317	35	5861	4365	35	0.933132	6281	0	TRUE	cds-YP_009724390.1	TCA	S	CCA	P	NZ244
Sample_9	NC_045512.2	23403	A	G	20	2	36	1419	263	35	0.982687	1444	0	TRUE	cds-YP_009724390.1	GAT	D	GGT	G	NZ244
Sample_9	NC_045512.2	26801	C	G	259	259	35	9902	9895	35	0.974127	10165	0	TRUE	cds-YP_009724393.1	CTC	L	CTG	L	NZ244
Sample_9	NC_045512.2	28932	C	T	3	3	34	158	158	34	0.981366	161	3.73313e-90	TRUE	cds-YP_009724397.2	GCT	A	GTT	V	NZ244
Sample_9	NC_045512.2	29067	C	T	144	141	35	5623	5622	35	0.97503	5767	0	TRUE	cds-YP_009724397.2	ACT	T	ATT	I	NZ244
Sample_9	NC_045512.2	29645	G	T	92	30	35	1741	449	35	0.944655	1843	0	TRUE	cds-YP_009725255.1	GTA	V	TTA	L	NZ244
Sample_9	NC_045512.2	29754	C	T	90	34	35	1377	497	35	0.93865	1467	0	TRUE	NA	NA	NA	NA	NA	NZ244
Sample_9	NC_045512.2	241	C	T	9	0	35	973	1	35	0.990835	982	0	TRUE	NA	NA	NA	NA	NA	NZ245
Sample_9	NC_045512.2	2488	C	T	32	17	35	274	105	35	0.895425	306	7.09699e-139	TRUE	cds-YP_009724389.1	TTC	F	TTT	F	NZ245
Sample_9	NC_045512.2	3037	C	T	150	5	35	15257	12	35	0.9902	15408	0	TRUE	cds-YP_009724389.1	TTC	F	TTT	F	NZ245
Sample_9	NC_045512.2	5512	C	T	89	41	35	1732	528	35	0.951126	1821	0	TRUE	cds-YP_009724389.1	AAC	N	AAT	N	NZ245
Sample_9	NC_045512.2	6286	C	T	0	0	0	24	4	35	1	24	6.20201e-14	TRUE	cds-YP_009724389.1	ACC	T	ACT	T	NZ245
Sample_9	NC_045512.2	14408	C	T	65	0	34	6331	2	35	0.989683	6397	0	TRUE	cds-YP_009724389.1	CCT	P	CTT	L	NZ245
Sample_9	NC_045512.2	21255	G	C	89	32	34	1236	581	35	0.93283	1325	0	TRUE	cds-YP_009724389.1	GCG	A	GCC	A	NZ245
Sample_9	NC_045512.2	22227	C	T	48	36	35	1003	825	34	0.953422	1052	0	TRUE	cds-YP_009724390.1	GCT	A	GTT	V	NZ245
Sample_9	NC_045512.2	23042	T	C	448	372	35	4730	3541	35	0.91348	5178	0	TRUE	cds-YP_009724390.1	TCA	S	CCA	P	NZ245
Sample_9	NC_045512.2	23403	A	G	21	8	35	1128	226	35	0.981723	1149	0	TRUE	cds-YP_009724390.1	GAT	D	GGT	G	NZ245
Sample_9	NC_045512.2	26801	C	G	298	295	35	9119	9113	35	0.967841	9422	0	TRUE	cds-YP_009724393.1	CTC	L	CTG	L	NZ245
Sample_9	NC_045512.2	28932	C	T	4	4	36	154	154	34	0.974684	158	9.00715e-87	TRUE	cds-YP_009724397.2	GCT	A	GTT	V	NZ245
Sample_9	NC_045512.2	29067	C	T	155	153	35	5351	5351	35	0.971849	5506	0	TRUE	cds-YP_009724397.2	ACT	T	ATT	I	NZ245
Sample_9	NC_045512.2	29645	G	T	103	28	35	1411	287	35	0.927679	1521	0	TRUE	cds-YP_009725255.1	GTA	V	TTA	L	NZ245
Sample_9	NC_045512.2	29754	C	T	67	26	35	1227	475	35	0.948223	1294	0	TRUE	NA	NA	NA	NA	NA	NZ245
Sample_10	NC_045512.2	241	C	T	2	0	36	799	1	35	0.997503	801	0	TRUE	NA	NA	NA	NA	NA	NZ242
Sample_10	NC_045512.2	445	T	C	641	615	35	2180	1070	35	0.772776	2821	0	TRUE	cds-YP_009724389.1	GTT	V	GTC	V	NZ242
Sample_10	NC_045512.2	2488	C	T	34	8	34	266	103	35	0.886667	300	5.07915e-133	TRUE	cds-YP_009724389.1	TTC	F	TTT	F	NZ242
Sample_10	NC_045512.2	3037	C	T	169	1	35	12311	8	35	0.986458	12480	0	TRUE	cds-YP_009724389.1	TTC	F	TTT	F	NZ242
Sample_10	NC_045512.2	5512	C	T	100	35	35	1326	417	35	0.929874	1426	0	TRUE	cds-YP_009724389.1	AAC	N	AAT	N	NZ242
Sample_10	NC_045512.2	6286	C	T	1	0	32	40	1	35	0.97561	41	1.93039e-22	TRUE	cds-YP_009724389.1	ACC	T	ACT	T	NZ242
Sample_10	NC_045512.2	14408	C	T	53	0	35	10814	6	35	0.995123	10867	0	TRUE	cds-YP_009724389.1	CCT	P	CTT	L	NZ242
Sample_10	NC_045512.2	21255	G	C	94	36	35	1227	641	35	0.928842	1321	0	TRUE	cds-YP_009724389.1	GCG	A	GCC	A	NZ242
Sample_10	NC_045512.2	22227	C	T	42	33	35	1340	975	34	0.969609	1382	0	TRUE	cds-YP_009724390.1	GCT	A	GTT	V	NZ242
Sample_10	NC_045512.2	23042	T	C	447	337	35	5606	3788	35	0.925999	6054	0	TRUE	cds-YP_009724390.1	TCA	S	CCA	P	NZ242
Sample_10	NC_045512.2	23403	A	G	21	1	35	1513	329	35	0.983106	1539	0	TRUE	cds-YP_009724390.1	GAT	D	GGT	G	NZ242
Sample_10	NC_045512.2	26801	C	G	267	266	35	7294	7285	35	0.96405	7566	0	TRUE	cds-YP_009724393.1	CTC	L	CTG	L	NZ242
Sample_10	NC_045512.2	28932	C	T	13	13	35	253	253	35	0.951128	266	1.54371e-137	TRUE	cds-YP_009724397.2	GCT	A	GTT	V	NZ242
Sample_10	NC_045512.2	29067	C	T	212	210	35	5987	5987	35	0.965489	6201	0	TRUE	cds-YP_009724397.2	ACT	T	ATT	I	NZ242
Sample_10	NC_045512.2	29645	G	T	96	16	35	1706	429	35	0.942021	1811	0	TRUE	cds-YP_009725255.1	GTA	V	TTA	L	NZ242
Sample_10	NC_045512.2	29754	C	T	83	32	34	1632	450	35	0.951603	1715	0	TRUE	NA	NA	NA	NA	NA	NZ242
Sample_10	NC_045512.2	241	C	T	4	0	33	618	2	35	0.993569	622	0	TRUE	NA	NA	NA	NA	NA	NZ243
Sample_10	NC_045512.2	2488	C	T	24	8	35	214	71	35	0.89916	238	8.34663e-109	TRUE	cds-YP_009724389.1	TTC	F	TTT	F	NZ243
Sample_10	NC_045512.2	3037	C	T	128	0	35	9950	5	35	0.987201	10079	0	TRUE	cds-YP_009724389.1	TTC	F	TTT	F	NZ243
Sample_10	NC_045512.2	5512	C	T	66	27	35	715	188	35	0.915493	781	0	TRUE	cds-YP_009724389.1	AAC	N	AAT	N	NZ243
Sample_10	NC_045512.2	14408	C	T	42	0	35	7273	1	35	0.994258	7315	0	TRUE	cds-YP_009724389.1	CCT	P	CTT	L	NZ243
Sample_10	NC_045512.2	21255	G	C	81	35	35	723	325	35	0.898137	805	0	TRUE	cds-YP_009724389.1	GCG	A	GCC	A	NZ243
Sample_10	NC_045512.2	22227	C	T	44	39	35	722	593	34	0.94133	767	0	TRUE	cds-YP_009724390.1	GCT	A	GTT	V	NZ243
Sample_10	NC_045512.2	23042	T	C	348	314	35	3048	2518	35	0.897262	3397	0	TRUE	cds-YP_009724390.1	TCA	S	CCA	P	NZ243
Sample_10	NC_045512.2	23403	A	G	8	0	36	834	145	35	0.986982	845	0	TRUE	cds-YP_009724390.1	GAT	D	GGT	G	NZ243
Sample_10	NC_045512.2	26801	C	G	241	240	35	5005	5000	35	0.953878	5247	0	TRUE	cds-YP_009724393.1	CTC	L	CTG	L	NZ243
Sample_10	NC_045512.2	28932	C	T	15	15	36	293	293	34	0.951299	308	1.43551e-159	TRUE	cds-YP_009724397.2	GCT	A	GTT	V	NZ243
Sample_10	NC_045512.2	29067	C	T	104	104	35	3829	3829	35	0.973557	3933	0	TRUE	cds-YP_009724397.2	ACT	T	ATT	I	NZ243
Sample_10	NC_045512.2	29645	G	T	86	12	35	1173	158	35	0.928741	1263	0	TRUE	cds-YP_009725255.1	GTA	V	TTA	L	NZ243
Sample_10	NC_045512.2	29754	C	T	59	20	34	880	323	35	0.937167	939	0	TRUE	NA	NA	NA	NA	NA	NZ243
Sample_10	NC_045512.2	241	C	T	6	1	32	866	3	35	0.993119	872	0	TRUE	NA	NA	NA	NA	NA	NZ244
Sample_10	NC_045512.2	445	T	C	1006	963	35	3024	1343	35	0.750372	4030	0	TRUE	cds-YP_009724389.1	GTT	V	GTC	V	NZ244
Sample_10	NC_045512.2	2488	C	T	36	15	35	488	185	35	0.931298	524	1.84531e-257	TRUE	cds-YP_009724389.1	TTC	F	TTT	F	NZ244
Sample_10	NC_045512.2	3037	C	T	283	4	35	21619	24	35	0.987034	21903	0	TRUE	cds-YP_009724389.1	TTC	F	TTT	F	NZ244
Sample_10	NC_045512.2	5512	C	T	113	48	35	1841	607	35	0.94217	1954	0	TRUE	cds-YP_009724389.1	AAC	N	AAT	N	NZ244
Sample_10	NC_045512.2	6286	C	T	4	0	35	46	1	35	0.92	50	5.80476e-24	TRUE	cds-YP_009724389.1	ACC	T	ACT	T	NZ244
Sample_10	NC_045512.2	14408	C	T	68	0	34	13788	3	35	0.994877	13859	0	TRUE	cds-YP_009724389.1	CCT	P	CTT	L	NZ244
Sample_10	NC_045512.2	21255	G	C	122	52	35	1851	894	35	0.938165	1973	0	TRUE	cds-YP_009724389.1	GCG	A	GCC	A	NZ244
Sample_10	NC_045512.2	22227	C	T	66	54	35	1790	1319	34	0.96444	1856	0	TRUE	cds-YP_009724390.1	GCT	A	GTT	V	NZ244
Sample_10	NC_045512.2	23042	T	C	532	416	35	6828	4965	35	0.927591	7361	0	TRUE	cds-YP_009724390.1	TCA	S	CCA	P	NZ244
Sample_10	NC_045512.2	23403	A	G	18	4	35	1942	372	35	0.986789	1968	0	TRUE	cds-YP_009724390.1	GAT	D	GGT	G	NZ244
Sample_10	NC_045512.2	26801	C	G	379	377	35	8335	8321	35	0.956068	8718	0	TRUE	cds-YP_009724393.1	CTC	L	CTG	L	NZ244
Sample_10	NC_045512.2	28932	C	T	5	4	36	365	364	35	0.986486	370	3.54791e-211	TRUE	cds-YP_009724397.2	GCT	A	GTT	V	NZ244
Sample_10	NC_045512.2	29067	C	T	245	243	35	6132	6131	35	0.961581	6377	0	TRUE	cds-YP_009724397.2	ACT	T	ATT	I	NZ244
Sample_10	NC_045512.2	29645	G	T	149	34	35	2220	581	35	0.933165	2379	0	TRUE	cds-YP_009725255.1	GTA	V	TTA	L	NZ244
Sample_10	NC_045512.2	29754	C	T	90	39	34	2035	617	35	0.957647	2125	0	TRUE	NA	NA	NA	NA	NA	NZ244
Sample_10	NC_045512.2	241	C	T	4	0	34	896	4	35	0.995556	900	0	TRUE	NA	NA	NA	NA	NA	NZ245
Sample_10	NC_045512.2	2488	C	T	31	12	35	411	149	35	0.929864	442	1.07185e-216	TRUE	cds-YP_009724389.1	TTC	F	TTT	F	NZ245
Sample_10	NC_045512.2	3037	C	T	203	4	35	15065	18	35	0.986704	15268	0	TRUE	cds-YP_009724389.1	TTC	F	TTT	F	NZ245
Sample_10	NC_045512.2	5512	C	T	88	35	35	1314	405	35	0.937233	1402	0	TRUE	cds-YP_009724389.1	AAC	N	AAT	N	NZ245
Sample_10	NC_045512.2	6286	C	T	1	1	36	30	0	35	0.967742	31	1.33211e-16	TRUE	cds-YP_009724389.1	ACC	T	ACT	T	NZ245
Sample_10	NC_045512.2	14408	C	T	70	1	35	11048	5	35	0.993704	11118	0	TRUE	cds-YP_009724389.1	CCT	P	CTT	L	NZ245
Sample_10	NC_045512.2	21255	G	C	109	49	35	1264	613	35	0.919942	1374	0	TRUE	cds-YP_009724389.1	GCG	A	GCC	A	NZ245
Sample_10	NC_045512.2	22227	C	T	50	41	35	1433	1146	34	0.965633	1484	0	TRUE	cds-YP_009724390.1	GCT	A	GTT	V	NZ245
Sample_10	NC_045512.2	23042	T	C	469	401	35	5115	3734	35	0.915354	5588	0	TRUE	cds-YP_009724390.1	TCA	S	CCA	P	NZ245
Sample_10	NC_045512.2	23403	A	G	26	4	35	1379	262	35	0.975938	1413	0	TRUE	cds-YP_009724390.1	GAT	D	GGT	G	NZ245
Sample_10	NC_045512.2	26801	C	G	315	313	35	6847	6843	35	0.955351	7167	0	TRUE	cds-YP_009724393.1	CTC	L	CTG	L	NZ245
Sample_10	NC_045512.2	28932	C	T	8	7	36	348	348	34	0.977528	356	1.09837e-197	TRUE	cds-YP_009724397.2	GCT	A	GTT	V	NZ245
Sample_10	NC_045512.2	29067	C	T	178	176	35	5106	5106	35	0.966313	5284	0	TRUE	cds-YP_009724397.2	ACT	T	ATT	I	NZ245
Sample_10	NC_045512.2	29645	G	T	126	29	35	1699	400	35	0.927402	1832	0	TRUE	cds-YP_009725255.1	GTA	V	TTA	L	NZ245
Sample_10	NC_045512.2	29754	C	T	100	39	35	1428	391	35	0.933944	1529	0	TRUE	NA	NA	NA	NA	NA	NZ245
Sample_11	NC_045512.2	3037	C	T	11	1	36	70	0	35	0.864198	81	8.38147e-35	TRUE	cds-YP_009724389.1	TTC	F	TTT	F	NZ242
Sample_11	NC_045512.2	5512	C	T	10	3	35	424	203	35	0.976959	434	2.71818e-240	TRUE	cds-YP_009724389.1	AAC	N	AAT	N	NZ242
Sample_11	NC_045512.2	10232	C	T	4	2	35	867	515	35	0.995408	871	0	TRUE	cds-YP_009724389.1	CGT	R	TGT	C	NZ242
Sample_11	NC_045512.2	14408	C	T	3	0	34	22	0	35	0.88	25	4.62778e-11	TRUE	cds-YP_009724389.1	CCT	P	CTT	L	NZ242
Sample_11	NC_045512.2	21255	G	C	6	3	35	472	252	35	0.987448	478	2.17554e-273	TRUE	cds-YP_009724389.1	GCG	A	GCC	A	NZ242
Sample_11	NC_045512.2	23042	T	C	44	36	35	631	400	35	0.934815	675	0	TRUE	cds-YP_009724390.1	TCA	S	CCA	P	NZ242
Sample_11	NC_045512.2	23403	A	G	4	0	36	160	14	35	0.97561	164	2.59693e-90	TRUE	cds-YP_009724390.1	GAT	D	GGT	G	NZ242
Sample_11	NC_045512.2	26801	C	G	58	58	35	9848	9830	35	0.994045	9907	0	TRUE	cds-YP_009724393.1	CTC	L	CTG	L	NZ242
Sample_11	NC_045512.2	29645	G	T	12	0	35	248	65	35	0.953846	260	4.26284e-135	TRUE	cds-YP_009725255.1	GTA	V	TTA	L	NZ242
Sample_11	NC_045512.2	29754	C	T	5	2	35	260	47	35	0.981132	265	1.85729e-148	TRUE	NA	NA	NA	NA	NA	NZ242
Sample_11	NC_045512.2	3037	C	T	13	0	35	91	1	35	0.875	104	2.72322e-45	TRUE	cds-YP_009724389.1	TTC	F	TTT	F	NZ243
Sample_11	NC_045512.2	5512	C	T	8	3	36	380	101	35	0.979381	388	2.40524e-216	TRUE	cds-YP_009724389.1	AAC	N	AAT	N	NZ243
Sample_11	NC_045512.2	10232	C	T	6	4	33	621	293	35	0.990431	627	0	TRUE	cds-YP_009724389.1	CGT	R	TGT	C	NZ243
Sample_11	NC_045512.2	14408	C	T	4	0	35	30	0	35	0.882353	34	4.64239e-15	TRUE	cds-YP_009724389.1	CCT	P	CTT	L	NZ243
Sample_11	NC_045512.2	21255	G	C	12	3	34	416	169	35	0.971963	428	1.40328e-233	TRUE	cds-YP_009724389.1	GCG	A	GCC	A	NZ243
Sample_11	NC_045512.2	22227	C	T	5	2	34	17	8	35	0.772727	22	6.25256e-08	TRUE	cds-YP_009724390.1	GCT	A	GTT	V	NZ243
Sample_11	NC_045512.2	23042	T	C	35	29	35	580	475	35	0.943089	615	4.85466999999999e-311	TRUE	cds-YP_009724390.1	TCA	S	CCA	P	NZ243
Sample_11	NC_045512.2	23403	A	G	0	0	0	148	7	35	1	148	3.39019e-88	TRUE	cds-YP_009724390.1	GAT	D	GGT	G	NZ243
Sample_11	NC_045512.2	26801	C	G	103	103	35	11527	11523	35	0.990973	11632	0	TRUE	cds-YP_009724393.1	CTC	L	CTG	L	NZ243
Sample_11	NC_045512.2	29645	G	T	28	3	35	329	32	35	0.921569	357	2.13654e-171	TRUE	cds-YP_009725255.1	GTA	V	TTA	L	NZ243
Sample_11	NC_045512.2	29754	C	T	2	1	36	197	67	35	0.98995	199	7.7899e-115	TRUE	NA	NA	NA	NA	NA	NZ243
Sample_11	NC_045512.2	3037	C	T	14	0	35	118	3	35	0.893939	132	8.2879e-60	TRUE	cds-YP_009724389.1	TTC	F	TTT	F	NZ244
Sample_11	NC_045512.2	5512	C	T	20	5	34	736	247	35	0.973545	756	0	TRUE	cds-YP_009724389.1	AAC	N	AAT	N	NZ244
Sample_11	NC_045512.2	10232	C	T	22	13	34	1351	802	35	0.983261	1374	0	TRUE	cds-YP_009724389.1	CGT	R	TGT	C	NZ244
Sample_11	NC_045512.2	14408	C	T	7	0	32	31	0	36	0.815789	38	1.11193e-14	TRUE	cds-YP_009724389.1	CCT	P	CTT	L	NZ244
Sample_11	NC_045512.2	21255	G	C	21	6	35	780	316	35	0.973783	801	0	TRUE	cds-YP_009724389.1	GCG	A	GCC	A	NZ244
Sample_11	NC_045512.2	23042	T	C	41	33	35	1060	791	35	0.962761	1101	0	TRUE	cds-YP_009724390.1	TCA	S	CCA	P	NZ244
Sample_11	NC_045512.2	23403	A	G	1	0	32	249	24	35	0.996	250	4.28286e-147	TRUE	cds-YP_009724390.1	GAT	D	GGT	G	NZ244
Sample_11	NC_045512.2	26801	C	G	100	97	35	15412	15394	35	0.993361	15515	0	TRUE	cds-YP_009724393.1	CTC	L	CTG	L	NZ244
Sample_11	NC_045512.2	29645	G	T	29	3	35	504	89	35	0.94382	534	1.55129e-271	TRUE	cds-YP_009725255.1	GTA	V	TTA	L	NZ244
Sample_11	NC_045512.2	29754	C	T	11	3	34	421	88	35	0.974537	432	1.6656e-237	TRUE	NA	NA	NA	NA	NA	NZ244
Sample_11	NC_045512.2	3037	C	T	27	2	35	114	1	35	0.808511	141	3.31318e-53	TRUE	cds-YP_009724389.1	TTC	F	TTT	F	NZ245
Sample_11	NC_045512.2	5512	C	T	15	3	35	562	225	35	0.974003	577	0	TRUE	cds-YP_009724389.1	AAC	N	AAT	N	NZ245
Sample_11	NC_045512.2	10232	C	T	11	9	34	1225	707	35	0.990299	1237	0	TRUE	cds-YP_009724389.1	CGT	R	TGT	C	NZ245
Sample_11	NC_045512.2	14408	C	T	5	0	35	36	0	35	0.878049	41	5.75237e-18	TRUE	cds-YP_009724389.1	CCT	P	CTT	L	NZ245
Sample_11	NC_045512.2	21255	G	C	20	7	34	689	347	35	0.970423	710	0	TRUE	cds-YP_009724389.1	GCG	A	GCC	A	NZ245
Sample_11	NC_045512.2	23042	T	C	57	51	35	820	566	35	0.935006	877	0	TRUE	cds-YP_009724390.1	TCA	S	CCA	P	NZ245
Sample_11	NC_045512.2	23403	A	G	4	1	36	223	18	35	0.982379	227	1.30482e-127	TRUE	cds-YP_009724390.1	GAT	D	GGT	G	NZ245
Sample_11	NC_045512.2	26801	C	G	96	95	35	12922	12902	35	0.992168	13024	0	TRUE	cds-YP_009724393.1	CTC	L	CTG	L	NZ245
Sample_11	NC_045512.2	29645	G	T	25	3	35	369	77	35	0.934177	395	2.41176e-196	TRUE	cds-YP_009725255.1	GTA	V	TTA	L	NZ245
Sample_11	NC_045512.2	29754	C	T	10	3	34	373	74	35	0.97389	383	3.76014e-210	TRUE	NA	NA	NA	NA	NA	NZ245
Sample_12	NC_045512.2	241	C	T	4	0	36	780	2	35	0.994898	784	0	TRUE	NA	NA	NA	NA	NA	NZ242
Sample_12	NC_045512.2	3037	C	T	182	4	35	16230	9	35	0.988911	16412	0	TRUE	cds-YP_009724389.1	TTC	F	TTT	F	NZ242
Sample_12	NC_045512.2	4285	G	T	9	3	34	28	14	35	0.756757	37	1.015e-12	TRUE	cds-YP_009724389.1	GAG	E	GAT	D	NZ242
Sample_12	NC_045512.2	6286	C	T	4	0	35	30	4	35	0.882353	34	4.64239e-15	TRUE	cds-YP_009724389.1	ACC	T	ACT	T	NZ242
Sample_12	NC_045512.2	13019	C	T	7	7	34	55	53	35	0.887097	62	1.27491e-27	TRUE	cds-YP_009724389.1	CTA	L	TTA	L	NZ242
Sample_12	NC_045512.2	14408	C	T	58	1	34	8348	0	35	0.9931	8406	0	TRUE	cds-YP_009724389.1	CCT	P	CTT	L	NZ242
Sample_12	NC_045512.2	16362	C	T	94	45	35	494	225	35	0.840136	588	1.09975e-235	TRUE	cds-YP_009724389.1	GTC	V	GTT	V	NZ242
Sample_12	NC_045512.2	22227	C	T	36	27	35	938	682	34	0.963039	974	0	TRUE	cds-YP_009724390.1	GCT	A	GTT	V	NZ242
Sample_12	NC_045512.2	23403	A	G	22	4	36	1688	301	35	0.985406	1713	0	TRUE	cds-YP_009724390.1	GAT	D	GGT	G	NZ242
Sample_12	NC_045512.2	26801	C	G	329	326	35	7251	7245	35	0.956218	7583	0	TRUE	cds-YP_009724393.1	CTC	L	CTG	L	NZ242
Sample_12	NC_045512.2	28932	C	T	23	23	35	245	245	35	0.914179	268	1.75944e-126	TRUE	cds-YP_009724397.2	GCT	A	GTT	V	NZ242
Sample_12	NC_045512.2	29067	C	T	17	16	36	71	71	35	0.806818	88	4.77629e-33	TRUE	cds-YP_009724397.2	ACT	T	ATT	I	NZ242
Sample_12	NC_045512.2	29645	G	T	117	27	35	1945	482	35	0.940977	2067	0	TRUE	cds-YP_009725255.1	GTA	V	TTA	L	NZ242
Sample_12	NC_045512.2	241	C	T	7	0	33	688	0	35	0.989928	695	0	TRUE	NA	NA	NA	NA	NA	NZ243
Sample_12	NC_045512.2	3037	C	T	162	3	35	15212	5	35	0.989398	15375	0	TRUE	cds-YP_009724389.1	TTC	F	TTT	F	NZ243
Sample_12	NC_045512.2	4285	G	T	5	2	36	25	10	36	0.833333	30	4.70565e-12	TRUE	cds-YP_009724389.1	GAG	E	GAT	D	NZ243
Sample_12	NC_045512.2	13019	C	T	9	9	34	34	31	35	0.790698	43	9.16697e-16	TRUE	cds-YP_009724389.1	CTA	L	TTA	L	NZ243
Sample_12	NC_045512.2	14408	C	T	45	0	34	6527	1	35	0.993153	6572	0	TRUE	cds-YP_009724389.1	CCT	P	CTT	L	NZ243
Sample_12	NC_045512.2	16362	C	T	68	26	35	379	159	35	0.847875	447	2.82196e-182	TRUE	cds-YP_009724389.1	GTC	V	GTT	V	NZ243
Sample_12	NC_045512.2	22227	C	T	32	21	35	662	562	34	0.95389	694	0	TRUE	cds-YP_009724390.1	GCT	A	GTT	V	NZ243
Sample_12	NC_045512.2	23403	A	G	15	1	36	1071	134	35	0.982569	1090	0	TRUE	cds-YP_009724390.1	GAT	D	GGT	G	NZ243
Sample_12	NC_045512.2	26801	C	G	320	319	35	6685	6682	35	0.95391	7008	0	TRUE	cds-YP_009724393.1	CTC	L	CTG	L	NZ243
Sample_12	NC_045512.2	28932	C	T	19	19	35	288	288	34	0.938111	307	2.33697e-153	TRUE	cds-YP_009724397.2	GCT	A	GTT	V	NZ243
Sample_12	NC_045512.2	29645	G	T	108	13	35	1522	228	35	0.929182	1638	0	TRUE	cds-YP_009725255.1	GTA	V	TTA	L	NZ243
Sample_12	NC_045512.2	241	C	T	4	0	36	869	2	35	0.995418	873	0	TRUE	NA	NA	NA	NA	NA	NZ244
Sample_12	NC_045512.2	3037	C	T	266	8	35	29348	20	35	0.990984	29615	0	TRUE	cds-YP_009724389.1	TTC	F	TTT	F	NZ244
Sample_12	NC_045512.2	6286	C	T	8	1	34	51	0	35	0.864407	59	4.71622e-25	TRUE	cds-YP_009724389.1	ACC	T	ACT	T	NZ244
Sample_12	NC_045512.2	13019	C	T	15	15	36	61	60	35	0.802632	76	2.48308e-28	TRUE	cds-YP_009724389.1	CTA	L	TTA	L	NZ244
Sample_12	NC_045512.2	14408	C	T	74	0	34	10878	3	35	0.993062	10954	0	TRUE	cds-YP_009724389.1	CCT	P	CTT	L	NZ244
Sample_12	NC_045512.2	16362	C	T	141	61	35	736	330	35	0.839225	877	0	TRUE	cds-YP_009724389.1	GTC	V	GTT	V	NZ244
Sample_12	NC_045512.2	22227	C	T	57	48	35	1194	872	34	0.954436	1251	0	TRUE	cds-YP_009724390.1	GCT	A	GTT	V	NZ244
Sample_12	NC_045512.2	23403	A	G	24	6	35	1997	380	35	0.98666	2024	0	TRUE	cds-YP_009724390.1	GAT	D	GGT	G	NZ244
Sample_12	NC_045512.2	26801	C	G	354	354	35	7742	7734	35	0.955802	8100	0	TRUE	cds-YP_009724393.1	CTC	L	CTG	L	NZ244
Sample_12	NC_045512.2	28932	C	T	20	20	35	335	335	34	0.943662	355	4.60349e-180	TRUE	cds-YP_009724397.2	GCT	A	GTT	V	NZ244
Sample_12	NC_045512.2	29645	G	T	160	39	35	2463	742	35	0.935435	2633	0	TRUE	cds-YP_009725255.1	GTA	V	TTA	L	NZ244
Sample_12	NC_045512.2	241	C	T	5	2	34	772	0	35	0.993565	777	0	TRUE	NA	NA	NA	NA	NA	NZ245
Sample_12	NC_045512.2	3037	C	T	177	1	35	19594	16	35	0.991047	19771	0	TRUE	cds-YP_009724389.1	TTC	F	TTT	F	NZ245
Sample_12	NC_045512.2	3646	C	T	16	3	35	59	4	35	0.786667	75	4.62515e-27	TRUE	cds-YP_009724389.1	GAC	D	GAT	D	NZ245
Sample_12	NC_045512.2	6286	C	T	3	2	34	28	0	35	0.903226	31	2.34451e-14	TRUE	cds-YP_009724389.1	ACC	T	ACT	T	NZ245
Sample_12	NC_045512.2	13019	C	T	8	8	36	36	32	35	0.818182	44	4.8518e-17	TRUE	cds-YP_009724389.1	CTA	L	TTA	L	NZ245
Sample_12	NC_045512.2	14408	C	T	58	0	35	8292	2	35	0.992578	8354	0	TRUE	cds-YP_009724389.1	CCT	P	CTT	L	NZ245
Sample_12	NC_045512.2	16362	C	T	94	47	35	652	290	35	0.872825	747	0	TRUE	cds-YP_009724389.1	GTC	V	GTT	V	NZ245
Sample_12	NC_045512.2	22227	C	T	63	48	34	1123	925	34	0.94688	1186	0	TRUE	cds-YP_009724390.1	GCT	A	GTT	V	NZ245
Sample_12	NC_045512.2	23403	A	G	23	7	35	1493	252	35	0.982237	1520	0	TRUE	cds-YP_009724390.1	GAT	D	GGT	G	NZ245
Sample_12	NC_045512.2	26801	C	G	350	348	35	7069	7064	35	0.952695	7420	0	TRUE	cds-YP_009724393.1	CTC	L	CTG	L	NZ245
Sample_12	NC_045512.2	28932	C	T	23	23	36	294	294	35	0.927445	317	2.49948e-154	TRUE	cds-YP_009724397.2	GCT	A	GTT	V	NZ245
Sample_12	NC_045512.2	29645	G	T	132	27	35	1982	418	35	0.934025	2122	0	TRUE	cds-YP_009725255.1	GTA	V	TTA	L	NZ245
Sample_13	NC_045512.2	361	A	G	42	40	35	721	721	34	0.944954	763	0	TRUE	cds-YP_009724389.1	GGA	G	GGG	G	NZ242
Sample_13	NC_045512.2	4504	G	T	39	25	34	970	450	35	0.960396	1010	0	TRUE	cds-YP_009724389.1	GAG	E	GAT	D	NZ242
Sample_13	NC_045512.2	7852	T	C	24	6	35	416	193	35	0.945455	440	7.63684e-224	TRUE	cds-YP_009724389.1	GCT	A	GCC	A	NZ242
Sample_13	NC_045512.2	8481	C	T	216	70	34	2016	578	35	0.903226	2232	0	TRUE	cds-YP_009724389.1	CCT	P	CTT	L	NZ242
Sample_13	NC_045512.2	8782	C	T	31	2	35	180	0	35	0.853081	211	5.35953e-87	TRUE	cds-YP_009724389.1	AGC	S	AGT	S	NZ242
Sample_13	NC_045512.2	22468	G	T	108	107	33	530	515	35	0.830721	638	2.32022e-250	TRUE	cds-YP_009724390.1	ACG	T	ACT	T	NZ242
Sample_13	NC_045512.2	23403	A	G	11	1	35	1029	243	35	0.989423	1040	0	TRUE	cds-YP_009724390.1	GAT	D	GGT	G	NZ242
Sample_13	NC_045512.2	23611	G	T	38	0	34	815	0	35	0.955451	853	0	TRUE	cds-YP_009724390.1	CGG	R	CGT	R	NZ242
Sample_13	NC_045512.2	24446	C	A	2	0	36	15	9	35	0.882353	17	1.31128e-07	TRUE	cds-YP_009724390.1	CTT	L	ATT	I	NZ242
Sample_13	NC_045512.2	28144	T	C	173	151	35	908	846	35	0.839963	1081	0	TRUE	cds-YP_009724396.1	TTA	L	TCA	S	NZ242
Sample_13	NC_045512.2	28188	G	A	69	23	35	599	245	35	0.896707	668	8.66732e-303	TRUE	cds-YP_009724396.1	GTA	V	ATA	I	NZ242
Sample_13	NC_045512.2	29742	G	A	73	13	35	319	92	34	0.813776	392	1.0437e-148	TRUE	NA	NA	NA	NA	NA	NZ242
Sample_13	NC_045512.2	361	A	G	32	30	35	626	625	34	0.951368	658	0	TRUE	cds-YP_009724389.1	GGA	G	GGG	G	NZ243
Sample_13	NC_045512.2	4504	G	T	41	21	33	711	350	35	0.945479	752	0	TRUE	cds-YP_009724389.1	GAG	E	GAT	D	NZ243
Sample_13	NC_045512.2	7852	T	C	16	4	34	238	96	35	0.933333	255	8.17232e-127	TRUE	cds-YP_009724389.1	GCT	A	GCC	A	NZ243
Sample_13	NC_045512.2	8481	C	T	152	45	34	1058	241	35	0.873658	1211	0	TRUE	cds-YP_009724389.1	CCT	P	CTT	L	NZ243
Sample_13	NC_045512.2	8782	C	T	13	0	34	121	0	35	0.902985	134	1.09873e-61	TRUE	cds-YP_009724389.1	AGC	S	AGT	S	NZ243
Sample_13	NC_045512.2	22468	G	T	132	131	33	458	452	35	0.776271	590	2.2995e-206	TRUE	cds-YP_009724390.1	ACG	T	ACT	T	NZ243
Sample_13	NC_045512.2	23403	A	G	14	0	35	724	128	35	0.978378	740	0	TRUE	cds-YP_009724390.1	GAT	D	GGT	G	NZ243
Sample_13	NC_045512.2	23611	G	T	34	0	34	1045	0	35	0.968489	1079	0	TRUE	cds-YP_009724390.1	CGG	R	CGT	R	NZ243
Sample_13	NC_045512.2	28144	T	C	94	84	35	723	687	35	0.884945	817	0	TRUE	cds-YP_009724396.1	TTA	L	TCA	S	NZ243
Sample_13	NC_045512.2	28188	G	A	56	14	35	695	236	35	0.925433	751	0	TRUE	cds-YP_009724396.1	GTA	V	ATA	I	NZ243
Sample_13	NC_045512.2	29742	G	A	46	11	34	217	72	34	0.825095	263	4.10849e-102	TRUE	NA	NA	NA	NA	NA	NZ243
Sample_13	NC_045512.2	361	A	G	45	45	35	830	830	33	0.948571	875	0	TRUE	cds-YP_009724389.1	GGA	G	GGG	G	NZ244
Sample_13	NC_045512.2	4504	G	T	48	28	34	1294	606	35	0.962798	1344	0	TRUE	cds-YP_009724389.1	GAG	E	GAT	D	NZ244
Sample_13	NC_045512.2	7852	T	C	50	14	35	479	207	35	0.903774	530	6.68828e-245	TRUE	cds-YP_009724389.1	GCT	A	GCC	A	NZ244
Sample_13	NC_045512.2	8481	C	T	230	72	34	1983	577	35	0.895664	2214	0	TRUE	cds-YP_009724389.1	CCT	P	CTT	L	NZ244
Sample_13	NC_045512.2	8782	C	T	27	1	35	299	1	35	0.917178	326	6.45856e-155	TRUE	cds-YP_009724389.1	AGC	S	AGT	S	NZ244
Sample_13	NC_045512.2	14184	C	T	2	0	36	18	5	35	0.9	20	3.04687e-09	TRUE	cds-YP_009724389.1	ACC	T	ACT	T	NZ244
Sample_13	NC_045512.2	22468	G	T	154	152	34	644	621	35	0.807018	798	1.02629e-297	TRUE	cds-YP_009724390.1	ACG	T	ACT	T	NZ244
Sample_13	NC_045512.2	23403	A	G	15	6	36	1308	261	35	0.985682	1327	0	TRUE	cds-YP_009724390.1	GAT	D	GGT	G	NZ244
Sample_13	NC_045512.2	23611	G	T	34	0	35	1201	0	35	0.971683	1236	0	TRUE	cds-YP_009724390.1	CGG	R	CGT	R	NZ244
Sample_13	NC_045512.2	28144	T	C	209	187	35	1475	1364	35	0.875891	1684	0	TRUE	cds-YP_009724396.1	TTA	L	TCA	S	NZ244
Sample_13	NC_045512.2	28188	G	A	83	35	35	1414	743	35	0.944556	1497	0	TRUE	cds-YP_009724396.1	GTA	V	ATA	I	NZ244
Sample_13	NC_045512.2	29742	G	A	76	15	35	467	122	34	0.860037	543	3.194e-227	TRUE	NA	NA	NA	NA	NA	NZ244
Sample_13	NC_045512.2	361	A	G	37	36	35	498	498	33	0.930841	535	1.41542e-262	TRUE	cds-YP_009724389.1	GGA	G	GGG	G	NZ245
Sample_13	NC_045512.2	4504	G	T	32	18	35	694	335	35	0.955923	726	0	TRUE	cds-YP_009724389.1	GAG	E	GAT	D	NZ245
Sample_13	NC_045512.2	7852	T	C	35	10	35	279	126	35	0.885714	315	4.66591e-140	TRUE	cds-YP_009724389.1	GCT	A	GCC	A	NZ245
Sample_13	NC_045512.2	8481	C	T	161	57	34	1313	333	35	0.890169	1475	0	TRUE	cds-YP_009724389.1	CCT	P	CTT	L	NZ245
Sample_13	NC_045512.2	8782	C	T	20	0	35	145	0	35	0.878788	165	5.80516e-72	TRUE	cds-YP_009724389.1	AGC	S	AGT	S	NZ245
Sample_13	NC_045512.2	22468	G	T	82	80	33	358	351	35	0.813636	440	1.39183e-166	TRUE	cds-YP_009724390.1	ACG	T	ACT	T	NZ245
Sample_13	NC_045512.2	23403	A	G	15	5	35	853	135	35	0.979334	871	0	TRUE	cds-YP_009724390.1	GAT	D	GGT	G	NZ245
Sample_13	NC_045512.2	23611	G	T	28	0	34	793	0	35	0.965895	821	0	TRUE	cds-YP_009724390.1	CGG	R	CGT	R	NZ245
Sample_13	NC_045512.2	28144	T	C	105	89	35	706	665	35	0.87053	811	0	TRUE	cds-YP_009724396.1	TTA	L	TCA	S	NZ245
Sample_13	NC_045512.2	28188	G	A	58	23	35	628	332	35	0.915452	686	0	TRUE	cds-YP_009724396.1	GTA	V	ATA	I	NZ245
Sample_13	NC_045512.2	29742	G	A	50	11	34	207	54	34	0.805447	257	9.71872e-96	TRUE	NA	NA	NA	NA	NA	NZ245
Sample_14	NC_045512.2	241	C	T	7	1	34	523	2	35	0.986792	530	1.6021e-302	TRUE	NA	NA	NA	NA	NA	NZ242
Sample_14	NC_045512.2	3037	C	T	98	3	35	7292	3	35	0.986472	7392	0	TRUE	cds-YP_009724389.1	TTC	F	TTT	F	NZ242
Sample_14	NC_045512.2	3328	G	T	61	55	35	422	421	35	0.873706	483	2.7757e-208	TRUE	cds-YP_009724389.1	CAG	Q	CAT	H	NZ242
Sample_14	NC_045512.2	4006	G	T	75	56	35	2518	1208	35	0.971076	2593	0	TRUE	cds-YP_009724389.1	AAG	K	AAT	N	NZ242
Sample_14	NC_045512.2	5170	C	T	69	41	35	2122	1008	35	0.968066	2192	0	TRUE	cds-YP_009724389.1	TAC	Y	TAT	Y	NZ242
Sample_14	NC_045512.2	11132	G	T	221	219	35	3943	3942	35	0.946244	4167	0	TRUE	cds-YP_009724389.1	GCT	A	TCT	S	NZ242
Sample_14	NC_045512.2	14408	C	T	20	0	35	3349	0	35	0.993769	3370	0	TRUE	cds-YP_009724389.1	CCT	P	CTT	L	NZ242
Sample_14	NC_045512.2	21255	G	C	65	30	34	835	430	35	0.927778	900	0	TRUE	cds-YP_009724389.1	GCG	A	GCC	A	NZ242
Sample_14	NC_045512.2	22227	C	T	16	12	35	477	371	34	0.967546	493	4.60208e-266	TRUE	cds-YP_009724390.1	GCT	A	GTT	V	NZ242
Sample_14	NC_045512.2	23403	A	G	9	2	35	660	192	35	0.985075	670	0	TRUE	cds-YP_009724390.1	GAT	D	GGT	G	NZ242
Sample_14	NC_045512.2	26609	T	C	69	47	35	520	92	35	0.872483	596	1.34311e-260	TRUE	cds-YP_009724393.1	CTT	L	CTC	L	NZ242
Sample_14	NC_045512.2	26801	C	G	173	173	35	5862	5854	35	0.971012	6037	0	TRUE	cds-YP_009724393.1	CTC	L	CTG	L	NZ242
Sample_14	NC_045512.2	28195	G	A	52	17	35	744	221	35	0.934673	796	0	TRUE	cds-YP_009724396.1	CGT	R	CAT	H	NZ242
Sample_14	NC_045512.2	28932	C	T	8	8	36	165	165	35	0.953757	173	7.59815e-90	TRUE	cds-YP_009724397.2	GCT	A	GTT	V	NZ242
Sample_14	NC_045512.2	29645	G	T	70	16	35	1003	323	35	0.932156	1076	0	TRUE	cds-YP_009725255.1	GTA	V	TTA	L	NZ242
Sample_14	NC_045512.2	241	C	T	3	1	34	473	1	35	0.993697	476	9.3157e-279	TRUE	NA	NA	NA	NA	NA	NZ243
Sample_14	NC_045512.2	3037	C	T	89	0	35	6992	6	35	0.987292	7082	0	TRUE	cds-YP_009724389.1	TTC	F	TTT	F	NZ243
Sample_14	NC_045512.2	3328	G	T	63	52	35	241	237	35	0.792763	304	3.20002e-110	TRUE	cds-YP_009724389.1	CAG	Q	CAT	H	NZ243
Sample_14	NC_045512.2	4006	G	T	50	33	34	1993	953	35	0.975526	2043	0	TRUE	cds-YP_009724389.1	AAG	K	AAT	N	NZ243
Sample_14	NC_045512.2	5170	C	T	42	20	35	1293	544	35	0.967814	1336	0	TRUE	cds-YP_009724389.1	TAC	Y	TAT	Y	NZ243
Sample_14	NC_045512.2	11132	G	T	170	170	35	3358	3357	35	0.951544	3529	0	TRUE	cds-YP_009724389.1	GCT	A	TCT	S	NZ243
Sample_14	NC_045512.2	14408	C	T	23	0	35	2672	0	35	0.99073	2697	0	TRUE	cds-YP_009724389.1	CCT	P	CTT	L	NZ243
Sample_14	NC_045512.2	21255	G	C	47	23	34	460	224	35	0.907298	507	1.90287e-235	TRUE	cds-YP_009724389.1	GCG	A	GCC	A	NZ243
Sample_14	NC_045512.2	22227	C	T	23	18	34	280	234	34	0.924092	303	1.29339e-146	TRUE	cds-YP_009724390.1	GCT	A	GTT	V	NZ243
Sample_14	NC_045512.2	23403	A	G	4	0	36	421	93	35	0.988263	426	6.77529e-246	TRUE	cds-YP_009724390.1	GAT	D	GGT	G	NZ243
Sample_14	NC_045512.2	26609	T	C	42	18	35	401	81	35	0.895089	448	4.74348e-206	TRUE	cds-YP_009724393.1	CTT	L	CTC	L	NZ243
Sample_14	NC_045512.2	26801	C	G	165	165	35	4348	4343	35	0.963226	4514	0	TRUE	cds-YP_009724393.1	CTC	L	CTG	L	NZ243
Sample_14	NC_045512.2	28195	G	A	30	7	35	631	106	35	0.954614	661	0	TRUE	cds-YP_009724396.1	CGT	R	CAT	H	NZ243
Sample_14	NC_045512.2	28932	C	T	7	6	36	188	188	35	0.964103	195	2.40746e-104	TRUE	cds-YP_009724397.2	GCT	A	GTT	V	NZ243
Sample_14	NC_045512.2	29645	G	T	63	9	35	760	175	35	0.920097	826	0	TRUE	cds-YP_009725255.1	GTA	V	TTA	L	NZ243
Sample_14	NC_045512.2	241	C	T	1	0	32	607	1	35	0.998355	608	0	TRUE	NA	NA	NA	NA	NA	NZ244
Sample_14	NC_045512.2	3037	C	T	181	4	35	13398	9	35	0.986598	13580	0	TRUE	cds-YP_009724389.1	TTC	F	TTT	F	NZ244
Sample_14	NC_045512.2	3328	G	T	105	95	35	579	578	35	0.846491	684	1.28126e-277	TRUE	cds-YP_009724389.1	CAG	Q	CAT	H	NZ244
Sample_14	NC_045512.2	4006	G	T	78	53	34	3081	1482	35	0.975309	3159	0	TRUE	cds-YP_009724389.1	AAG	K	AAT	N	NZ244
Sample_14	NC_045512.2	5170	C	T	101	55	35	2229	1035	35	0.955832	2332	0	TRUE	cds-YP_009724389.1	TAC	Y	TAT	Y	NZ244
Sample_14	NC_045512.2	6286	C	T	7	0	36	31	1	35	0.815789	38	1.11193e-14	TRUE	cds-YP_009724389.1	ACC	T	ACT	T	NZ244
Sample_14	NC_045512.2	11132	G	T	278	272	35	4690	4689	35	0.944042	4968	0	TRUE	cds-YP_009724389.1	GCT	A	TCT	S	NZ244
Sample_14	NC_045512.2	14408	C	T	48	0	35	4369	0	35	0.989133	4417	0	TRUE	cds-YP_009724389.1	CCT	P	CTT	L	NZ244
Sample_14	NC_045512.2	21255	G	C	62	23	34	1004	559	35	0.940075	1068	0	TRUE	cds-YP_009724389.1	GCG	A	GCC	A	NZ244
Sample_14	NC_045512.2	22227	C	T	32	27	35	694	529	34	0.955923	726	0	TRUE	cds-YP_009724390.1	GCT	A	GTT	V	NZ244
Sample_14	NC_045512.2	23403	A	G	11	5	36	790	231	35	0.985037	802	0	TRUE	cds-YP_009724390.1	GAT	D	GGT	G	NZ244
Sample_14	NC_045512.2	26609	T	C	93	57	34	739	148	35	0.875592	844	0	TRUE	cds-YP_009724393.1	CTT	L	CTC	L	NZ244
Sample_14	NC_045512.2	26801	C	G	186	186	35	5708	5700	35	0.96795	5897	0	TRUE	cds-YP_009724393.1	CTC	L	CTG	L	NZ244
Sample_14	NC_045512.2	28195	G	A	59	20	35	1238	381	35	0.953775	1298	0	TRUE	cds-YP_009724396.1	CGT	R	CAT	H	NZ244
Sample_14	NC_045512.2	28932	C	T	6	6	35	193	193	34	0.969849	199	7.20427e-108	TRUE	cds-YP_009724397.2	GCT	A	GTT	V	NZ244
Sample_14	NC_045512.2	29645	G	T	90	19	35	1199	473	35	0.930178	1289	0	TRUE	cds-YP_009725255.1	GTA	V	TTA	L	NZ244
Sample_14	NC_045512.2	241	C	T	4	0	35	437	1	35	0.99093	441	3.68916e-255	TRUE	NA	NA	NA	NA	NA	NZ245
Sample_14	NC_045512.2	3037	C	T	90	0	35	8545	11	35	0.989463	8636	0	TRUE	cds-YP_009724389.1	TTC	F	TTT	F	NZ245
Sample_14	NC_045512.2	3328	G	T	80	68	35	371	366	35	0.822616	451	2.98854e-174	TRUE	cds-YP_009724389.1	CAG	Q	CAT	H	NZ245
Sample_14	NC_045512.2	4006	G	T	76	50	35	2187	981	35	0.965989	2264	0	TRUE	cds-YP_009724389.1	AAG	K	AAT	N	NZ245
Sample_14	NC_045512.2	5170	C	T	62	35	35	1746	780	35	0.965174	1809	0	TRUE	cds-YP_009724389.1	TAC	Y	TAT	Y	NZ245
Sample_14	NC_045512.2	11132	G	T	200	199	35	3829	3827	35	0.949888	4031	0	TRUE	cds-YP_009724389.1	GCT	A	TCT	S	NZ245
Sample_14	NC_045512.2	14408	C	T	30	0	34	3216	1	35	0.990453	3247	0	TRUE	cds-YP_009724389.1	CCT	P	CTT	L	NZ245
Sample_14	NC_045512.2	21255	G	C	47	15	34	742	410	35	0.938053	791	0	TRUE	cds-YP_009724389.1	GCG	A	GCC	A	NZ245
Sample_14	NC_045512.2	22227	C	T	27	22	35	480	400	34	0.944882	508	2.48304e-259	TRUE	cds-YP_009724390.1	GCT	A	GTT	V	NZ245
Sample_14	NC_045512.2	23403	A	G	9	1	36	539	132	35	0.98	550	3.31388e-310	TRUE	cds-YP_009724390.1	GAT	D	GGT	G	NZ245
Sample_14	NC_045512.2	26609	T	C	61	38	35	577	125	35	0.895963	644	7.42051e-296	TRUE	cds-YP_009724393.1	CTT	L	CTC	L	NZ245
Sample_14	NC_045512.2	26801	C	G	143	143	35	4847	4844	35	0.970954	4992	0	TRUE	cds-YP_009724393.1	CTC	L	CTG	L	NZ245
Sample_14	NC_045512.2	28195	G	A	52	17	35	800	257	35	0.938967	852	0	TRUE	cds-YP_009724396.1	CGT	R	CAT	H	NZ245
Sample_14	NC_045512.2	28932	C	T	12	12	36	161	161	34	0.930636	173	7.09431e-85	TRUE	cds-YP_009724397.2	GCT	A	GTT	V	NZ245
Sample_14	NC_045512.2	29645	G	T	60	18	35	904	269	35	0.935818	966	0	TRUE	cds-YP_009725255.1	GTA	V	TTA	L	NZ245
Sample_15	NC_045512.2	241	C	T	0	0	0	595	0	35	1	595	0	TRUE	NA	NA	NA	NA	NA	NZ242
Sample_15	NC_045512.2	3037	C	T	58	0	35	4481	4	35	0.987222	4539	0	TRUE	cds-YP_009724389.1	TTC	F	TTT	F	NZ242
Sample_15	NC_045512.2	4543	C	T	15	9	33	205	101	35	0.931818	220	3.09437e-108	TRUE	cds-YP_009724389.1	ACC	T	ACT	T	NZ242
Sample_15	NC_045512.2	5629	G	T	31	3	35	712	190	35	0.958277	743	0	TRUE	cds-YP_009724389.1	ACG	T	ACT	T	NZ242
Sample_15	NC_045512.2	9526	G	T	16	7	35	94	53	35	0.854545	110	1.37666e-45	TRUE	cds-YP_009724389.1	ATG	M	ATT	I	NZ242
Sample_15	NC_045512.2	11497	C	T	72	36	35	1160	538	35	0.940032	1234	0	TRUE	cds-YP_009724389.1	TAC	Y	TAT	Y	NZ242
Sample_15	NC_045512.2	13993	G	T	61	53	35	2257	1739	35	0.972426	2321	0	TRUE	cds-YP_009724389.1	GCT	A	TCT	S	NZ242
Sample_15	NC_045512.2	14408	C	T	17	0	35	1592	0	35	0.989434	1609	0	TRUE	cds-YP_009724389.1	CCT	P	CTT	L	NZ242
Sample_15	NC_045512.2	15766	G	T	20	20	35	150	150	35	0.882353	170	1.01305e-74	TRUE	cds-YP_009724389.1	GTG	V	TTG	L	NZ242
Sample_15	NC_045512.2	16889	A	G	22	13	35	194	57	34	0.898148	216	2.68601e-98	TRUE	cds-YP_009724389.1	AAA	K	AGA	R	NZ242
Sample_15	NC_045512.2	17019	G	T	6	5	36	54	40	35	0.9	60	9.40422e-28	TRUE	cds-YP_009724389.1	GAG	E	GAT	D	NZ242
Sample_15	NC_045512.2	18877	C	T	14	7	34	162	78	35	0.920455	176	1.43916e-84	TRUE	cds-YP_009724389.1	CTA	L	TTA	L	NZ242
Sample_15	NC_045512.2	22441	T	C	5	0	35	29	0	34	0.852941	34	3.52821e-14	TRUE	cds-YP_009724390.1	CTT	L	CTC	L	NZ242
Sample_15	NC_045512.2	23310	A	C	52	48	35	947	762	35	0.947948	999	0	TRUE	cds-YP_009724390.1	GAG	E	GCG	A	NZ242
Sample_15	NC_045512.2	23403	A	G	11	3	35	719	106	35	0.979564	734	0	TRUE	cds-YP_009724390.1	GAT	D	GGT	G	NZ242
Sample_15	NC_045512.2	25710	C	T	4	4	35	14	14	35	0.777778	18	1.31899e-06	TRUE	cds-YP_009724391.1	CTC	L	CTT	L	NZ242
Sample_15	NC_045512.2	26735	C	T	137	135	35	6193	6172	35	0.978202	6331	0	TRUE	cds-YP_009724393.1	TAC	Y	TAT	Y	NZ242
Sample_15	NC_045512.2	26876	T	C	53	51	35	449	401	35	0.894422	502	2.11327e-226	TRUE	cds-YP_009724393.1	ATT	I	ATC	I	NZ242
Sample_15	NC_045512.2	28975	G	C	12	12	32	55	55	35	0.820896	67	5.79739e-26	TRUE	cds-YP_009724397.2	ATG	M	ATC	I	NZ242
Sample_15	NC_045512.2	29067	C	T	4	4	35	21	21	36	0.84	25	3.23944e-10	TRUE	cds-YP_009724397.2	ACT	T	ATT	I	NZ242
Sample_15	NC_045512.2	29399	G	A	56	53	32	1797	1797	35	0.969779	1853	0	TRUE	cds-YP_009724397.2	GCT	A	ACT	T	NZ242
Sample_15	NC_045512.2	241	C	T	3	0	34	763	2	35	0.996084	766	0	TRUE	NA	NA	NA	NA	NA	NZ243
Sample_15	NC_045512.2	3037	C	T	77	0	35	5626	0	35	0.986325	5704	0	TRUE	cds-YP_009724389.1	TTC	F	TTT	F	NZ243
Sample_15	NC_045512.2	4543	C	T	21	13	34	200	100	35	0.904977	221	2.13577e-102	TRUE	cds-YP_009724389.1	ACC	T	ACT	T	NZ243
Sample_15	NC_045512.2	5629	G	T	21	6	35	572	222	35	0.962963	594	0	TRUE	cds-YP_009724389.1	ACG	T	ACT	T	NZ243
Sample_15	NC_045512.2	6555	C	T	21	4	34	91	24	35	0.8125	112	1.72955e-42	TRUE	cds-YP_009724389.1	GCT	A	GTT	V	NZ243
Sample_15	NC_045512.2	9526	G	T	15	9	36	87	40	35	0.852941	102	3.83788e-42	TRUE	cds-YP_009724389.1	ATG	M	ATT	I	NZ243
Sample_15	NC_045512.2	11497	C	T	60	28	35	1080	419	35	0.947368	1140	0	TRUE	cds-YP_009724389.1	TAC	Y	TAT	Y	NZ243
Sample_15	NC_045512.2	13993	G	T	50	45	35	1926	1562	35	0.974696	1976	0	TRUE	cds-YP_009724389.1	GCT	A	TCT	S	NZ243
Sample_15	NC_045512.2	14408	C	T	30	0	35	1566	1	35	0.981203	1596	0	TRUE	cds-YP_009724389.1	CCT	P	CTT	L	NZ243
Sample_15	NC_045512.2	15766	G	T	10	10	36	82	81	35	0.891304	92	2.66781e-41	TRUE	cds-YP_009724389.1	GTG	V	TTG	L	NZ243
Sample_15	NC_045512.2	16889	A	G	17	9	35	132	29	34	0.885906	149	5.07285e-66	TRUE	cds-YP_009724389.1	AAA	K	AGA	R	NZ243
Sample_15	NC_045512.2	17019	G	T	8	6	34	44	31	35	0.846154	52	2.80149e-21	TRUE	cds-YP_009724389.1	GAG	E	GAT	D	NZ243
Sample_15	NC_045512.2	18877	C	T	15	8	36	148	59	35	0.907975	163	7.21743e-76	TRUE	cds-YP_009724389.1	CTA	L	TTA	L	NZ243
Sample_15	NC_045512.2	22441	T	C	2	0	36	31	0	35	0.939394	33	1.55414e-16	TRUE	cds-YP_009724390.1	CTT	L	CTC	L	NZ243
Sample_15	NC_045512.2	23310	A	C	50	42	35	1018	885	35	0.953184	1068	0	TRUE	cds-YP_009724390.1	GAG	E	GCG	A	NZ243
Sample_15	NC_045512.2	23403	A	G	3	0	36	639	81	35	0.989164	646	0	TRUE	cds-YP_009724390.1	GAT	D	GGT	G	NZ243
Sample_15	NC_045512.2	26735	C	T	176	175	35	6411	6403	35	0.973133	6588	0	TRUE	cds-YP_009724393.1	TAC	Y	TAT	Y	NZ243
Sample_15	NC_045512.2	26876	T	C	88	83	35	388	364	35	0.815126	476	9.23435e-181	TRUE	cds-YP_009724393.1	ATT	I	ATC	I	NZ243
Sample_15	NC_045512.2	28975	G	C	11	11	34	75	75	35	0.872093	86	4.84996e-37	TRUE	cds-YP_009724397.2	ATG	M	ATC	I	NZ243
Sample_15	NC_045512.2	29399	G	A	64	59	33	1405	1405	35	0.956433	1469	0	TRUE	cds-YP_009724397.2	GCT	A	ACT	T	NZ243
Sample_15	NC_045512.2	241	C	T	2	0	36	813	0	35	0.997546	815	0	TRUE	NA	NA	NA	NA	NA	NZ244
Sample_15	NC_045512.2	3037	C	T	130	1	35	10507	11	35	0.987779	10637	0	TRUE	cds-YP_009724389.1	TTC	F	TTT	F	NZ244
Sample_15	NC_045512.2	4543	C	T	38	27	34	334	158	35	0.897849	372	2.32533e-169	TRUE	cds-YP_009724389.1	ACC	T	ACT	T	NZ244
Sample_15	NC_045512.2	5629	G	T	48	13	35	1340	329	35	0.965418	1388	0	TRUE	cds-YP_009724389.1	ACG	T	ACT	T	NZ244
Sample_15	NC_045512.2	6555	C	T	31	4	35	337	104	35	0.915761	368	2.72312e-174	TRUE	cds-YP_009724389.1	GCT	A	GTT	V	NZ244
Sample_15	NC_045512.2	9526	G	T	21	16	35	174	87	35	0.892308	195	1.34186e-87	TRUE	cds-YP_009724389.1	ATG	M	ATT	I	NZ244
Sample_15	NC_045512.2	11497	C	T	141	70	35	1914	890	35	0.930934	2056	0	TRUE	cds-YP_009724389.1	TAC	Y	TAT	Y	NZ244
Sample_15	NC_045512.2	13993	G	T	93	77	35	3505	2651	35	0.973341	3601	0	TRUE	cds-YP_009724389.1	GCT	A	TCT	S	NZ244
Sample_15	NC_045512.2	14408	C	T	41	1	35	2699	3	35	0.985036	2740	0	TRUE	cds-YP_009724389.1	CCT	P	CTT	L	NZ244
Sample_15	NC_045512.2	15766	G	T	21	20	35	238	238	35	0.918919	259	1.3711e-123	TRUE	cds-YP_009724389.1	GTG	V	TTG	L	NZ244
Sample_15	NC_045512.2	16889	A	G	27	11	35	288	68	34	0.914286	315	1.09229e-148	TRUE	cds-YP_009724389.1	AAA	K	AGA	R	NZ244
Sample_15	NC_045512.2	17019	G	T	4	3	35	103	41	35	0.962617	107	8.05009e-57	TRUE	cds-YP_009724389.1	GAG	E	GAT	D	NZ244
Sample_15	NC_045512.2	18877	C	T	24	15	35	267	115	35	0.917526	291	2.10986e-138	TRUE	cds-YP_009724389.1	CTA	L	TTA	L	NZ244
Sample_15	NC_045512.2	22441	T	C	19	0	35	63	1	35	0.768293	82	1.8195e-28	TRUE	cds-YP_009724390.1	CTT	L	CTC	L	NZ244
Sample_15	NC_045512.2	23310	A	C	74	67	35	1342	1054	35	0.946403	1418	0	TRUE	cds-YP_009724390.1	GAG	E	GCG	A	NZ244
Sample_15	NC_045512.2	23403	A	G	9	2	36	1027	174	35	0.98845	1039	0	TRUE	cds-YP_009724390.1	GAT	D	GGT	G	NZ244
Sample_15	NC_045512.2	26735	C	T	155	153	34	7396	7357	35	0.979214	7553	0	TRUE	cds-YP_009724393.1	TAC	Y	TAT	Y	NZ244
Sample_15	NC_045512.2	26876	T	C	133	115	35	793	702	35	0.856371	926	0	TRUE	cds-YP_009724393.1	ATT	I	ATC	I	NZ244
Sample_15	NC_045512.2	29399	G	A	87	81	33	2376	2376	35	0.964677	2463	0	TRUE	cds-YP_009724397.2	GCT	A	ACT	T	NZ244
Sample_15	NC_045512.2	241	C	T	2	0	34	698	0	35	0.99572	701	0	TRUE	NA	NA	NA	NA	NA	NZ245
Sample_15	NC_045512.2	3037	C	T	61	0	35	6710	3	35	0.990845	6772	0	TRUE	cds-YP_009724389.1	TTC	F	TTT	F	NZ245
Sample_15	NC_045512.2	4543	C	T	28	20	35	266	134	35	0.904762	294	4.87673e-136	TRUE	cds-YP_009724389.1	ACC	T	ACT	T	NZ245
Sample_15	NC_045512.2	5629	G	T	30	2	35	924	266	35	0.968553	954	0	TRUE	cds-YP_009724389.1	ACG	T	ACT	T	NZ245
Sample_15	NC_045512.2	6555	C	T	32	6	34	237	71	35	0.881041	269	8.19748e-118	TRUE	cds-YP_009724389.1	GCT	A	GTT	V	NZ245
Sample_15	NC_045512.2	9526	G	T	21	14	35	159	76	35	0.883333	180	2.80279e-79	TRUE	cds-YP_009724389.1	ATG	M	ATT	I	NZ245
Sample_15	NC_045512.2	11497	C	T	103	63	35	1508	642	35	0.936065	1611	0	TRUE	cds-YP_009724389.1	TAC	Y	TAT	Y	NZ245
Sample_15	NC_045512.2	13993	G	T	79	69	35	2264	1814	35	0.96587	2344	0	TRUE	cds-YP_009724389.1	GCT	A	TCT	S	NZ245
Sample_15	NC_045512.2	14408	C	T	32	0	35	2049	1	35	0.984623	2081	0	TRUE	cds-YP_009724389.1	CCT	P	CTT	L	NZ245
Sample_15	NC_045512.2	15766	G	T	13	13	35	166	166	35	0.927374	179	3.8494e-87	TRUE	cds-YP_009724389.1	GTG	V	TTG	L	NZ245
Sample_15	NC_045512.2	16889	A	G	18	11	35	204	62	34	0.914798	223	3.2983e-106	TRUE	cds-YP_009724389.1	AAA	K	AGA	R	NZ245
Sample_15	NC_045512.2	17019	G	T	6	5	35	69	44	35	0.92	75	6.47448e-36	TRUE	cds-YP_009724389.1	GAG	E	GAT	D	NZ245
Sample_15	NC_045512.2	18877	C	T	37	18	35	229	106	35	0.860902	266	9.82866e-112	TRUE	cds-YP_009724389.1	CTA	L	TTA	L	NZ245
Sample_15	NC_045512.2	22441	T	C	8	1	34	45	0	35	0.849057	53	8.15818e-22	TRUE	cds-YP_009724390.1	CTT	L	CTC	L	NZ245
Sample_15	NC_045512.2	23310	A	C	55	49	35	1069	889	35	0.951068	1124	0	TRUE	cds-YP_009724390.1	GAG	E	GCG	A	NZ245
Sample_15	NC_045512.2	23403	A	G	15	5	35	780	121	35	0.97622	799	0	TRUE	cds-YP_009724390.1	GAT	D	GGT	G	NZ245
Sample_15	NC_045512.2	26735	C	T	142	141	35	6252	6233	35	0.977792	6394	0	TRUE	cds-YP_009724393.1	TAC	Y	TAT	Y	NZ245
Sample_15	NC_045512.2	26876	T	C	115	110	35	760	693	35	0.868571	875	0	TRUE	cds-YP_009724393.1	ATT	I	ATC	I	NZ245
Sample_15	NC_045512.2	28975	G	C	18	18	34	55	55	35	0.753425	73	1.28893e-24	TRUE	cds-YP_009724397.2	ATG	M	ATC	I	NZ245
Sample_15	NC_045512.2	29399	G	A	66	58	32	1812	1809	35	0.964856	1878	0	TRUE	cds-YP_009724397.2	GCT	A	ACT	T	NZ245
Sample_16	NC_045512.2	241	C	T	0	0	0	527	2	35	1	527	0	TRUE	NA	NA	NA	NA	NA	NZ242
Sample_16	NC_045512.2	3037	C	T	118	0	35	8852	8	35	0.986845	8970	0	TRUE	cds-YP_009724389.1	TTC	F	TTT	F	NZ242
Sample_16	NC_045512.2	3250	G	T	12	10	34	462	462	35	0.974684	474	1.00038e-260	TRUE	cds-YP_009724389.1	GAG	E	GAT	D	NZ242
Sample_16	NC_045512.2	4543	C	T	43	28	34	1057	586	35	0.960909	1100	0	TRUE	cds-YP_009724389.1	ACC	T	ACT	T	NZ242
Sample_16	NC_045512.2	5629	G	T	59	15	35	622	259	35	0.912023	682	0	TRUE	cds-YP_009724389.1	ACG	T	ACT	T	NZ242
Sample_16	NC_045512.2	9526	G	T	22	12	35	160	65	35	0.879121	182	2.02552e-79	TRUE	cds-YP_009724389.1	ATG	M	ATT	I	NZ242
Sample_16	NC_045512.2	11497	C	T	182	97	35	1198	587	35	0.867487	1381	0	TRUE	cds-YP_009724389.1	TAC	Y	TAT	Y	NZ242
Sample_16	NC_045512.2	13993	G	T	115	105	35	2177	1710	35	0.949411	2293	0	TRUE	cds-YP_009724389.1	GCT	A	TCT	S	NZ242
Sample_16	NC_045512.2	14408	C	T	50	0	35	5688	1	35	0.991286	5738	0	TRUE	cds-YP_009724389.1	CCT	P	CTT	L	NZ242
Sample_16	NC_045512.2	15766	G	T	44	43	35	477	476	35	0.915547	521	1.31409e-246	TRUE	cds-YP_009724389.1	GTG	V	TTG	L	NZ242
Sample_16	NC_045512.2	16889	A	G	56	34	35	532	160	34	0.904762	588	1.81812e-271	TRUE	cds-YP_009724389.1	AAA	K	AGA	R	NZ242
Sample_16	NC_045512.2	17019	G	T	5	4	33	157	104	35	0.969136	162	1.30598e-87	TRUE	cds-YP_009724389.1	GAG	E	GAT	D	NZ242
Sample_16	NC_045512.2	18877	C	T	29	15	35	158	74	35	0.84492	187	8.62614e-76	TRUE	cds-YP_009724389.1	CTA	L	TTA	L	NZ242
Sample_16	NC_045512.2	23403	A	G	9	1	35	980	214	35	0.9889	991	0	TRUE	cds-YP_009724390.1	GAT	D	GGT	G	NZ242
Sample_16	NC_045512.2	25710	C	T	3	3	36	27	27	35	0.9	30	8.38797e-14	TRUE	cds-YP_009724391.1	CTC	L	CTT	L	NZ242
Sample_16	NC_045512.2	26062	G	T	262	127	35	6505	2594	35	0.960573	6772	0	TRUE	cds-YP_009724391.1	GGT	G	TGT	C	NZ242
Sample_16	NC_045512.2	26735	C	T	121	119	34	4164	4125	35	0.971762	4285	0	TRUE	cds-YP_009724393.1	TAC	Y	TAT	Y	NZ242
Sample_16	NC_045512.2	26876	T	C	128	117	35	500	453	35	0.796178	628	4.81585e-229	TRUE	cds-YP_009724393.1	ATT	I	ATC	I	NZ242
Sample_16	NC_045512.2	28975	G	C	21	21	34	397	397	35	0.949761	418	5.62741e-215	TRUE	cds-YP_009724397.2	ATG	M	ATC	I	NZ242
Sample_16	NC_045512.2	29399	G	A	145	142	33	2383	2379	35	0.942642	2528	0	TRUE	cds-YP_009724397.2	GCT	A	ACT	T	NZ242
Sample_16	NC_045512.2	241	C	T	2	0	34	536	1	35	0.994434	539	0	TRUE	NA	NA	NA	NA	NA	NZ243
Sample_16	NC_045512.2	3037	C	T	112	2	35	9052	1	35	0.987778	9164	0	TRUE	cds-YP_009724389.1	TTC	F	TTT	F	NZ243
Sample_16	NC_045512.2	3250	G	T	24	22	34	294	294	35	0.924528	318	9.53752e-154	TRUE	cds-YP_009724389.1	GAG	E	GAT	D	NZ243
Sample_16	NC_045512.2	4543	C	T	30	21	35	770	433	35	0.9625	800	0	TRUE	cds-YP_009724389.1	ACC	T	ACT	T	NZ243
Sample_16	NC_045512.2	5629	G	T	30	7	35	423	213	35	0.933775	453	6.48862e-224	TRUE	cds-YP_009724389.1	ACG	T	ACT	T	NZ243
Sample_16	NC_045512.2	9526	G	T	15	8	35	113	53	35	0.882812	128	2.37204e-56	TRUE	cds-YP_009724389.1	ATG	M	ATT	I	NZ243
Sample_16	NC_045512.2	11497	C	T	106	55	35	784	385	35	0.880899	890	0	TRUE	cds-YP_009724389.1	TAC	Y	TAT	Y	NZ243
Sample_16	NC_045512.2	13993	G	T	99	92	35	1504	1233	35	0.938241	1603	0	TRUE	cds-YP_009724389.1	GCT	A	TCT	S	NZ243
Sample_16	NC_045512.2	14408	C	T	36	0	35	5017	1	35	0.992679	5054	0	TRUE	cds-YP_009724389.1	CCT	P	CTT	L	NZ243
Sample_16	NC_045512.2	15766	G	T	21	21	35	217	217	35	0.911765	238	1.04777e-111	TRUE	cds-YP_009724389.1	GTG	V	TTG	L	NZ243
Sample_16	NC_045512.2	16889	A	G	37	24	35	385	128	34	0.912322	422	2.8665e-198	TRUE	cds-YP_009724389.1	AAA	K	AGA	R	NZ243
Sample_16	NC_045512.2	17019	G	T	9	8	36	90	73	35	0.909091	99	3.15192e-46	TRUE	cds-YP_009724389.1	GAG	E	GAT	D	NZ243
Sample_16	NC_045512.2	18877	C	T	20	9	35	128	54	35	0.864865	148	1.21306e-62	TRUE	cds-YP_009724389.1	CTA	L	TTA	L	NZ243
Sample_16	NC_045512.2	23403	A	G	10	2	34	665	127	35	0.983728	676	0	TRUE	cds-YP_009724390.1	GAT	D	GGT	G	NZ243
Sample_16	NC_045512.2	25710	C	T	5	5	36	31	31	35	0.861111	36	2.97396e-15	TRUE	cds-YP_009724391.1	CTC	L	CTT	L	NZ243
Sample_16	NC_045512.2	26062	G	T	161	64	34	4091	1272	35	0.961909	4253	0	TRUE	cds-YP_009724391.1	GGT	G	TGT	C	NZ243
Sample_16	NC_045512.2	26735	C	T	160	159	34	3288	3271	35	0.952767	3451	0	TRUE	cds-YP_009724393.1	TAC	Y	TAT	Y	NZ243
Sample_16	NC_045512.2	26876	T	C	107	103	35	326	308	35	0.752887	433	2.90546e-144	TRUE	cds-YP_009724393.1	ATT	I	ATC	I	NZ243
Sample_16	NC_045512.2	28975	G	C	30	30	34	523	523	35	0.94575	553	1.49862e-281	TRUE	cds-YP_009724397.2	ATG	M	ATC	I	NZ243
Sample_16	NC_045512.2	29399	G	A	76	76	32	1451	1451	35	0.949607	1528	0	TRUE	cds-YP_009724397.2	GCT	A	ACT	T	NZ243
Sample_16	NC_045512.2	241	C	T	0	0	0	502	0	35	1	502	2.31696e-301	TRUE	NA	NA	NA	NA	NA	NZ244
Sample_16	NC_045512.2	3037	C	T	153	3	35	12254	10	35	0.987509	12409	0	TRUE	cds-YP_009724389.1	TTC	F	TTT	F	NZ244
Sample_16	NC_045512.2	3250	G	T	26	26	33	560	559	35	0.955631	586	5.29241e-306	TRUE	cds-YP_009724389.1	GAG	E	GAT	D	NZ244
Sample_16	NC_045512.2	4543	C	T	38	31	35	1075	597	35	0.965858	1113	0	TRUE	cds-YP_009724389.1	ACC	T	ACT	T	NZ244
Sample_16	NC_045512.2	5629	G	T	54	8	35	693	246	35	0.926471	748	0	TRUE	cds-YP_009724389.1	ACG	T	ACT	T	NZ244
Sample_16	NC_045512.2	9526	G	T	19	12	34	164	81	35	0.896175	183	6.28662e-83	TRUE	cds-YP_009724389.1	ATG	M	ATT	I	NZ244
Sample_16	NC_045512.2	11497	C	T	149	78	35	1121	531	35	0.882677	1270	0	TRUE	cds-YP_009724389.1	TAC	Y	TAT	Y	NZ244
Sample_16	NC_045512.2	13993	G	T	108	98	35	1957	1501	35	0.947241	2066	0	TRUE	cds-YP_009724389.1	GCT	A	TCT	S	NZ244
Sample_16	NC_045512.2	14408	C	T	41	0	35	6128	2	35	0.993193	6170	0	TRUE	cds-YP_009724389.1	CCT	P	CTT	L	NZ244
Sample_16	NC_045512.2	15766	G	T	38	35	35	449	449	35	0.921971	487	5.11993e-234	TRUE	cds-YP_009724389.1	GTG	V	TTG	L	NZ244
Sample_16	NC_045512.2	16889	A	G	60	36	35	452	127	34	0.882812	512	5.39541e-225	TRUE	cds-YP_009724389.1	AAA	K	AGA	R	NZ244
Sample_16	NC_045512.2	17019	G	T	4	4	30	240	181	35	0.983607	244	5.33204e-138	TRUE	cds-YP_009724389.1	GAG	E	GAT	D	NZ244
Sample_16	NC_045512.2	18877	C	T	27	14	35	206	92	35	0.88412	233	9.24528e-103	TRUE	cds-YP_009724389.1	CTA	L	TTA	L	NZ244
Sample_16	NC_045512.2	23403	A	G	10	4	35	896	211	35	0.984615	910	0	TRUE	cds-YP_009724390.1	GAT	D	GGT	G	NZ244
Sample_16	NC_045512.2	25710	C	T	7	7	34	25	25	35	0.78125	32	1.37729e-11	TRUE	cds-YP_009724391.1	CTC	L	CTT	L	NZ244
Sample_16	NC_045512.2	26062	G	T	207	113	35	4592	1921	35	0.955274	4807	0	TRUE	cds-YP_009724391.1	GGT	G	TGT	C	NZ244
Sample_16	NC_045512.2	26735	C	T	121	111	35	2942	2885	35	0.960496	3063	0	TRUE	cds-YP_009724393.1	TAC	Y	TAT	Y	NZ244
Sample_16	NC_045512.2	26876	T	C	148	124	35	513	461	35	0.776097	661	4.44877e-231	TRUE	cds-YP_009724393.1	ATT	I	ATC	I	NZ244
Sample_16	NC_045512.2	28975	G	C	23	23	34	754	754	35	0.970399	777	0	TRUE	cds-YP_009724397.2	ATG	M	ATC	I	NZ244
Sample_16	NC_045512.2	29399	G	A	75	72	33	1857	1854	35	0.960683	1933	0	TRUE	cds-YP_009724397.2	GCT	A	ACT	T	NZ244
Sample_16	NC_045512.2	241	C	T	1	0	36	710	1	35	0.998594	711	0	TRUE	NA	NA	NA	NA	NA	NZ245
Sample_16	NC_045512.2	3037	C	T	155	3	35	13386	8	35	0.98848	13542	0	TRUE	cds-YP_009724389.1	TTC	F	TTT	F	NZ245
Sample_16	NC_045512.2	3250	G	T	14	14	34	593	591	35	0.976936	607	0	TRUE	cds-YP_009724389.1	GAG	E	GAT	D	NZ245
Sample_16	NC_045512.2	4543	C	T	40	31	35	1215	671	35	0.967357	1256	0	TRUE	cds-YP_009724389.1	ACC	T	ACT	T	NZ245
Sample_16	NC_045512.2	5629	G	T	65	13	35	756	308	35	0.919708	822	0	TRUE	cds-YP_009724389.1	ACG	T	ACT	T	NZ245
Sample_16	NC_045512.2	9526	G	T	28	18	36	168	69	35	0.857143	196	1.55673e-81	TRUE	cds-YP_009724389.1	ATG	M	ATT	I	NZ245
Sample_16	NC_045512.2	11497	C	T	187	94	35	1208	559	35	0.86595	1395	0	TRUE	cds-YP_009724389.1	TAC	Y	TAT	Y	NZ245
Sample_16	NC_045512.2	13993	G	T	131	120	35	2398	1859	35	0.947826	2530	0	TRUE	cds-YP_009724389.1	GCT	A	TCT	S	NZ245
Sample_16	NC_045512.2	14408	C	T	46	1	35	7567	4	35	0.993827	7614	0	TRUE	cds-YP_009724389.1	CCT	P	CTT	L	NZ245
Sample_16	NC_045512.2	15766	G	T	30	29	35	453	451	35	0.937888	483	3.75729e-241	TRUE	cds-YP_009724389.1	GTG	V	TTG	L	NZ245
Sample_16	NC_045512.2	16889	A	G	51	28	35	545	156	34	0.912898	597	1.2445e-281	TRUE	cds-YP_009724389.1	AAA	K	AGA	R	NZ245
Sample_16	NC_045512.2	17019	G	T	6	3	36	198	119	35	0.965854	205	4.24723e-111	TRUE	cds-YP_009724389.1	GAG	E	GAT	D	NZ245
Sample_16	NC_045512.2	18877	C	T	41	23	35	224	120	35	0.845283	265	2.11046e-107	TRUE	cds-YP_009724389.1	CTA	L	TTA	L	NZ245
Sample_16	NC_045512.2	23403	A	G	19	4	35	953	217	35	0.979445	973	0	TRUE	cds-YP_009724390.1	GAT	D	GGT	G	NZ245
Sample_16	NC_045512.2	25710	C	T	5	5	35	32	32	35	0.864865	37	8.58353e-16	TRUE	cds-YP_009724391.1	CTC	L	CTT	L	NZ245
Sample_16	NC_045512.2	26062	G	T	265	125	34	5737	2166	35	0.954735	6009	0	TRUE	cds-YP_009724391.1	GGT	G	TGT	C	NZ245
Sample_16	NC_045512.2	26735	C	T	167	166	34	3553	3514	35	0.954082	3724	0	TRUE	cds-YP_009724393.1	TAC	Y	TAT	Y	NZ245
Sample_16	NC_045512.2	26876	T	C	171	165	35	621	587	35	0.784091	792	1.61696e-281	TRUE	cds-YP_009724393.1	ATT	I	ATC	I	NZ245
Sample_16	NC_045512.2	28975	G	C	34	34	34	603	603	35	0.945141	638	0	TRUE	cds-YP_009724397.2	ATG	M	ATC	I	NZ245
Sample_16	NC_045512.2	29399	G	A	100	95	33	1875	1872	35	0.949367	1975	0	TRUE	cds-YP_009724397.2	GCT	A	ACT	T	NZ245
Sample_17	NC_045512.2	241	C	T	6	0	34	1716	3	35	0.996516	1722	0	TRUE	NA	NA	NA	NA	NA	NZ242
Sample_17	NC_045512.2	445	T	C	698	650	35	3309	1008	35	0.825599	4008	0	TRUE	cds-YP_009724389.1	GTT	V	GTC	V	NZ242
Sample_17	NC_045512.2	3037	C	T	257	5	35	23840	9	35	0.989171	24101	0	TRUE	cds-YP_009724389.1	TTC	F	TTT	F	NZ242
Sample_17	NC_045512.2	3328	G	T	233	209	35	2041	2039	35	0.897537	2274	0	TRUE	cds-YP_009724389.1	CAG	Q	CAT	H	NZ242
Sample_17	NC_045512.2	4006	G	T	207	132	35	4850	2112	35	0.958687	5059	0	TRUE	cds-YP_009724389.1	AAG	K	AAT	N	NZ242
Sample_17	NC_045512.2	5170	C	T	163	78	35	3850	1874	35	0.958665	4016	0	TRUE	cds-YP_009724389.1	TAC	Y	TAT	Y	NZ242
Sample_17	NC_045512.2	6286	C	T	4	0	36	39	0	35	0.906977	43	4.91702e-20	TRUE	cds-YP_009724389.1	ACC	T	ACT	T	NZ242
Sample_17	NC_045512.2	11132	G	T	542	535	35	6135	6132	35	0.918551	6679	0	TRUE	cds-YP_009724389.1	GCT	A	TCT	S	NZ242
Sample_17	NC_045512.2	14408	C	T	90	2	35	16382	6	35	0.994355	16475	0	TRUE	cds-YP_009724389.1	CCT	P	CTT	L	NZ242
Sample_17	NC_045512.2	21255	G	C	96	51	35	1876	1179	35	0.950836	1973	0	TRUE	cds-YP_009724389.1	GCG	A	GCC	A	NZ242
Sample_17	NC_045512.2	22227	C	T	71	49	35	2772	2018	34	0.975026	2843	0	TRUE	cds-YP_009724390.1	GCT	A	GTT	V	NZ242
Sample_17	NC_045512.2	23403	A	G	19	8	34	1383	468	35	0.985043	1404	0	TRUE	cds-YP_009724390.1	GAT	D	GGT	G	NZ242
Sample_17	NC_045512.2	26609	T	C	166	86	35	877	264	35	0.822702	1066	0	TRUE	cds-YP_009724393.1	CTT	L	CTC	L	NZ242
Sample_17	NC_045512.2	26801	C	G	437	434	35	5533	5517	35	0.92618	5974	0	TRUE	cds-YP_009724393.1	CTC	L	CTG	L	NZ242
Sample_17	NC_045512.2	28195	G	A	118	27	35	1933	373	35	0.942467	2051	0	TRUE	cds-YP_009724396.1	CGT	R	CAT	H	NZ242
Sample_17	NC_045512.2	28932	C	T	9	8	35	832	832	34	0.989298	841	0	TRUE	cds-YP_009724397.2	GCT	A	GTT	V	NZ242
Sample_17	NC_045512.2	29645	G	T	116	36	35	1695	855	35	0.935947	1811	0	TRUE	cds-YP_009725255.1	GTA	V	TTA	L	NZ242
Sample_17	NC_045512.2	241	C	T	6	0	35	999	1	35	0.99403	1005	0	TRUE	NA	NA	NA	NA	NA	NZ243
Sample_17	NC_045512.2	3037	C	T	172	4	35	16595	6	35	0.989565	16770	0	TRUE	cds-YP_009724389.1	TTC	F	TTT	F	NZ243
Sample_17	NC_045512.2	3328	G	T	185	160	35	856	847	35	0.822286	1041	0	TRUE	cds-YP_009724389.1	CAG	Q	CAT	H	NZ243
Sample_17	NC_045512.2	4006	G	T	114	70	35	2683	1150	35	0.958557	2799	0	TRUE	cds-YP_009724389.1	AAG	K	AAT	N	NZ243
Sample_17	NC_045512.2	5170	C	T	144	66	35	2249	1009	35	0.93904	2395	0	TRUE	cds-YP_009724389.1	TAC	Y	TAT	Y	NZ243
Sample_17	NC_045512.2	11132	G	T	355	349	35	5248	5247	35	0.936474	5604	0	TRUE	cds-YP_009724389.1	GCT	A	TCT	S	NZ243
Sample_17	NC_045512.2	14408	C	T	46	1	34	8926	3	35	0.994762	8973	0	TRUE	cds-YP_009724389.1	CCT	P	CTT	L	NZ243
Sample_17	NC_045512.2	21255	G	C	68	31	35	956	497	35	0.933594	1024	0	TRUE	cds-YP_009724389.1	GCG	A	GCC	A	NZ243
Sample_17	NC_045512.2	22227	C	T	44	33	35	1343	1070	34	0.967579	1388	0	TRUE	cds-YP_009724390.1	GCT	A	GTT	V	NZ243
Sample_17	NC_045512.2	23403	A	G	11	0	35	830	216	35	0.984579	843	0	TRUE	cds-YP_009724390.1	GAT	D	GGT	G	NZ243
Sample_17	NC_045512.2	26609	T	C	113	45	35	498	135	35	0.800643	622	2.0683e-234	TRUE	cds-YP_009724393.1	CTT	L	CTC	L	NZ243
Sample_17	NC_045512.2	26801	C	G	358	358	35	4515	4509	35	0.925395	4879	0	TRUE	cds-YP_009724393.1	CTC	L	CTG	L	NZ243
Sample_17	NC_045512.2	28195	G	A	77	19	34	1199	207	35	0.939655	1276	0	TRUE	cds-YP_009724396.1	CGT	R	CAT	H	NZ243
Sample_17	NC_045512.2	28932	C	T	10	10	35	780	780	35	0.987342	790	0	TRUE	cds-YP_009724397.2	GCT	A	GTT	V	NZ243
Sample_17	NC_045512.2	29645	G	T	82	17	35	973	215	35	0.916196	1062	0	TRUE	cds-YP_009725255.1	GTA	V	TTA	L	NZ243
Sample_17	NC_045512.2	241	C	T	6	0	31	1338	1	35	0.995536	1344	0	TRUE	NA	NA	NA	NA	NA	NZ244
Sample_17	NC_045512.2	445	T	C	813	758	35	3745	1112	35	0.821632	4558	0	TRUE	cds-YP_009724389.1	GTT	V	GTC	V	NZ244
Sample_17	NC_045512.2	3037	C	T	341	4	35	31789	26	35	0.989233	32135	0	TRUE	cds-YP_009724389.1	TTC	F	TTT	F	NZ244
Sample_17	NC_045512.2	3328	G	T	279	252	35	2021	2014	35	0.878696	2300	0	TRUE	cds-YP_009724389.1	CAG	Q	CAT	H	NZ244
Sample_17	NC_045512.2	4006	G	T	193	121	35	4071	1896	35	0.954513	4265	0	TRUE	cds-YP_009724389.1	AAG	K	AAT	N	NZ244
Sample_17	NC_045512.2	5170	C	T	152	82	35	3977	1948	35	0.962488	4132	0	TRUE	cds-YP_009724389.1	TAC	Y	TAT	Y	NZ244
Sample_17	NC_045512.2	6286	C	T	5	0	35	69	0	35	0.932432	74	1.80728e-36	TRUE	cds-YP_009724389.1	ACC	T	ACT	T	NZ244
Sample_17	NC_045512.2	11132	G	T	520	505	35	6646	6645	35	0.927047	7169	0	TRUE	cds-YP_009724389.1	GCT	A	TCT	S	NZ244
Sample_17	NC_045512.2	14408	C	T	71	0	35	15308	3	35	0.995254	15381	0	TRUE	cds-YP_009724389.1	CCT	P	CTT	L	NZ244
Sample_17	NC_045512.2	21255	G	C	130	53	35	2068	1238	35	0.940855	2198	0	TRUE	cds-YP_009724389.1	GCG	A	GCC	A	NZ244
Sample_17	NC_045512.2	22227	C	T	79	62	35	2795	2118	34	0.972174	2875	0	TRUE	cds-YP_009724390.1	GCT	A	GTT	V	NZ244
Sample_17	NC_045512.2	23403	A	G	25	8	35	1486	476	35	0.980211	1516	0	TRUE	cds-YP_009724390.1	GAT	D	GGT	G	NZ244
Sample_17	NC_045512.2	26609	T	C	156	70	35	1020	265	35	0.852843	1196	0	TRUE	cds-YP_009724393.1	CTT	L	CTC	L	NZ244
Sample_17	NC_045512.2	26801	C	G	408	407	35	5444	5430	35	0.929804	5855	0	TRUE	cds-YP_009724393.1	CTC	L	CTG	L	NZ244
Sample_17	NC_045512.2	28195	G	A	147	45	35	2212	615	35	0.937685	2359	0	TRUE	cds-YP_009724396.1	CGT	R	CAT	H	NZ244
Sample_17	NC_045512.2	28932	C	T	10	10	35	908	908	35	0.989107	918	0	TRUE	cds-YP_009724397.2	GCT	A	GTT	V	NZ244
Sample_17	NC_045512.2	29645	G	T	153	52	35	1825	943	35	0.920787	1982	0	TRUE	cds-YP_009725255.1	GTA	V	TTA	L	NZ244
Sample_17	NC_045512.2	241	C	T	2	0	34	1325	0	35	0.998493	1327	0	TRUE	NA	NA	NA	NA	NA	NZ245
Sample_17	NC_045512.2	445	T	C	692	655	35	2411	780	35	0.77674	3104	0	TRUE	cds-YP_009724389.1	GTT	V	GTC	V	NZ245
Sample_17	NC_045512.2	3037	C	T	254	4	35	24035	15	35	0.98942	24292	0	TRUE	cds-YP_009724389.1	TTC	F	TTT	F	NZ245
Sample_17	NC_045512.2	3328	G	T	288	258	35	1571	1567	35	0.845078	1859	0	TRUE	cds-YP_009724389.1	CAG	Q	CAT	H	NZ245
Sample_17	NC_045512.2	4006	G	T	162	107	35	3400	1569	35	0.953984	3564	0	TRUE	cds-YP_009724389.1	AAG	K	AAT	N	NZ245
Sample_17	NC_045512.2	5170	C	T	126	61	35	2928	1367	35	0.958115	3056	0	TRUE	cds-YP_009724389.1	TAC	Y	TAT	Y	NZ245
Sample_17	NC_045512.2	6286	C	T	2	0	34	33	0	36	0.942857	35	1.12313e-17	TRUE	cds-YP_009724389.1	ACC	T	ACT	T	NZ245
Sample_17	NC_045512.2	11132	G	T	493	475	35	5251	5248	35	0.914171	5744	0	TRUE	cds-YP_009724389.1	GCT	A	TCT	S	NZ245
Sample_17	NC_045512.2	14408	C	T	66	0	35	13159	1	35	0.995009	13225	0	TRUE	cds-YP_009724389.1	CCT	P	CTT	L	NZ245
Sample_17	NC_045512.2	21255	G	C	107	55	35	1685	1013	35	0.938196	1796	0	TRUE	cds-YP_009724389.1	GCG	A	GCC	A	NZ245
Sample_17	NC_045512.2	22227	C	T	103	78	35	2288	1787	34	0.955723	2394	0	TRUE	cds-YP_009724390.1	GCT	A	GTT	V	NZ245
Sample_17	NC_045512.2	23403	A	G	24	8	35	1114	338	35	0.97891	1138	0	TRUE	cds-YP_009724390.1	GAT	D	GGT	G	NZ245
Sample_17	NC_045512.2	26609	T	C	140	73	35	801	202	35	0.836117	958	0	TRUE	cds-YP_009724393.1	CTT	L	CTC	L	NZ245
Sample_17	NC_045512.2	26801	C	G	414	413	35	4627	4616	35	0.916782	5047	0	TRUE	cds-YP_009724393.1	CTC	L	CTG	L	NZ245
Sample_17	NC_045512.2	28195	G	A	111	22	34	1659	359	35	0.937288	1770	0	TRUE	cds-YP_009724396.1	CGT	R	CAT	H	NZ245
Sample_17	NC_045512.2	28932	C	T	5	5	36	856	856	34	0.993039	862	0	TRUE	cds-YP_009724397.2	GCT	A	GTT	V	NZ245
Sample_17	NC_045512.2	29645	G	T	129	41	35	1285	565	35	0.906206	1418	0	TRUE	cds-YP_009725255.1	GTA	V	TTA	L	NZ245
Sample_18	NC_045512.2	3037	C	T	11	2	35	83	0	35	0.882979	94	1.09277e-41	TRUE	cds-YP_009724389.1	TTC	F	TTT	F	NZ242
Sample_18	NC_045512.2	5170	C	T	8	5	33	37	23	35	0.822222	45	1.44959e-17	TRUE	cds-YP_009724389.1	TAC	Y	TAT	Y	NZ242
Sample_18	NC_045512.2	14408	C	T	5	0	35	51	2	35	0.910714	56	2.79654e-26	TRUE	cds-YP_009724389.1	CCT	P	CTT	L	NZ242
Sample_18	NC_045512.2	23403	A	G	1	1	36	19	9	35	0.95	20	2.90178e-10	TRUE	cds-YP_009724390.1	GAT	D	GGT	G	NZ242
Sample_18	NC_045512.2	3037	C	T	7	0	35	68	2	35	0.906667	75	7.4919e-35	TRUE	cds-YP_009724389.1	TTC	F	TTT	F	NZ243
Sample_18	NC_045512.2	14408	C	T	3	0	36	29	0	35	0.90625	32	6.53053e-15	TRUE	cds-YP_009724389.1	CCT	P	CTT	L	NZ243
Sample_18	NC_045512.2	29645	G	T	3	2	36	13	1	35	0.8125	16	2.71511e-06	TRUE	cds-YP_009725255.1	GTA	V	TTA	L	NZ243
Sample_18	NC_045512.2	3037	C	T	17	2	35	125	5	35	0.880282	142	3.73383e-62	TRUE	cds-YP_009724389.1	TTC	F	TTT	F	NZ244
Sample_18	NC_045512.2	14408	C	T	4	0	32	50	0	35	0.925926	54	3.17816e-26	TRUE	cds-YP_009724389.1	CCT	P	CTT	L	NZ244
Sample_18	NC_045512.2	22227	C	T	5	1	32	24	10	34	0.827586	29	1.5787e-11	TRUE	cds-YP_009724390.1	GCT	A	GTT	V	NZ244
Sample_18	NC_045512.2	3037	C	T	9	1	33	118	2	35	0.929134	127	4.31752e-62	TRUE	cds-YP_009724389.1	TTC	F	TTT	F	NZ245
Sample_18	NC_045512.2	14408	C	T	6	0	36	48	0	35	0.888889	54	3.62522e-24	TRUE	cds-YP_009724389.1	CCT	P	CTT	L	NZ245
Sample_19	NC_045512.2	241	C	T	1	0	32	602	1	35	0.998342	603	0	TRUE	NA	NA	NA	NA	NA	NZ242
Sample_19	NC_045512.2	3037	C	T	146	1	35	9649	4	35	0.985094	9795	0	TRUE	cds-YP_009724389.1	TTC	F	TTT	F	NZ242
Sample_19	NC_045512.2	3328	G	T	132	122	35	810	807	35	0.859873	942	0	TRUE	cds-YP_009724389.1	CAG	Q	CAT	H	NZ242
Sample_19	NC_045512.2	4006	G	T	104	67	35	2589	1254	35	0.960668	2695	0	TRUE	cds-YP_009724389.1	AAG	K	AAT	N	NZ242
Sample_19	NC_045512.2	5170	C	T	122	48	35	3866	1929	35	0.969165	3989	0	TRUE	cds-YP_009724389.1	TAC	Y	TAT	Y	NZ242
Sample_19	NC_045512.2	6286	C	T	1	1	36	21	0	35	0.954545	22	2.09116e-11	TRUE	cds-YP_009724389.1	ACC	T	ACT	T	NZ242
Sample_19	NC_045512.2	11132	G	T	298	289	35	5773	5773	35	0.950288	6075	0	TRUE	cds-YP_009724389.1	GCT	A	TCT	S	NZ242
Sample_19	NC_045512.2	13115	C	T	2552	2551	35	29037	29037	35	0.919096	31593	0	TRUE	cds-YP_009724389.1	CTA	L	TTA	L	NZ242
Sample_19	NC_045512.2	14408	C	T	43	0	35	5682	1	35	0.992316	5726	0	TRUE	cds-YP_009724389.1	CCT	P	CTT	L	NZ242
Sample_19	NC_045512.2	21255	G	C	80	38	35	1235	600	35	0.93845	1316	0	TRUE	cds-YP_009724389.1	GCG	A	GCC	A	NZ242
Sample_19	NC_045512.2	22227	C	T	40	28	35	1433	1069	34	0.972185	1474	0	TRUE	cds-YP_009724390.1	GCT	A	GTT	V	NZ242
Sample_19	NC_045512.2	23403	A	G	15	2	36	1280	299	35	0.984615	1300	0	TRUE	cds-YP_009724390.1	GAT	D	GGT	G	NZ242
Sample_19	NC_045512.2	26609	T	C	79	35	35	511	145	35	0.851667	600	2.43734e-252	TRUE	cds-YP_009724393.1	CTT	L	CTC	L	NZ242
Sample_19	NC_045512.2	26801	C	G	272	271	35	7666	7660	35	0.965491	7940	0	TRUE	cds-YP_009724393.1	CTC	L	CTG	L	NZ242
Sample_19	NC_045512.2	28195	G	A	47	16	34	989	341	35	0.954633	1036	0	TRUE	cds-YP_009724396.1	CGT	R	CAT	H	NZ242
Sample_19	NC_045512.2	28932	C	T	5	5	34	149	148	35	0.967532	154	6.49878e-83	TRUE	cds-YP_009724397.2	GCT	A	GTT	V	NZ242
Sample_19	NC_045512.2	29067	C	T	18	18	35	55	55	35	0.753425	73	1.28893e-24	TRUE	cds-YP_009724397.2	ACT	T	ATT	I	NZ242
Sample_19	NC_045512.2	29645	G	T	79	18	35	1753	386	35	0.954793	1836	0	TRUE	cds-YP_009725255.1	GTA	V	TTA	L	NZ242
Sample_19	NC_045512.2	29703	G	T	100	25	35	1091	287	35	0.915268	1192	0	TRUE	NA	NA	NA	NA	NA	NZ242
Sample_19	NC_045512.2	241	C	T	3	0	36	340	0	35	0.991254	343	3.53572e-199	TRUE	NA	NA	NA	NA	NA	NZ243
Sample_19	NC_045512.2	3037	C	T	99	1	35	6119	2	35	0.984078	6218	0	TRUE	cds-YP_009724389.1	TTC	F	TTT	F	NZ243
Sample_19	NC_045512.2	3328	G	T	90	77	35	334	333	35	0.787736	424	5.26801e-152	TRUE	cds-YP_009724389.1	CAG	Q	CAT	H	NZ243
Sample_19	NC_045512.2	4006	G	T	54	37	35	1332	666	35	0.960346	1387	0	TRUE	cds-YP_009724389.1	AAG	K	AAT	N	NZ243
Sample_19	NC_045512.2	5170	C	T	66	30	35	2060	942	35	0.967136	2130	0	TRUE	cds-YP_009724389.1	TAC	Y	TAT	Y	NZ243
Sample_19	NC_045512.2	11132	G	T	184	181	35	4424	4424	35	0.959861	4609	0	TRUE	cds-YP_009724389.1	GCT	A	TCT	S	NZ243
Sample_19	NC_045512.2	13115	C	T	1519	1519	35	16499	16499	35	0.915645	18019	0	TRUE	cds-YP_009724389.1	CTA	L	TTA	L	NZ243
Sample_19	NC_045512.2	14408	C	T	29	0	34	3033	0	35	0.990529	3062	0	TRUE	cds-YP_009724389.1	CCT	P	CTT	L	NZ243
Sample_19	NC_045512.2	21255	G	C	51	14	35	534	232	35	0.912821	585	3.82741e-275	TRUE	cds-YP_009724389.1	GCG	A	GCC	A	NZ243
Sample_19	NC_045512.2	22227	C	T	18	16	35	636	512	34	0.972477	654	0	TRUE	cds-YP_009724390.1	GCT	A	GTT	V	NZ243
Sample_19	NC_045512.2	23403	A	G	8	0	36	657	101	35	0.98797	665	0	TRUE	cds-YP_009724390.1	GAT	D	GGT	G	NZ243
Sample_19	NC_045512.2	26609	T	C	45	25	35	236	51	35	0.8223	287	5.67053e-114	TRUE	cds-YP_009724393.1	CTT	L	CTC	L	NZ243
Sample_19	NC_045512.2	26801	C	G	175	175	35	5025	5023	35	0.96616	5201	0	TRUE	cds-YP_009724393.1	CTC	L	CTG	L	NZ243
Sample_19	NC_045512.2	28195	G	A	39	12	34	550	164	35	0.933786	589	3.81216e-291	TRUE	cds-YP_009724396.1	CGT	R	CAT	H	NZ243
Sample_19	NC_045512.2	28932	C	T	5	5	36	224	224	34	0.978166	229	3.95239e-127	TRUE	cds-YP_009724397.2	GCT	A	GTT	V	NZ243
Sample_19	NC_045512.2	29645	G	T	60	6	35	1121	149	35	0.946791	1184	0	TRUE	cds-YP_009725255.1	GTA	V	TTA	L	NZ243
Sample_19	NC_045512.2	29703	G	T	49	5	35	460	136	35	0.903733	509	1.87313e-234	TRUE	NA	NA	NA	NA	NA	NZ243
Sample_19	NC_045512.2	241	C	T	4	0	36	586	1	35	0.99322	590	0	TRUE	NA	NA	NA	NA	NA	NZ244
Sample_19	NC_045512.2	3037	C	T	210	5	35	14002	10	35	0.985154	14213	0	TRUE	cds-YP_009724389.1	TTC	F	TTT	F	NZ244
Sample_19	NC_045512.2	3328	G	T	184	176	35	973	970	35	0.840968	1157	0	TRUE	cds-YP_009724389.1	CAG	Q	CAT	H	NZ244
Sample_19	NC_045512.2	4006	G	T	115	75	35	2672	1381	35	0.958393	2788	0	TRUE	cds-YP_009724389.1	AAG	K	AAT	N	NZ244
Sample_19	NC_045512.2	5170	C	T	128	48	35	4256	2022	35	0.969035	4392	0	TRUE	cds-YP_009724389.1	TAC	Y	TAT	Y	NZ244
Sample_19	NC_045512.2	6286	C	T	4	0	33	34	1	35	0.894737	38	2.9385e-17	TRUE	cds-YP_009724389.1	ACC	T	ACT	T	NZ244
Sample_19	NC_045512.2	11132	G	T	327	316	35	6587	6587	35	0.952154	6918	0	TRUE	cds-YP_009724389.1	GCT	A	TCT	S	NZ244
Sample_19	NC_045512.2	13115	C	T	2941	2938	35	41197	41197	35	0.933241	44144	0	TRUE	cds-YP_009724389.1	CTA	L	TTA	L	NZ244
Sample_19	NC_045512.2	14408	C	T	59	0	34	6287	6	35	0.990547	6347	0	TRUE	cds-YP_009724389.1	CCT	P	CTT	L	NZ244
Sample_19	NC_045512.2	21255	G	C	93	45	35	1490	738	35	0.940657	1584	0	TRUE	cds-YP_009724389.1	GCG	A	GCC	A	NZ244
Sample_19	NC_045512.2	22227	C	T	45	36	35	1655	1278	34	0.973529	1700	0	TRUE	cds-YP_009724390.1	GCT	A	GTT	V	NZ244
Sample_19	NC_045512.2	23403	A	G	24	3	35	1504	338	35	0.982364	1531	0	TRUE	cds-YP_009724390.1	GAT	D	GGT	G	NZ244
Sample_19	NC_045512.2	26609	T	C	100	38	35	589	139	35	0.831921	708	1.52044e-289	TRUE	cds-YP_009724393.1	CTT	L	CTC	L	NZ244
Sample_19	NC_045512.2	26801	C	G	224	224	35	7740	7736	35	0.971629	7966	0	TRUE	cds-YP_009724393.1	CTC	L	CTG	L	NZ244
Sample_19	NC_045512.2	28195	G	A	73	28	35	1386	617	35	0.949315	1460	0	TRUE	cds-YP_009724396.1	CGT	R	CAT	H	NZ244
Sample_19	NC_045512.2	28932	C	T	7	7	34	225	225	35	0.969828	232	2.36721e-126	TRUE	cds-YP_009724397.2	GCT	A	GTT	V	NZ244
Sample_19	NC_045512.2	29645	G	T	111	24	35	1982	501	35	0.944259	2099	0	TRUE	cds-YP_009725255.1	GTA	V	TTA	L	NZ244
Sample_19	NC_045512.2	29703	G	T	101	17	35	1180	313	35	0.920437	1282	0	TRUE	NA	NA	NA	NA	NA	NZ244
Sample_19	NC_045512.2	241	C	T	2	0	31	627	2	35	0.99682	629	0	TRUE	NA	NA	NA	NA	NA	NZ245
Sample_19	NC_045512.2	3037	C	T	161	3	35	11504	15	35	0.986113	11666	0	TRUE	cds-YP_009724389.1	TTC	F	TTT	F	NZ245
Sample_19	NC_045512.2	3328	G	T	198	186	35	800	795	35	0.800801	999	0	TRUE	cds-YP_009724389.1	CAG	Q	CAT	H	NZ245
Sample_19	NC_045512.2	4006	G	T	99	74	35	2419	1179	35	0.960302	2519	0	TRUE	cds-YP_009724389.1	AAG	K	AAT	N	NZ245
Sample_19	NC_045512.2	5170	C	T	138	69	35	3909	1870	35	0.965424	4049	0	TRUE	cds-YP_009724389.1	TAC	Y	TAT	Y	NZ245
Sample_19	NC_045512.2	6286	C	T	3	1	34	23	0	36	0.884615	26	1.32118e-11	TRUE	cds-YP_009724389.1	ACC	T	ACT	T	NZ245
Sample_19	NC_045512.2	11132	G	T	305	293	35	6167	6167	35	0.95258	6474	0	TRUE	cds-YP_009724389.1	GCT	A	TCT	S	NZ245
Sample_19	NC_045512.2	13115	C	T	2715	2715	35	34663	34663	35	0.927289	37381	0	TRUE	cds-YP_009724389.1	CTA	L	TTA	L	NZ245
Sample_19	NC_045512.2	14408	C	T	50	0	35	5834	2	35	0.991502	5884	0	TRUE	cds-YP_009724389.1	CCT	P	CTT	L	NZ245
Sample_19	NC_045512.2	21255	G	C	92	47	35	1163	583	35	0.925955	1256	0	TRUE	cds-YP_009724389.1	GCG	A	GCC	A	NZ245
Sample_19	NC_045512.2	22227	C	T	29	25	34	1427	1152	34	0.980082	1456	0	TRUE	cds-YP_009724390.1	GCT	A	GTT	V	NZ245
Sample_19	NC_045512.2	23403	A	G	31	4	35	1255	256	35	0.975894	1286	0	TRUE	cds-YP_009724390.1	GAT	D	GGT	G	NZ245
Sample_19	NC_045512.2	26609	T	C	69	37	35	533	133	35	0.87234	611	8.17702e-269	TRUE	cds-YP_009724393.1	CTT	L	CTC	L	NZ245
Sample_19	NC_045512.2	26801	C	G	264	263	35	7285	7281	35	0.964773	7551	0	TRUE	cds-YP_009724393.1	CTC	L	CTG	L	NZ245
Sample_19	NC_045512.2	28195	G	A	75	21	34	1181	489	35	0.939539	1257	0	TRUE	cds-YP_009724396.1	CGT	R	CAT	H	NZ245
Sample_19	NC_045512.2	28932	C	T	7	7	36	164	164	34	0.959064	171	4.95879e-90	TRUE	cds-YP_009724397.2	GCT	A	GTT	V	NZ245
Sample_19	NC_045512.2	29645	G	T	129	30	35	1806	347	35	0.930928	1940	0	TRUE	cds-YP_009725255.1	GTA	V	TTA	L	NZ245
Sample_19	NC_045512.2	29703	G	T	68	12	34	1067	281	35	0.940088	1135	0	TRUE	NA	NA	NA	NA	NA	NZ245
Sample_20	NC_045512.2	361	A	G	73	71	35	1640	1640	34	0.957385	1713	0	TRUE	cds-YP_009724389.1	GGA	G	GGG	G	NZ242
Sample_20	NC_045512.2	4504	G	T	50	28	34	1033	492	35	0.952952	1084	0	TRUE	cds-YP_009724389.1	GAG	E	GAT	D	NZ242
Sample_20	NC_045512.2	6449	C	T	281	280	35	2932	2930	35	0.912543	3213	0	TRUE	cds-YP_009724389.1	CTT	L	TTT	F	NZ242
Sample_20	NC_045512.2	7420	C	T	838	692	35	9328	7779	35	0.917478	10167	0	TRUE	cds-YP_009724389.1	ATC	I	ATT	I	NZ242
Sample_20	NC_045512.2	7852	T	C	57	12	35	377	152	35	0.866667	435	3.87379e-185	TRUE	cds-YP_009724389.1	GCT	A	GCC	A	NZ242
Sample_20	NC_045512.2	8481	C	T	220	69	34	1263	343	35	0.851078	1484	0	TRUE	cds-YP_009724389.1	CCT	P	CTT	L	NZ242
Sample_20	NC_045512.2	8782	C	T	32	3	35	344	0	35	0.914894	376	1.0143e-177	TRUE	cds-YP_009724389.1	AGC	S	AGT	S	NZ242
Sample_20	NC_045512.2	10721	T	C	95	52	35	920	467	35	0.906404	1015	0	TRUE	cds-YP_009724389.1	TTT	F	CTT	L	NZ242
Sample_20	NC_045512.2	11083	G	T	467	467	35	6529	6529	35	0.932182	7004	0	TRUE	cds-YP_009724389.1	TTG	L	TTT	F	NZ242
Sample_20	NC_045512.2	11522	T	G	226	5	35	795	0	35	0.778648	1021	0	TRUE	cds-YP_009724389.1	TTT	F	GTT	V	NZ242
Sample_20	NC_045512.2	21362	A	C	111	30	35	799	369	35	0.878022	910	0	TRUE	cds-YP_009724389.1	AAT	N	ACT	T	NZ242
Sample_20	NC_045512.2	22468	G	T	84	80	33	628	612	35	0.882022	712	2.78554999999912e-312	TRUE	cds-YP_009724390.1	ACG	T	ACT	T	NZ242
Sample_20	NC_045512.2	23403	A	G	22	3	35	1745	287	35	0.985876	1770	0	TRUE	cds-YP_009724390.1	GAT	D	GGT	G	NZ242
Sample_20	NC_045512.2	24446	C	A	4	3	36	14	11	35	0.777778	18	1.31899e-06	TRUE	cds-YP_009724390.1	CTT	L	ATT	I	NZ242
Sample_20	NC_045512.2	28144	T	C	214	178	35	1434	1276	35	0.870146	1648	0	TRUE	cds-YP_009724396.1	TTA	L	TCA	S	NZ242
Sample_20	NC_045512.2	28188	G	A	93	36	35	1186	417	35	0.926562	1280	0	TRUE	cds-YP_009724396.1	GTA	V	ATA	I	NZ242
Sample_20	NC_045512.2	29742	G	A	100	32	34	754	240	34	0.881871	855	0	TRUE	NA	NA	NA	NA	NA	NZ242
Sample_20	NC_045512.2	361	A	G	42	42	35	1134	1134	34	0.963466	1177	0	TRUE	cds-YP_009724389.1	GGA	G	GGG	G	NZ243
Sample_20	NC_045512.2	4504	G	T	28	14	34	646	327	35	0.958457	674	0	TRUE	cds-YP_009724389.1	GAG	E	GAT	D	NZ243
Sample_20	NC_045512.2	6449	C	T	292	289	35	2901	2898	35	0.90855	3193	0	TRUE	cds-YP_009724389.1	CTT	L	TTT	F	NZ243
Sample_20	NC_045512.2	7420	C	T	844	776	35	9200	8439	35	0.91597	10044	0	TRUE	cds-YP_009724389.1	ATC	I	ATT	I	NZ243
Sample_20	NC_045512.2	7852	T	C	33	5	35	246	94	35	0.878571	280	1.26868e-122	TRUE	cds-YP_009724389.1	GCT	A	GCC	A	NZ243
Sample_20	NC_045512.2	8481	C	T	135	58	34	744	164	35	0.846416	879	0	TRUE	cds-YP_009724389.1	CCT	P	CTT	L	NZ243
Sample_20	NC_045512.2	8782	C	T	18	0	34	174	0	35	0.90625	192	5.3103e-89	TRUE	cds-YP_009724389.1	AGC	S	AGT	S	NZ243
Sample_20	NC_045512.2	10721	T	C	64	38	35	442	212	35	0.873518	506	7.65251e-218	TRUE	cds-YP_009724389.1	TTT	F	CTT	L	NZ243
Sample_20	NC_045512.2	11083	G	T	345	345	35	5721	5721	35	0.941573	6076	0	TRUE	cds-YP_009724389.1	TTG	L	TTT	F	NZ243
Sample_20	NC_045512.2	11522	T	G	261	5	35	1102	0	35	0.807918	1364	0	TRUE	cds-YP_009724389.1	TTT	F	GTT	V	NZ243
Sample_20	NC_045512.2	21362	A	C	63	14	35	507	207	35	0.889474	570	3.25659e-254	TRUE	cds-YP_009724389.1	AAT	N	ACT	T	NZ243
Sample_20	NC_045512.2	22468	G	T	75	73	34	528	522	35	0.875622	603	4.98648e-261	TRUE	cds-YP_009724390.1	ACG	T	ACT	T	NZ243
Sample_20	NC_045512.2	23403	A	G	22	1	35	1030	117	35	0.975379	1056	0	TRUE	cds-YP_009724390.1	GAT	D	GGT	G	NZ243
Sample_20	NC_045512.2	28144	T	C	153	138	35	791	721	35	0.837924	944	0	TRUE	cds-YP_009724396.1	TTA	L	TCA	S	NZ243
Sample_20	NC_045512.2	28188	G	A	61	19	35	998	273	35	0.942398	1059	0	TRUE	cds-YP_009724396.1	GTA	V	ATA	I	NZ243
Sample_20	NC_045512.2	29742	G	A	74	18	35	427	176	34	0.850598	502	3.38392e-206	TRUE	NA	NA	NA	NA	NA	NZ243
Sample_20	NC_045512.2	361	A	G	80	77	35	1712	1712	34	0.955357	1792	0	TRUE	cds-YP_009724389.1	GGA	G	GGG	G	NZ244
Sample_20	NC_045512.2	4504	G	T	74	40	34	1288	610	35	0.944282	1364	0	TRUE	cds-YP_009724389.1	GAG	E	GAT	D	NZ244
Sample_20	NC_045512.2	6449	C	T	350	345	35	3125	3122	35	0.899281	3475	0	TRUE	cds-YP_009724389.1	CTT	L	TTT	F	NZ244
Sample_20	NC_045512.2	7420	C	T	1947	1755	35	20043	18215	35	0.911418	21991	0	TRUE	cds-YP_009724389.1	ATC	I	ATT	I	NZ244
Sample_20	NC_045512.2	7852	T	C	49	11	35	506	196	35	0.911712	555	2.28743e-260	TRUE	cds-YP_009724389.1	GCT	A	GCC	A	NZ244
Sample_20	NC_045512.2	8481	C	T	246	99	34	1602	439	35	0.866883	1848	0	TRUE	cds-YP_009724389.1	CCT	P	CTT	L	NZ244
Sample_20	NC_045512.2	8782	C	T	51	0	35	434	0	35	0.894845	485	6.02135e-219	TRUE	cds-YP_009724389.1	AGC	S	AGT	S	NZ244
Sample_20	NC_045512.2	10721	T	C	134	82	35	1139	563	35	0.894035	1274	0	TRUE	cds-YP_009724389.1	TTT	F	CTT	L	NZ244
Sample_20	NC_045512.2	11083	G	T	437	437	35	7430	7430	35	0.943372	7876	0	TRUE	cds-YP_009724389.1	TTG	L	TTT	F	NZ244
Sample_20	NC_045512.2	11522	T	G	276	4	35	1122	0	35	0.801429	1400	0	TRUE	cds-YP_009724389.1	TTT	F	GTT	V	NZ244
Sample_20	NC_045512.2	14184	C	T	1	0	36	17	8	35	0.944444	18	3.96688e-09	TRUE	cds-YP_009724389.1	ACC	T	ACT	T	NZ244
Sample_20	NC_045512.2	21362	A	C	147	52	35	1205	558	35	0.891272	1352	0	TRUE	cds-YP_009724389.1	AAT	N	ACT	T	NZ244
Sample_20	NC_045512.2	22468	G	T	73	70	33	818	789	35	0.91807	891	0	TRUE	cds-YP_009724390.1	ACG	T	ACT	T	NZ244
Sample_20	NC_045512.2	23403	A	G	20	3	35	1977	345	35	0.988006	2001	0	TRUE	cds-YP_009724390.1	GAT	D	GGT	G	NZ244
Sample_20	NC_045512.2	28144	T	C	277	242	35	1939	1772	35	0.874605	2217	0	TRUE	cds-YP_009724396.1	TTA	L	TCA	S	NZ244
Sample_20	NC_045512.2	28188	G	A	118	41	35	1656	711	35	0.933484	1774	0	TRUE	cds-YP_009724396.1	GTA	V	ATA	I	NZ244
Sample_20	NC_045512.2	29742	G	A	119	41	34	932	302	34	0.886775	1051	0	TRUE	NA	NA	NA	NA	NA	NZ244
Sample_20	NC_045512.2	361	A	G	63	61	35	1437	1436	34	0.958	1500	0	TRUE	cds-YP_009724389.1	GGA	G	GGG	G	NZ245
Sample_20	NC_045512.2	4504	G	T	68	48	34	933	456	35	0.931138	1002	0	TRUE	cds-YP_009724389.1	GAG	E	GAT	D	NZ245
Sample_20	NC_045512.2	6449	C	T	326	324	35	3271	3271	35	0.909369	3597	0	TRUE	cds-YP_009724389.1	CTT	L	TTT	F	NZ245
Sample_20	NC_045512.2	7420	C	T	1547	1400	35	16626	15249	35	0.914874	18173	0	TRUE	cds-YP_009724389.1	ATC	I	ATT	I	NZ245
Sample_20	NC_045512.2	7852	T	C	41	8	35	381	142	35	0.902844	422	5.30363e-194	TRUE	cds-YP_009724389.1	GCT	A	GCC	A	NZ245
Sample_20	NC_045512.2	8481	C	T	204	79	34	1253	314	35	0.859986	1457	0	TRUE	cds-YP_009724389.1	CCT	P	CTT	L	NZ245
Sample_20	NC_045512.2	8782	C	T	42	1	35	336	0	35	0.888889	378	2.09742e-168	TRUE	cds-YP_009724389.1	AGC	S	AGT	S	NZ245
Sample_20	NC_045512.2	10721	T	C	98	61	35	814	412	35	0.892544	912	0	TRUE	cds-YP_009724389.1	TTT	F	CTT	L	NZ245
Sample_20	NC_045512.2	11083	G	T	442	442	35	6790	6790	35	0.937845	7240	0	TRUE	cds-YP_009724389.1	TTG	L	TTT	F	NZ245
Sample_20	NC_045512.2	11522	T	G	273	12	35	1081	0	35	0.797198	1356	0	TRUE	cds-YP_009724389.1	TTT	F	GTT	V	NZ245
Sample_20	NC_045512.2	14184	C	T	2	1	34	14	8	36	0.875	16	4.52519e-07	TRUE	cds-YP_009724389.1	ACC	T	ACT	T	NZ245
Sample_20	NC_045512.2	21362	A	C	139	34	35	1020	497	35	0.880069	1159	0	TRUE	cds-YP_009724389.1	AAT	N	ACT	T	NZ245
Sample_20	NC_045512.2	22468	G	T	51	49	33	680	660	35	0.928962	732	0	TRUE	cds-YP_009724390.1	ACG	T	ACT	T	NZ245
Sample_20	NC_045512.2	23403	A	G	19	3	35	1528	247	35	0.986443	1549	0	TRUE	cds-YP_009724390.1	GAT	D	GGT	G	NZ245
Sample_20	NC_045512.2	28144	T	C	211	184	35	1480	1350	35	0.875222	1691	0	TRUE	cds-YP_009724396.1	TTA	L	TCA	S	NZ245
Sample_20	NC_045512.2	28188	G	A	78	30	35	1401	540	35	0.947262	1479	0	TRUE	cds-YP_009724396.1	GTA	V	ATA	I	NZ245
Sample_20	NC_045512.2	29742	G	A	117	30	34	730	219	34	0.860849	848	0	TRUE	NA	NA	NA	NA	NA	NZ245
Sample_21	NC_045512.2	241	C	T	0	0	0	75	0	35	1	75	5.42209e-45	TRUE	NA	NA	NA	NA	NA	NZ242
Sample_21	NC_045512.2	445	T	C	21	17	35	330	245	35	0.940171	351	3.14326e-176	TRUE	cds-YP_009724389.1	GTT	V	GTC	V	NZ242
Sample_21	NC_045512.2	3037	C	T	14	0	34	89	1	35	0.864078	103	8.05294e-44	TRUE	cds-YP_009724389.1	TTC	F	TTT	F	NZ242
Sample_21	NC_045512.2	8010	A	G	22	21	35	130	130	34	0.855263	152	5.11071e-63	TRUE	cds-YP_009724389.1	GAT	D	GGT	G	NZ242
Sample_21	NC_045512.2	14408	C	T	2	0	34	84	1	35	0.976744	86	2.05738e-47	TRUE	cds-YP_009724389.1	CCT	P	CTT	L	NZ242
Sample_21	NC_045512.2	21386	C	T	17	7	35	124	48	35	0.879433	141	1.32814e-61	TRUE	cds-YP_009724389.1	TCT	S	TTT	F	NZ242
Sample_21	NC_045512.2	22227	C	T	7	2	33	26	10	34	0.787879	33	4.26098e-12	TRUE	cds-YP_009724390.1	GCT	A	GTT	V	NZ242
Sample_21	NC_045512.2	26526	G	T	22	3	35	105	61	35	0.826772	127	1.3244e-49	TRUE	cds-YP_009724393.1	GCA	A	TCA	S	NZ242
Sample_21	NC_045512.2	26801	C	G	81	80	35	5826	5820	35	0.985954	5909	0	TRUE	cds-YP_009724393.1	CTC	L	CTG	L	NZ242
Sample_21	NC_045512.2	241	C	T	0	0	0	103	0	35	1	103	1.75122e-61	TRUE	NA	NA	NA	NA	NA	NZ243
Sample_21	NC_045512.2	445	T	C	25	20	35	220	188	35	0.897959	245	1.96389e-111	TRUE	cds-YP_009724389.1	GTT	V	GTC	V	NZ243
Sample_21	NC_045512.2	3037	C	T	15	1	35	96	3	35	0.864865	111	5.02869e-47	TRUE	cds-YP_009724389.1	TTC	F	TTT	F	NZ243
Sample_21	NC_045512.2	8010	A	G	19	19	36	149	149	34	0.886905	168	1.37704e-74	TRUE	cds-YP_009724389.1	GAT	D	GGT	G	NZ243
Sample_21	NC_045512.2	14408	C	T	12	0	35	62	0	35	0.837838	74	1.12632e-29	TRUE	cds-YP_009724389.1	CCT	P	CTT	L	NZ243
Sample_21	NC_045512.2	21386	C	T	15	6	35	81	35	35	0.84375	96	3.76606e-39	TRUE	cds-YP_009724389.1	TCT	S	TTT	F	NZ243
Sample_21	NC_045512.2	26526	G	T	14	1	34	95	68	35	0.863636	110	4.24383e-47	TRUE	cds-YP_009724393.1	GCA	A	TCA	S	NZ243
Sample_21	NC_045512.2	26801	C	G	91	90	35	6141	6137	35	0.985082	6234	0	TRUE	cds-YP_009724393.1	CTC	L	CTG	L	NZ243
Sample_21	NC_045512.2	241	C	T	0	0	0	81	0	35	1	81	5.46586e-48	TRUE	NA	NA	NA	NA	NA	NZ244
Sample_21	NC_045512.2	445	T	C	40	35	35	453	368	35	0.918864	493	3.56668e-235	TRUE	cds-YP_009724389.1	GTT	V	GTC	V	NZ244
Sample_21	NC_045512.2	3037	C	T	33	0	35	163	2	35	0.831633	196	1.10167e-77	TRUE	cds-YP_009724389.1	TTC	F	TTT	F	NZ244
Sample_21	NC_045512.2	8010	A	G	32	31	35	247	247	34	0.885305	279	2.40761e-123	TRUE	cds-YP_009724389.1	GAT	D	GGT	G	NZ244
Sample_21	NC_045512.2	14408	C	T	5	0	36	113	1	35	0.957627	118	7.23604e-62	TRUE	cds-YP_009724389.1	CCT	P	CTT	L	NZ244
Sample_21	NC_045512.2	21386	C	T	29	8	34	188	78	35	0.866359	217	2.59687e-92	TRUE	cds-YP_009724389.1	TCT	S	TTT	F	NZ244
Sample_21	NC_045512.2	26526	G	T	19	4	35	136	66	35	0.877419	155	2.08044e-67	TRUE	cds-YP_009724393.1	GCA	A	TCA	S	NZ244
Sample_21	NC_045512.2	26801	C	G	101	100	35	7059	7051	35	0.985894	7160	0	TRUE	cds-YP_009724393.1	CTC	L	CTG	L	NZ244
Sample_21	NC_045512.2	241	C	T	0	0	0	104	2	35	1	104	8.79842e-62	TRUE	NA	NA	NA	NA	NA	NZ245
Sample_21	NC_045512.2	445	T	C	33	32	34	378	292	35	0.919708	411	1.87013e-196	TRUE	cds-YP_009724389.1	GTT	V	GTC	V	NZ245
Sample_21	NC_045512.2	3037	C	T	31	1	35	110	4	35	0.780142	141	3.70737e-50	TRUE	cds-YP_009724389.1	TTC	F	TTT	F	NZ245
Sample_21	NC_045512.2	8010	A	G	40	37	35	245	245	34	0.859649	285	4.06882e-119	TRUE	cds-YP_009724389.1	GAT	D	GGT	G	NZ245
Sample_21	NC_045512.2	14408	C	T	4	0	33	98	0	35	0.960784	102	6.66449e-54	TRUE	cds-YP_009724389.1	CCT	P	CTT	L	NZ245
Sample_21	NC_045512.2	21386	C	T	28	8	33	144	50	35	0.837209	172	1.35303e-68	TRUE	cds-YP_009724389.1	TCT	S	TTT	F	NZ245
Sample_21	NC_045512.2	26526	G	T	18	3	35	107	51	35	0.849206	126	3.50592e-52	TRUE	cds-YP_009724393.1	GCA	A	TCA	S	NZ245
Sample_21	NC_045512.2	26801	C	G	66	66	35	5739	5732	35	0.98846	5806	0	TRUE	cds-YP_009724393.1	CTC	L	CTG	L	NZ245
Sample_22	NC_045512.2	3037	C	T	14	0	33	55	0	35	0.797101	69	1.86139e-25	TRUE	cds-YP_009724389.1	TTC	F	TTT	F	NZ242
Sample_22	NC_045512.2	8010	A	G	37	31	34	130	130	34	0.778443	167	6.87139e-59	TRUE	cds-YP_009724389.1	GAT	D	GGT	G	NZ242
Sample_22	NC_045512.2	14408	C	T	1	0	27	34	2	35	0.971429	35	6.23962e-19	TRUE	cds-YP_009724389.1	CCT	P	CTT	L	NZ242
Sample_22	NC_045512.2	3037	C	T	5	0	36	69	0	35	0.932432	74	1.80728e-36	TRUE	cds-YP_009724389.1	TTC	F	TTT	F	NZ243
Sample_22	NC_045512.2	8010	A	G	40	31	35	156	156	34	0.795918	196	1.24025e-71	TRUE	cds-YP_009724389.1	GAT	D	GGT	G	NZ243
Sample_22	NC_045512.2	14408	C	T	4	2	35	18	0	35	0.818182	22	1.20241e-08	TRUE	cds-YP_009724389.1	CCT	P	CTT	L	NZ243
Sample_22	NC_045512.2	3037	C	T	14	0	35	77	3	35	0.846154	91	4.39253e-37	TRUE	cds-YP_009724389.1	TTC	F	TTT	F	NZ244
Sample_22	NC_045512.2	8010	A	G	46	40	35	214	214	34	0.823077	260	1.60649e-100	TRUE	cds-YP_009724389.1	GAT	D	GGT	G	NZ244
Sample_22	NC_045512.2	14408	C	T	3	0	36	20	0	35	0.869565	23	5.58698e-10	TRUE	cds-YP_009724389.1	CCT	P	CTT	L	NZ244
Sample_22	NC_045512.2	3037	C	T	10	0	36	60	2	35	0.857143	70	3.07113e-29	TRUE	cds-YP_009724389.1	TTC	F	TTT	F	NZ245
Sample_22	NC_045512.2	8010	A	G	39	34	35	230	230	34	0.855019	269	2.53698e-111	TRUE	cds-YP_009724389.1	GAT	D	GGT	G	NZ245
Sample_22	NC_045512.2	14408	C	T	2	0	36	25	0	35	0.925926	27	3.88302e-13	TRUE	cds-YP_009724389.1	CCT	P	CTT	L	NZ245
Sample_23	NC_045512.2	3037	C	T	8	1	34	57	2	35	0.876923	65	2.518e-28	TRUE	cds-YP_009724389.1	TTC	F	TTT	F	NZ242
Sample_23	NC_045512.2	8010	A	G	13	11	34	130	130	35	0.909091	143	9.73719e-67	TRUE	cds-YP_009724389.1	GAT	D	GGT	G	NZ242
Sample_23	NC_045512.2	14408	C	T	1	0	36	24	1	35	0.96	25	2.05679e-13	TRUE	cds-YP_009724389.1	CCT	P	CTT	L	NZ242
Sample_23	NC_045512.2	3037	C	T	8	0	35	67	3	35	0.893333	75	7.67919e-34	TRUE	cds-YP_009724389.1	TTC	F	TTT	F	NZ243
Sample_23	NC_045512.2	6435	T	A	1	1	36	16	16	35	0.941176	17	1.45697e-08	TRUE	cds-YP_009724389.1	ATA	I	AAA	K	NZ243
Sample_23	NC_045512.2	8010	A	G	10	10	36	102	102	35	0.910714	112	1.76261e-52	TRUE	cds-YP_009724389.1	GAT	D	GGT	G	NZ243
Sample_23	NC_045512.2	3037	C	T	14	0	34	66	4	35	0.825	80	1.89339e-31	TRUE	cds-YP_009724389.1	TTC	F	TTT	F	NZ244
Sample_23	NC_045512.2	6435	T	A	1	1	36	17	17	34	0.944444	18	3.96688e-09	TRUE	cds-YP_009724389.1	ATA	I	AAA	K	NZ244
Sample_23	NC_045512.2	8010	A	G	23	20	35	211	211	35	0.901709	234	2.4382e-107	TRUE	cds-YP_009724389.1	GAT	D	GGT	G	NZ244
Sample_23	NC_045512.2	14408	C	T	2	0	36	25	0	35	0.925926	27	3.88302e-13	TRUE	cds-YP_009724389.1	CCT	P	CTT	L	NZ244
Sample_23	NC_045512.2	3037	C	T	14	1	33	68	2	35	0.829268	82	2.81017e-32	TRUE	cds-YP_009724389.1	TTC	F	TTT	F	NZ245
Sample_23	NC_045512.2	8010	A	G	18	18	35	226	226	35	0.92623	244	1.87758e-118	TRUE	cds-YP_009724389.1	GAT	D	GGT	G	NZ245
Sample_24	NC_045512.2	11152	C	T	23	21	35	90	90	35	0.789474	114	1.10956e-41	TRUE	cds-YP_009724389.1	GTC	V	GTT	V	NZ242
Sample_24	NC_045512.2	21255	G	C	8	5	35	848	493	35	0.989498	857	0	TRUE	cds-YP_009724389.1	GCG	A	GCC	A	NZ242
Sample_24	NC_045512.2	28932	C	T	11	11	35	63	63	34	0.851351	74	1.5901e-30	TRUE	cds-YP_009724397.2	GCT	A	GTT	V	NZ242
Sample_24	NC_045512.2	3037	C	T	8	0	35	32	0	35	0.8	40	3.50999e-15	TRUE	cds-YP_009724389.1	TTC	F	TTT	F	NZ243
Sample_24	NC_045512.2	14408	C	T	4	0	36	20	0	35	0.833333	24	1.08845e-09	TRUE	cds-YP_009724389.1	CCT	P	CTT	L	NZ243
Sample_24	NC_045512.2	21255	G	C	2	0	34	504	230	35	0.996047	506	2.3311e-298	TRUE	cds-YP_009724389.1	GCG	A	GCC	A	NZ243
Sample_24	NC_045512.2	28932	C	T	12	12	35	55	55	34	0.820896	67	5.79739e-26	TRUE	cds-YP_009724397.2	GCT	A	GTT	V	NZ243
Sample_24	NC_045512.2	21255	G	C	14	2	34	1129	740	35	0.987752	1143	0	TRUE	cds-YP_009724389.1	GCG	A	GCC	A	NZ244
Sample_24	NC_045512.2	28932	C	T	8	8	35	63	63	34	0.887324	71	1.25842e-31	TRUE	cds-YP_009724397.2	GCT	A	GTT	V	NZ244
Sample_24	NC_045512.2	3037	C	T	11	0	35	36	0	35	0.765957	47	1.40058e-16	TRUE	cds-YP_009724389.1	TTC	F	TTT	F	NZ245
Sample_24	NC_045512.2	11152	C	T	15	15	35	90	90	35	0.849057	106	5.22753e-44	TRUE	cds-YP_009724389.1	GTC	V	GTT	V	NZ245
Sample_24	NC_045512.2	14408	C	T	3	0	36	23	0	36	0.884615	26	1.32118e-11	TRUE	cds-YP_009724389.1	CCT	P	CTT	L	NZ245
Sample_24	NC_045512.2	21255	G	C	3	2	36	830	432	35	0.996399	833	0	TRUE	cds-YP_009724389.1	GCG	A	GCC	A	NZ245
Sample_24	NC_045512.2	28932	C	T	18	18	34	58	58	34	0.763158	76	2.442e-26	TRUE	cds-YP_009724397.2	GCT	A	GTT	V	NZ245
Sample_25	NC_045512.2	241	C	T	5	0	34	609	0	35	0.991857	614	0	TRUE	NA	NA	NA	NA	NA	NZ242
Sample_25	NC_045512.2	3037	C	T	103	3	35	8683	6	35	0.988052	8788	0	TRUE	cds-YP_009724389.1	TTC	F	TTT	F	NZ242
Sample_25	NC_045512.2	3250	G	T	12	9	35	189	188	35	0.940299	201	6.10085e-101	TRUE	cds-YP_009724389.1	GAG	E	GAT	D	NZ242
Sample_25	NC_045512.2	4543	C	T	37	21	34	258	113	35	0.874576	295	2.31232e-127	TRUE	cds-YP_009724389.1	ACC	T	ACT	T	NZ242
Sample_25	NC_045512.2	5629	G	T	61	13	34	1205	418	35	0.951817	1266	0	TRUE	cds-YP_009724389.1	ACG	T	ACT	T	NZ242
Sample_25	NC_045512.2	9526	G	T	24	13	35	238	122	35	0.908397	262	5.13068e-122	TRUE	cds-YP_009724389.1	ATG	M	ATT	I	NZ242
Sample_25	NC_045512.2	10157	G	T	244	143	35	827	616	35	0.772176	1071	0	TRUE	cds-YP_009724389.1	GTA	V	TTA	L	NZ242
Sample_25	NC_045512.2	11497	C	T	175	100	35	2121	1056	35	0.92378	2296	0	TRUE	cds-YP_009724389.1	TAC	Y	TAT	Y	NZ242
Sample_25	NC_045512.2	13993	G	T	95	86	35	2888	2233	35	0.968153	2983	0	TRUE	cds-YP_009724389.1	GCT	A	TCT	S	NZ242
Sample_25	NC_045512.2	14408	C	T	42	0	35	2562	1	35	0.983871	2604	0	TRUE	cds-YP_009724389.1	CCT	P	CTT	L	NZ242
Sample_25	NC_045512.2	15766	G	T	23	23	35	383	383	35	0.94335	406	1.84934e-205	TRUE	cds-YP_009724389.1	GTG	V	TTG	L	NZ242
Sample_25	NC_045512.2	16889	A	G	27	20	35	211	72	34	0.879167	240	4.87981e-106	TRUE	cds-YP_009724389.1	AAA	K	AGA	R	NZ242
Sample_25	NC_045512.2	17019	G	T	9	7	36	90	56	35	0.909091	99	3.15192e-46	TRUE	cds-YP_009724389.1	GAG	E	GAT	D	NZ242
Sample_25	NC_045512.2	18877	C	T	40	19	35	329	114	35	0.891599	369	2.13526e-165	TRUE	cds-YP_009724389.1	CTA	L	TTA	L	NZ242
Sample_25	NC_045512.2	23403	A	G	30	12	35	1276	188	35	0.975535	1308	0	TRUE	cds-YP_009724390.1	GAT	D	GGT	G	NZ242
Sample_25	NC_045512.2	26062	G	T	354	197	34	7352	2919	35	0.953443	7711	0	TRUE	cds-YP_009724391.1	GGT	G	TGT	C	NZ242
Sample_25	NC_045512.2	26735	C	T	293	286	34	9489	9458	35	0.969948	9783	0	TRUE	cds-YP_009724393.1	TAC	Y	TAT	Y	NZ242
Sample_25	NC_045512.2	26876	T	C	139	134	35	1008	916	35	0.878814	1147	0	TRUE	cds-YP_009724393.1	ATT	I	ATC	I	NZ242
Sample_25	NC_045512.2	28975	G	C	22	22	35	80	80	35	0.784314	102	1.59835e-36	TRUE	cds-YP_009724397.2	ATG	M	ATC	I	NZ242
Sample_25	NC_045512.2	29399	G	A	139	132	33	3548	3544	35	0.961778	3689	0	TRUE	cds-YP_009724397.2	GCT	A	ACT	T	NZ242
Sample_25	NC_045512.2	241	C	T	3	2	36	551	0	35	0.994585	554	0	TRUE	NA	NA	NA	NA	NA	NZ243
Sample_25	NC_045512.2	3037	C	T	128	3	35	7981	4	35	0.983972	8111	0	TRUE	cds-YP_009724389.1	TTC	F	TTT	F	NZ243
Sample_25	NC_045512.2	3250	G	T	1	1	32	107	106	35	0.990741	108	3.78237e-62	TRUE	cds-YP_009724389.1	GAG	E	GAT	D	NZ243
Sample_25	NC_045512.2	4543	C	T	23	20	35	186	84	35	0.889952	209	2.17813e-93	TRUE	cds-YP_009724389.1	ACC	T	ACT	T	NZ243
Sample_25	NC_045512.2	5629	G	T	34	9	34	661	307	35	0.951079	695	0	TRUE	cds-YP_009724389.1	ACG	T	ACT	T	NZ243
Sample_25	NC_045512.2	9526	G	T	20	12	35	154	69	35	0.885057	174	6.22383e-77	TRUE	cds-YP_009724389.1	ATG	M	ATT	I	NZ243
Sample_25	NC_045512.2	10157	G	T	166	107	35	717	596	35	0.812005	883	0	TRUE	cds-YP_009724389.1	GTA	V	TTA	L	NZ243
Sample_25	NC_045512.2	11497	C	T	115	56	35	1657	722	35	0.935102	1772	0	TRUE	cds-YP_009724389.1	TAC	Y	TAT	Y	NZ243
Sample_25	NC_045512.2	13993	G	T	77	69	35	1814	1458	35	0.958774	1892	0	TRUE	cds-YP_009724389.1	GCT	A	TCT	S	NZ243
Sample_25	NC_045512.2	14408	C	T	26	0	35	2038	2	35	0.987403	2064	0	TRUE	cds-YP_009724389.1	CCT	P	CTT	L	NZ243
Sample_25	NC_045512.2	15766	G	T	23	22	35	169	168	35	0.880208	192	5.63114e-84	TRUE	cds-YP_009724389.1	GTG	V	TTG	L	NZ243
Sample_25	NC_045512.2	16889	A	G	21	13	36	141	46	34	0.87037	162	2.25462e-69	TRUE	cds-YP_009724389.1	AAA	K	AGA	R	NZ243
Sample_25	NC_045512.2	17019	G	T	3	2	33	42	35	35	0.933333	45	3.12345e-22	TRUE	cds-YP_009724389.1	GAG	E	GAT	D	NZ243
Sample_25	NC_045512.2	18877	C	T	23	6	36	312	86	35	0.931343	335	1.27824e-164	TRUE	cds-YP_009724389.1	CTA	L	TTA	L	NZ243
Sample_25	NC_045512.2	23403	A	G	21	4	35	965	90	35	0.975733	989	0	TRUE	cds-YP_009724390.1	GAT	D	GGT	G	NZ243
Sample_25	NC_045512.2	26062	G	T	268	117	34	5548	1607	35	0.953101	5821	0	TRUE	cds-YP_009724391.1	GGT	G	TGT	C	NZ243
Sample_25	NC_045512.2	26735	C	T	371	371	35	9605	9593	35	0.962714	9977	0	TRUE	cds-YP_009724393.1	TAC	Y	TAT	Y	NZ243
Sample_25	NC_045512.2	26876	T	C	114	111	35	836	782	35	0.88	950	0	TRUE	cds-YP_009724393.1	ATT	I	ATC	I	NZ243
Sample_25	NC_045512.2	28975	G	C	21	21	34	123	123	35	0.854167	144	1.42908e-59	TRUE	cds-YP_009724397.2	ATG	M	ATC	I	NZ243
Sample_25	NC_045512.2	29399	G	A	98	95	33	2393	2390	35	0.960273	2492	0	TRUE	cds-YP_009724397.2	GCT	A	ACT	T	NZ243
Sample_25	NC_045512.2	241	C	T	5	0	35	666	1	35	0.992548	671	0	TRUE	NA	NA	NA	NA	NA	NZ244
Sample_25	NC_045512.2	3037	C	T	154	1	35	14039	12	35	0.98901	14195	0	TRUE	cds-YP_009724389.1	TTC	F	TTT	F	NZ244
Sample_25	NC_045512.2	3250	G	T	15	12	32	267	265	35	0.946809	282	6.16942e-144	TRUE	cds-YP_009724389.1	GAG	E	GAT	D	NZ244
Sample_25	NC_045512.2	4543	C	T	33	16	34	311	130	35	0.90407	344	1.32949e-158	TRUE	cds-YP_009724389.1	ACC	T	ACT	T	NZ244
Sample_25	NC_045512.2	5629	G	T	53	11	35	1419	428	35	0.96334	1473	0	TRUE	cds-YP_009724389.1	ACG	T	ACT	T	NZ244
Sample_25	NC_045512.2	9526	G	T	19	12	35	297	140	35	0.939873	316	8.17538e-159	TRUE	cds-YP_009724389.1	ATG	M	ATT	I	NZ244
Sample_25	NC_045512.2	10157	G	T	306	193	35	957	687	35	0.75712	1264	0	TRUE	cds-YP_009724389.1	GTA	V	TTA	L	NZ244
Sample_25	NC_045512.2	11497	C	T	187	99	35	2663	1292	35	0.934058	2851	0	TRUE	cds-YP_009724389.1	TAC	Y	TAT	Y	NZ244
Sample_25	NC_045512.2	13993	G	T	94	83	35	2924	2186	35	0.968854	3018	0	TRUE	cds-YP_009724389.1	GCT	A	TCT	S	NZ244
Sample_25	NC_045512.2	14408	C	T	32	0	34	2912	1	35	0.98913	2944	0	TRUE	cds-YP_009724389.1	CCT	P	CTT	L	NZ244
Sample_25	NC_045512.2	15766	G	T	37	35	35	394	393	35	0.914153	431	2.33854e-203	TRUE	cds-YP_009724389.1	GTG	V	TTG	L	NZ244
Sample_25	NC_045512.2	16889	A	G	26	14	35	273	91	34	0.91	300	5.3442e-141	TRUE	cds-YP_009724389.1	AAA	K	AGA	R	NZ244
Sample_25	NC_045512.2	17019	G	T	10	9	34	95	53	35	0.904762	105	1.50418e-48	TRUE	cds-YP_009724389.1	GAG	E	GAT	D	NZ244
Sample_25	NC_045512.2	18877	C	T	49	25	35	394	118	35	0.889391	443	1.45549e-197	TRUE	cds-YP_009724389.1	CTA	L	TTA	L	NZ244
Sample_25	NC_045512.2	23403	A	G	43	7	35	1295	149	35	0.967862	1338	0	TRUE	cds-YP_009724390.1	GAT	D	GGT	G	NZ244
Sample_25	NC_045512.2	26062	G	T	324	145	35	7773	2773	35	0.959274	8103	0	TRUE	cds-YP_009724391.1	GGT	G	TGT	C	NZ244
Sample_25	NC_045512.2	26735	C	T	285	283	34	9256	9201	35	0.969824	9544	0	TRUE	cds-YP_009724393.1	TAC	Y	TAT	Y	NZ244
Sample_25	NC_045512.2	26876	T	C	163	147	35	1032	936	35	0.862876	1196	0	TRUE	cds-YP_009724393.1	ATT	I	ATC	I	NZ244
Sample_25	NC_045512.2	28975	G	C	29	29	34	126	126	35	0.812903	155	9.38707e-59	TRUE	cds-YP_009724397.2	ATG	M	ATC	I	NZ244
Sample_25	NC_045512.2	29399	G	A	124	118	33	3663	3661	35	0.967256	3787	0	TRUE	cds-YP_009724397.2	GCT	A	ACT	T	NZ244
Sample_25	NC_045512.2	241	C	T	2	0	36	744	3	35	0.995984	747	0	TRUE	NA	NA	NA	NA	NA	NZ245
Sample_25	NC_045512.2	3037	C	T	127	2	35	11694	10	35	0.989089	11823	0	TRUE	cds-YP_009724389.1	TTC	F	TTT	F	NZ245
Sample_25	NC_045512.2	3250	G	T	17	14	32	212	211	35	0.925764	229	4.74348e-111	TRUE	cds-YP_009724389.1	GAG	E	GAT	D	NZ245
Sample_25	NC_045512.2	4543	C	T	31	16	34	305	150	35	0.907738	336	3.20556e-156	TRUE	cds-YP_009724389.1	ACC	T	ACT	T	NZ245
Sample_25	NC_045512.2	5629	G	T	53	11	34	1194	408	35	0.957498	1247	0	TRUE	cds-YP_009724389.1	ACG	T	ACT	T	NZ245
Sample_25	NC_045512.2	9526	G	T	30	18	35	283	137	35	0.904153	313	2.40381e-144	TRUE	cds-YP_009724389.1	ATG	M	ATT	I	NZ245
Sample_25	NC_045512.2	10157	G	T	267	160	35	904	690	35	0.77199	1171	0	TRUE	cds-YP_009724389.1	GTA	V	TTA	L	NZ245
Sample_25	NC_045512.2	11497	C	T	192	106	35	2555	1224	35	0.929429	2749	0	TRUE	cds-YP_009724389.1	TAC	Y	TAT	Y	NZ245
Sample_25	NC_045512.2	13993	G	T	100	90	35	2675	2018	35	0.962923	2778	0	TRUE	cds-YP_009724389.1	GCT	A	TCT	S	NZ245
Sample_25	NC_045512.2	14408	C	T	48	0	35	2937	2	35	0.98359	2986	0	TRUE	cds-YP_009724389.1	CCT	P	CTT	L	NZ245
Sample_25	NC_045512.2	15766	G	T	35	31	35	323	322	35	0.902235	358	1.25906e-164	TRUE	cds-YP_009724389.1	GTG	V	TTG	L	NZ245
Sample_25	NC_045512.2	16889	A	G	41	31	35	213	84	34	0.838583	254	1.72073e-101	TRUE	cds-YP_009724389.1	AAA	K	AGA	R	NZ245
Sample_25	NC_045512.2	17019	G	T	13	10	35	86	53	35	0.868687	99	2.64012e-42	TRUE	cds-YP_009724389.1	GAG	E	GAT	D	NZ245
Sample_25	NC_045512.2	18877	C	T	37	17	35	372	123	35	0.909535	409	6.23923e-191	TRUE	cds-YP_009724389.1	CTA	L	TTA	L	NZ245
Sample_25	NC_045512.2	23403	A	G	38	8	35	1361	162	35	0.972838	1399	0	TRUE	cds-YP_009724390.1	GAT	D	GGT	G	NZ245
Sample_25	NC_045512.2	26062	G	T	419	186	34	7396	2454	35	0.945417	7823	0	TRUE	cds-YP_009724391.1	GGT	G	TGT	C	NZ245
Sample_25	NC_045512.2	26735	C	T	326	325	34	9804	9763	35	0.967818	10130	0	TRUE	cds-YP_009724393.1	TAC	Y	TAT	Y	NZ245
Sample_25	NC_045512.2	26876	T	C	194	178	35	1282	1189	35	0.868564	1476	0	TRUE	cds-YP_009724393.1	ATT	I	ATC	I	NZ245
Sample_25	NC_045512.2	28975	G	C	27	27	34	107	107	35	0.798507	134	2.5212e-49	TRUE	cds-YP_009724397.2	ATG	M	ATC	I	NZ245
Sample_25	NC_045512.2	29399	G	A	159	148	33	3303	3300	35	0.954073	3462	0	TRUE	cds-YP_009724397.2	GCT	A	ACT	T	NZ245
Sample_26	NC_045512.2	241	C	T	0	0	0	176	1	35	1	176	5.12993e-105	TRUE	NA	NA	NA	NA	NA	NZ242
Sample_26	NC_045512.2	3037	C	T	35	0	35	411	2	35	0.921525	446	1.25054e-214	TRUE	cds-YP_009724389.1	TTC	F	TTT	F	NZ242
Sample_26	NC_045512.2	14408	C	T	14	0	35	346	1	35	0.961111	360	1.10299e-190	TRUE	cds-YP_009724389.1	CCT	P	CTT	L	NZ242
Sample_26	NC_045512.2	21255	G	C	21	3	35	954	337	35	0.977459	976	0	TRUE	cds-YP_009724389.1	GCG	A	GCC	A	NZ242
Sample_26	NC_045512.2	22227	C	T	14	7	34	76	61	34	0.844444	90	1.51214e-36	TRUE	cds-YP_009724390.1	GCT	A	GTT	V	NZ242
Sample_26	NC_045512.2	23403	A	G	2	1	36	218	34	35	0.990909	220	4.50453e-127	TRUE	cds-YP_009724390.1	GAT	D	GGT	G	NZ242
Sample_26	NC_045512.2	24690	G	C	33	27	35	577	470	35	0.94281	612	2.99497999999986e-311	TRUE	cds-YP_009724390.1	TGT	C	TCT	S	NZ242
Sample_26	NC_045512.2	26801	C	G	175	174	35	19429	19417	35	0.990719	19611	0	TRUE	cds-YP_009724393.1	CTC	L	CTG	L	NZ242
Sample_26	NC_045512.2	27944	C	T	119	69	35	500	335	35	0.807754	619	2.36613e-231	TRUE	cds-YP_009724396.1	CAC	H	CAT	H	NZ242
Sample_26	NC_045512.2	28932	C	T	6	6	36	91	91	35	0.938144	97	1.87479e-48	TRUE	cds-YP_009724397.2	GCT	A	GTT	V	NZ242
Sample_26	NC_045512.2	29645	G	T	17	5	35	276	64	35	0.94198	293	9.1882e-148	TRUE	cds-YP_009725255.1	GTA	V	TTA	L	NZ242
Sample_26	NC_045512.2	241	C	T	0	0	0	161	1	35	1	161	5.26861e-96	TRUE	NA	NA	NA	NA	NA	NZ243
Sample_26	NC_045512.2	3037	C	T	37	0	34	422	2	35	0.91939	459	9.18733e-220	TRUE	cds-YP_009724389.1	TTC	F	TTT	F	NZ243
Sample_26	NC_045512.2	14408	C	T	6	1	36	300	0	35	0.980392	306	4.36963e-171	TRUE	cds-YP_009724389.1	CCT	P	CTT	L	NZ243
Sample_26	NC_045512.2	21255	G	C	25	10	35	694	185	35	0.963889	720	0	TRUE	cds-YP_009724389.1	GCG	A	GCC	A	NZ243
Sample_26	NC_045512.2	22227	C	T	6	4	34	33	26	35	0.846154	39	5.18723e-16	TRUE	cds-YP_009724390.1	GCT	A	GTT	V	NZ243
Sample_26	NC_045512.2	23403	A	G	2	0	36	157	19	35	0.987421	159	1.0656e-90	TRUE	cds-YP_009724390.1	GAT	D	GGT	G	NZ243
Sample_26	NC_045512.2	24690	G	C	19	15	34	378	329	35	0.952141	397	2.02988e-205	TRUE	cds-YP_009724390.1	TGT	C	TCT	S	NZ243
Sample_26	NC_045512.2	26801	C	G	179	179	35	15549	15539	35	0.988368	15732	0	TRUE	cds-YP_009724393.1	CTC	L	CTG	L	NZ243
Sample_26	NC_045512.2	27944	C	T	72	43	34	281	194	35	0.796034	353	7.95738e-129	TRUE	cds-YP_009724396.1	CAC	H	CAT	H	NZ243
Sample_26	NC_045512.2	28932	C	T	12	12	35	134	134	35	0.917808	146	8.87013e-70	TRUE	cds-YP_009724397.2	GCT	A	GTT	V	NZ243
Sample_26	NC_045512.2	29645	G	T	17	4	36	182	33	35	0.914573	199	5.10181e-94	TRUE	cds-YP_009725255.1	GTA	V	TTA	L	NZ243
Sample_26	NC_045512.2	241	C	T	0	0	0	194	1	35	1	194	7.83695e-116	TRUE	NA	NA	NA	NA	NA	NZ244
Sample_26	NC_045512.2	3037	C	T	62	3	35	804	3	35	0.928406	866	0	TRUE	cds-YP_009724389.1	TTC	F	TTT	F	NZ244
Sample_26	NC_045512.2	14408	C	T	11	0	34	378	1	35	0.971722	389	3.9132e-212	TRUE	cds-YP_009724389.1	CCT	P	CTT	L	NZ244
Sample_26	NC_045512.2	21255	G	C	33	11	35	1216	394	35	0.973579	1249	0	TRUE	cds-YP_009724389.1	GCG	A	GCC	A	NZ244
Sample_26	NC_045512.2	22227	C	T	9	7	35	149	130	34	0.943038	158	7.06601e-80	TRUE	cds-YP_009724390.1	GCT	A	GTT	V	NZ244
Sample_26	NC_045512.2	23403	A	G	2	0	36	262	37	35	0.992424	264	2.29401e-153	TRUE	cds-YP_009724390.1	GAT	D	GGT	G	NZ244
Sample_26	NC_045512.2	24690	G	C	42	34	35	653	515	35	0.936872	697	0	TRUE	cds-YP_009724390.1	TGT	C	TCT	S	NZ244
Sample_26	NC_045512.2	26801	C	G	193	191	35	20111	20096	35	0.990348	20307	0	TRUE	cds-YP_009724393.1	CTC	L	CTG	L	NZ244
Sample_26	NC_045512.2	27944	C	T	157	95	35	650	426	35	0.805452	807	4.48631e-300	TRUE	cds-YP_009724396.1	CAC	H	CAT	H	NZ244
Sample_26	NC_045512.2	28932	C	T	17	17	36	135	135	35	0.888158	152	1.10477e-67	TRUE	cds-YP_009724397.2	GCT	A	GTT	V	NZ244
Sample_26	NC_045512.2	29645	G	T	33	10	35	295	62	35	0.896657	329	6.83726e-150	TRUE	cds-YP_009725255.1	GTA	V	TTA	L	NZ244
Sample_26	NC_045512.2	114	G	T	4	2	36	14	11	36	0.777778	18	1.31899e-06	TRUE	NA	NA	NA	NA	NA	NZ245
Sample_26	NC_045512.2	241	C	T	0	0	0	180	3	35	1	180	2.02649e-107	TRUE	NA	NA	NA	NA	NA	NZ245
Sample_26	NC_045512.2	3037	C	T	48	0	35	524	1	35	0.916084	572	3.82505e-272	TRUE	cds-YP_009724389.1	TTC	F	TTT	F	NZ245
Sample_26	NC_045512.2	14408	C	T	11	0	33	381	1	35	0.971939	392	6.67203e-214	TRUE	cds-YP_009724389.1	CCT	P	CTT	L	NZ245
Sample_26	NC_045512.2	21255	G	C	40	13	34	962	334	35	0.959123	1003	0	TRUE	cds-YP_009724389.1	GCG	A	GCC	A	NZ245
Sample_26	NC_045512.2	22227	C	T	16	11	35	129	112	35	0.889655	145	8.71937e-65	TRUE	cds-YP_009724390.1	GCT	A	GTT	V	NZ245
Sample_26	NC_045512.2	23403	A	G	4	2	36	220	35	35	0.982143	224	4.00446e-126	TRUE	cds-YP_009724390.1	GAT	D	GGT	G	NZ245
Sample_26	NC_045512.2	24690	G	C	27	19	35	522	428	35	0.95082	549	3.92036e-283	TRUE	cds-YP_009724390.1	TGT	C	TCT	S	NZ245
Sample_26	NC_045512.2	26801	C	G	185	185	35	17613	17603	35	0.989328	17803	0	TRUE	cds-YP_009724393.1	CTC	L	CTG	L	NZ245
Sample_26	NC_045512.2	27944	C	T	141	80	35	528	342	35	0.78806	670	1.18494e-240	TRUE	cds-YP_009724396.1	CAC	H	CAT	H	NZ245
Sample_26	NC_045512.2	28932	C	T	16	16	35	129	129	35	0.889655	145	4.84076e-65	TRUE	cds-YP_009724397.2	GCT	A	GTT	V	NZ245
Sample_26	NC_045512.2	29645	G	T	19	6	34	228	49	35	0.923077	247	5.0925e-119	TRUE	cds-YP_009725255.1	GTA	V	TTA	L	NZ245
Sample_27	NC_045512.2	241	C	T	2	1	36	535	0	35	0.996276	537	0	TRUE	NA	NA	NA	NA	NA	NZ242
Sample_27	NC_045512.2	3037	C	T	135	3	35	11302	4	35	0.988196	11437	0	TRUE	cds-YP_009724389.1	TTC	F	TTT	F	NZ242
Sample_27	NC_045512.2	3328	G	T	156	141	35	676	672	35	0.8125	832	5.15735999991605e-314	TRUE	cds-YP_009724389.1	CAG	Q	CAT	H	NZ242
Sample_27	NC_045512.2	4006	G	T	94	73	35	2784	1443	35	0.967338	2878	0	TRUE	cds-YP_009724389.1	AAG	K	AAT	N	NZ242
Sample_27	NC_045512.2	5170	C	T	155	81	35	5373	2647	35	0.971785	5529	0	TRUE	cds-YP_009724389.1	TAC	Y	TAT	Y	NZ242
Sample_27	NC_045512.2	6286	C	T	3	2	36	26	0	35	0.896552	29	2.98996e-13	TRUE	cds-YP_009724389.1	ACC	T	ACT	T	NZ242
Sample_27	NC_045512.2	10018	A	G	38	38	35	898	896	34	0.959402	936	0	TRUE	cds-YP_009724389.1	CAA	Q	CAG	Q	NZ242
Sample_27	NC_045512.2	11132	G	T	441	437	35	10103	10102	35	0.957903	10547	0	TRUE	cds-YP_009724389.1	GCT	A	TCT	S	NZ242
Sample_27	NC_045512.2	14408	C	T	42	0	35	3416	2	35	0.987854	3458	0	TRUE	cds-YP_009724389.1	CCT	P	CTT	L	NZ242
Sample_27	NC_045512.2	21255	G	C	107	46	34	1397	540	35	0.928239	1505	0	TRUE	cds-YP_009724389.1	GCG	A	GCC	A	NZ242
Sample_27	NC_045512.2	22227	C	T	35	22	35	686	496	34	0.951456	721	0	TRUE	cds-YP_009724390.1	GCT	A	GTT	V	NZ242
Sample_27	NC_045512.2	23403	A	G	23	4	35	1931	241	35	0.987219	1956	0	TRUE	cds-YP_009724390.1	GAT	D	GGT	G	NZ242
Sample_27	NC_045512.2	26609	T	C	125	65	35	733	211	35	0.836758	876	0	TRUE	cds-YP_009724393.1	CTT	L	CTC	L	NZ242
Sample_27	NC_045512.2	26801	C	G	350	349	35	8911	8905	35	0.961999	9263	0	TRUE	cds-YP_009724393.1	CTC	L	CTG	L	NZ242
Sample_27	NC_045512.2	28195	G	A	86	28	34	1254	506	35	0.935821	1340	0	TRUE	cds-YP_009724396.1	CGT	R	CAT	H	NZ242
Sample_27	NC_045512.2	28932	C	T	16	16	36	105	105	35	0.867769	121	1.44391e-51	TRUE	cds-YP_009724397.2	GCT	A	GTT	V	NZ242
Sample_27	NC_045512.2	29645	G	T	118	24	35	2843	653	35	0.956273	2973	0	TRUE	cds-YP_009725255.1	GTA	V	TTA	L	NZ242
Sample_27	NC_045512.2	241	C	T	2	0	36	340	0	35	0.994152	342	4.79237e-200	TRUE	NA	NA	NA	NA	NA	NZ243
Sample_27	NC_045512.2	3037	C	T	95	0	35	7671	3	35	0.987767	7766	0	TRUE	cds-YP_009724389.1	TTC	F	TTT	F	NZ243
Sample_27	NC_045512.2	3328	G	T	78	65	35	292	290	35	0.789189	370	4.35545e-133	TRUE	cds-YP_009724389.1	CAG	Q	CAT	H	NZ243
Sample_27	NC_045512.2	4006	G	T	70	41	34	1514	793	35	0.954603	1586	0	TRUE	cds-YP_009724389.1	AAG	K	AAT	N	NZ243
Sample_27	NC_045512.2	5170	C	T	93	44	35	2766	1228	35	0.965782	2864	0	TRUE	cds-YP_009724389.1	TAC	Y	TAT	Y	NZ243
Sample_27	NC_045512.2	10018	A	G	30	29	34	514	514	34	0.944853	544	2.41179e-276	TRUE	cds-YP_009724389.1	CAA	Q	CAG	Q	NZ243
Sample_27	NC_045512.2	11132	G	T	289	286	35	8378	8378	35	0.966432	8669	0	TRUE	cds-YP_009724389.1	GCT	A	TCT	S	NZ243
Sample_27	NC_045512.2	14408	C	T	37	0	34	2077	1	35	0.982498	2114	0	TRUE	cds-YP_009724389.1	CCT	P	CTT	L	NZ243
Sample_27	NC_045512.2	21255	G	C	61	18	35	748	237	35	0.923457	810	0	TRUE	cds-YP_009724389.1	GCG	A	GCC	A	NZ243
Sample_27	NC_045512.2	22227	C	T	24	21	35	333	252	34	0.932773	357	4.90488e-176	TRUE	cds-YP_009724390.1	GCT	A	GTT	V	NZ243
Sample_27	NC_045512.2	23403	A	G	13	2	35	1078	117	35	0.983577	1096	0	TRUE	cds-YP_009724390.1	GAT	D	GGT	G	NZ243
Sample_27	NC_045512.2	26609	T	C	87	47	35	392	107	35	0.806584	486	9.54018e-185	TRUE	cds-YP_009724393.1	CTT	L	CTC	L	NZ243
Sample_27	NC_045512.2	26801	C	G	307	306	35	7524	7522	35	0.960674	7832	0	TRUE	cds-YP_009724393.1	CTC	L	CTG	L	NZ243
Sample_27	NC_045512.2	28195	G	A	49	14	35	625	212	35	0.9273	674	0	TRUE	cds-YP_009724396.1	CGT	R	CAT	H	NZ243
Sample_27	NC_045512.2	28932	C	T	12	12	36	90	90	35	0.882353	102	6.88959e-45	TRUE	cds-YP_009724397.2	GCT	A	GTT	V	NZ243
Sample_27	NC_045512.2	29645	G	T	78	12	35	1818	222	35	0.956842	1900	0	TRUE	cds-YP_009725255.1	GTA	V	TTA	L	NZ243
Sample_27	NC_045512.2	241	C	T	0	0	0	432	3	35	1	432	2.99589e-259	TRUE	NA	NA	NA	NA	NA	NZ244
Sample_27	NC_045512.2	3037	C	T	159	2	35	14391	8	35	0.989072	14550	0	TRUE	cds-YP_009724389.1	TTC	F	TTT	F	NZ244
Sample_27	NC_045512.2	3328	G	T	170	158	35	702	702	35	0.805046	872	0	TRUE	cds-YP_009724389.1	CAG	Q	CAT	H	NZ244
Sample_27	NC_045512.2	4006	G	T	92	70	35	2417	1273	35	0.961799	2513	0	TRUE	cds-YP_009724389.1	AAG	K	AAT	N	NZ244
Sample_27	NC_045512.2	5170	C	T	137	69	35	4591	2239	35	0.970203	4732	0	TRUE	cds-YP_009724389.1	TAC	Y	TAT	Y	NZ244
Sample_27	NC_045512.2	6286	C	T	4	0	36	40	0	36	0.909091	44	1.35905e-20	TRUE	cds-YP_009724389.1	ACC	T	ACT	T	NZ244
Sample_27	NC_045512.2	10018	A	G	25	24	34	570	567	34	0.957983	595	1.25766999999997e-312	TRUE	cds-YP_009724389.1	CAA	Q	CAG	Q	NZ244
Sample_27	NC_045512.2	11132	G	T	380	367	35	10103	10098	35	0.963659	10484	0	TRUE	cds-YP_009724389.1	GCT	A	TCT	S	NZ244
Sample_27	NC_045512.2	14408	C	T	48	0	34	2979	2	35	0.983818	3028	0	TRUE	cds-YP_009724389.1	CCT	P	CTT	L	NZ244
Sample_27	NC_045512.2	21255	G	C	96	36	35	1616	566	35	0.943374	1713	0	TRUE	cds-YP_009724389.1	GCG	A	GCC	A	NZ244
Sample_27	NC_045512.2	22227	C	T	41	31	35	789	610	34	0.950602	830	0	TRUE	cds-YP_009724390.1	GCT	A	GTT	V	NZ244
Sample_27	NC_045512.2	23403	A	G	25	3	35	1874	281	35	0.985279	1902	0	TRUE	cds-YP_009724390.1	GAT	D	GGT	G	NZ244
Sample_27	NC_045512.2	26609	T	C	129	62	35	783	203	35	0.84375	928	0	TRUE	cds-YP_009724393.1	CTT	L	CTC	L	NZ244
Sample_27	NC_045512.2	26801	C	G	292	292	35	7504	7502	35	0.962298	7798	0	TRUE	cds-YP_009724393.1	CTC	L	CTG	L	NZ244
Sample_27	NC_045512.2	28195	G	A	93	37	35	1487	662	35	0.940544	1581	0	TRUE	cds-YP_009724396.1	CGT	R	CAT	H	NZ244
Sample_27	NC_045512.2	28932	C	T	5	5	36	145	145	34	0.966667	150	1.44197e-80	TRUE	cds-YP_009724397.2	GCT	A	GTT	V	NZ244
Sample_27	NC_045512.2	29645	G	T	132	27	35	2699	729	35	0.950352	2840	0	TRUE	cds-YP_009725255.1	GTA	V	TTA	L	NZ244
Sample_27	NC_045512.2	241	C	T	4	0	33	450	1	35	0.991189	454	1.59508e-263	TRUE	NA	NA	NA	NA	NA	NZ245
Sample_27	NC_045512.2	3037	C	T	133	5	35	11349	11	35	0.988245	11484	0	TRUE	cds-YP_009724389.1	TTC	F	TTT	F	NZ245
Sample_27	NC_045512.2	3328	G	T	142	133	35	590	587	35	0.806011	732	1.563e-272	TRUE	cds-YP_009724389.1	CAG	Q	CAT	H	NZ245
Sample_27	NC_045512.2	4006	G	T	104	64	34	2040	1076	35	0.951049	2145	0	TRUE	cds-YP_009724389.1	AAG	K	AAT	N	NZ245
Sample_27	NC_045512.2	5170	C	T	129	60	35	3901	1849	35	0.96751	4032	0	TRUE	cds-YP_009724389.1	TAC	Y	TAT	Y	NZ245
Sample_27	NC_045512.2	10018	A	G	34	31	34	540	540	34	0.940767	574	1.24737e-288	TRUE	cds-YP_009724389.1	CAA	Q	CAG	Q	NZ245
Sample_27	NC_045512.2	11132	G	T	368	363	35	9302	9300	35	0.961944	9670	0	TRUE	cds-YP_009724389.1	GCT	A	TCT	S	NZ245
Sample_27	NC_045512.2	14408	C	T	45	0	35	3028	2	35	0.985356	3073	0	TRUE	cds-YP_009724389.1	CCT	P	CTT	L	NZ245
Sample_27	NC_045512.2	21255	G	C	90	36	35	1308	475	35	0.934954	1399	0	TRUE	cds-YP_009724389.1	GCG	A	GCC	A	NZ245
Sample_27	NC_045512.2	22227	C	T	43	36	35	654	524	34	0.936963	698	0	TRUE	cds-YP_009724390.1	GCT	A	GTT	V	NZ245
Sample_27	NC_045512.2	23403	A	G	22	2	35	1552	203	35	0.984772	1576	0	TRUE	cds-YP_009724390.1	GAT	D	GGT	G	NZ245
Sample_27	NC_045512.2	26609	T	C	110	56	35	680	178	35	0.846824	803	0	TRUE	cds-YP_009724393.1	CTT	L	CTC	L	NZ245
Sample_27	NC_045512.2	26801	C	G	320	319	35	7620	7611	35	0.959335	7943	0	TRUE	cds-YP_009724393.1	CTC	L	CTG	L	NZ245
Sample_27	NC_045512.2	28195	G	A	80	30	34	1186	480	35	0.936809	1266	0	TRUE	cds-YP_009724396.1	CGT	R	CAT	H	NZ245
Sample_27	NC_045512.2	28932	C	T	7	7	36	120	120	34	0.944882	127	1.71842e-64	TRUE	cds-YP_009724397.2	GCT	A	GTT	V	NZ245
Sample_27	NC_045512.2	29645	G	T	140	28	35	2332	539	35	0.941461	2477	0	TRUE	cds-YP_009725255.1	GTA	V	TTA	L	NZ245
Sample_28	NC_045512.2	3037	C	T	29	1	35	166	0	35	0.851282	195	2.39874e-80	TRUE	cds-YP_009724389.1	TTC	F	TTT	F	NZ242
Sample_28	NC_045512.2	5629	G	T	16	3	35	1001	216	35	0.984267	1017	0	TRUE	cds-YP_009724389.1	ACG	T	ACT	T	NZ242
Sample_28	NC_045512.2	9526	G	T	6	2	35	28	4	35	0.823529	34	2.29334e-13	TRUE	cds-YP_009724389.1	ATG	M	ATT	I	NZ242
Sample_28	NC_045512.2	13993	G	T	16	16	34	560	456	35	0.972222	576	1.19997999988287e-314	TRUE	cds-YP_009724389.1	GCT	A	TCT	S	NZ242
Sample_28	NC_045512.2	14408	C	T	15	0	33	152	0	35	0.91018	167	4.04575e-78	TRUE	cds-YP_009724389.1	CCT	P	CTT	L	NZ242
Sample_28	NC_045512.2	15766	G	T	4	4	34	60	60	35	0.9375	64	6.40036e-32	TRUE	cds-YP_009724389.1	GTG	V	TTG	L	NZ242
Sample_28	NC_045512.2	18877	C	T	10	5	35	43	22	35	0.811321	53	3.42825e-20	TRUE	cds-YP_009724389.1	CTA	L	TTA	L	NZ242
Sample_28	NC_045512.2	23403	A	G	3	2	34	623	56	35	0.99362	627	0	TRUE	cds-YP_009724390.1	GAT	D	GGT	G	NZ242
Sample_28	NC_045512.2	26062	G	T	65	39	35	1248	383	35	0.948328	1316	0	TRUE	cds-YP_009724391.1	GGT	G	TGT	C	NZ242
Sample_28	NC_045512.2	26735	C	T	170	168	35	15727	15667	35	0.989057	15901	0	TRUE	cds-YP_009724393.1	TAC	Y	TAT	Y	NZ242
Sample_28	NC_045512.2	26876	T	C	32	25	34	331	278	35	0.911846	363	2.26846e-170	TRUE	cds-YP_009724393.1	ATT	I	ATC	I	NZ242
Sample_28	NC_045512.2	29399	G	A	50	31	33	203	195	35	0.802372	253	1.2046e-93	TRUE	cds-YP_009724397.2	GCT	A	ACT	T	NZ242
Sample_28	NC_045512.2	3037	C	T	21	0	35	97	2	35	0.822034	118	1.1906e-45	TRUE	cds-YP_009724389.1	TTC	F	TTT	F	NZ243
Sample_28	NC_045512.2	5629	G	T	8	1	36	414	109	35	0.978723	423	8.42995e-237	TRUE	cds-YP_009724389.1	ACG	T	ACT	T	NZ243
Sample_28	NC_045512.2	13993	G	T	12	11	34	219	182	35	0.948052	231	2.88981e-118	TRUE	cds-YP_009724389.1	GCT	A	TCT	S	NZ243
Sample_28	NC_045512.2	14408	C	T	5	0	35	119	1	35	0.959677	124	2.31126e-65	TRUE	cds-YP_009724389.1	CCT	P	CTT	L	NZ243
Sample_28	NC_045512.2	15766	G	T	3	2	33	16	16	36	0.842105	19	7.52576e-08	TRUE	cds-YP_009724389.1	GTG	V	TTG	L	NZ243
Sample_28	NC_045512.2	18877	C	T	5	2	35	32	23	35	0.864865	37	8.58353e-16	TRUE	cds-YP_009724389.1	CTA	L	TTA	L	NZ243
Sample_28	NC_045512.2	23403	A	G	2	0	36	343	18	35	0.994203	345	7.65315e-202	TRUE	cds-YP_009724390.1	GAT	D	GGT	G	NZ243
Sample_28	NC_045512.2	26062	G	T	23	11	35	730	150	35	0.969456	753	0	TRUE	cds-YP_009724391.1	GGT	G	TGT	C	NZ243
Sample_28	NC_045512.2	26735	C	T	194	194	34	11278	11263	35	0.983089	11472	0	TRUE	cds-YP_009724393.1	TAC	Y	TAT	Y	NZ243
Sample_28	NC_045512.2	26876	T	C	27	24	35	287	265	35	0.914013	314	4.01683e-148	TRUE	cds-YP_009724393.1	ATT	I	ATC	I	NZ243
Sample_28	NC_045512.2	29399	G	A	27	19	34	111	102	35	0.804348	138	2.06736e-51	TRUE	cds-YP_009724397.2	GCT	A	ACT	T	NZ243
Sample_28	NC_045512.2	3037	C	T	35	2	34	211	4	35	0.857724	246	2.04895e-102	TRUE	cds-YP_009724389.1	TTC	F	TTT	F	NZ244
Sample_28	NC_045512.2	5629	G	T	14	4	35	1146	188	35	0.987931	1160	0	TRUE	cds-YP_009724389.1	ACG	T	ACT	T	NZ244
Sample_28	NC_045512.2	9526	G	T	5	4	35	27	3	35	0.84375	32	4.11423e-13	TRUE	cds-YP_009724389.1	ATG	M	ATT	I	NZ244
Sample_28	NC_045512.2	13993	G	T	22	21	35	489	419	35	0.955078	512	4.97352e-268	TRUE	cds-YP_009724389.1	GCT	A	TCT	S	NZ244
Sample_28	NC_045512.2	14408	C	T	8	0	35	161	0	35	0.952663	169	8.38056e-88	TRUE	cds-YP_009724389.1	CCT	P	CTT	L	NZ244
Sample_28	NC_045512.2	15766	G	T	7	7	35	39	39	36	0.847826	46	6.51344e-19	TRUE	cds-YP_009724389.1	GTG	V	TTG	L	NZ244
Sample_28	NC_045512.2	18877	C	T	6	2	35	77	31	35	0.927711	83	1.87397e-40	TRUE	cds-YP_009724389.1	CTA	L	TTA	L	NZ244
Sample_28	NC_045512.2	23403	A	G	3	0	36	654	44	35	0.992413	659	0	TRUE	cds-YP_009724390.1	GAT	D	GGT	G	NZ244
Sample_28	NC_045512.2	26062	G	T	75	37	34	1234	385	35	0.942704	1309	0	TRUE	cds-YP_009724391.1	GGT	G	TGT	C	NZ244
Sample_28	NC_045512.2	26735	C	T	187	184	34	14114	14042	35	0.98651	14307	0	TRUE	cds-YP_009724393.1	TAC	Y	TAT	Y	NZ244
Sample_28	NC_045512.2	26876	T	C	42	36	35	532	444	35	0.926829	574	5.12422e-279	TRUE	cds-YP_009724393.1	ATT	I	ATC	I	NZ244
Sample_28	NC_045512.2	29399	G	A	53	19	34	201	193	35	0.791339	254	7.29468e-92	TRUE	cds-YP_009724397.2	GCT	A	ACT	T	NZ244
Sample_28	NC_045512.2	3037	C	T	28	0	35	173	1	35	0.860697	201	1.69908e-84	TRUE	cds-YP_009724389.1	TTC	F	TTT	F	NZ245
Sample_28	NC_045512.2	5629	G	T	5	0	33	773	145	35	0.993573	778	0	TRUE	cds-YP_009724389.1	ACG	T	ACT	T	NZ245
Sample_28	NC_045512.2	13993	G	T	14	13	35	304	249	35	0.955975	318	3.64788e-166	TRUE	cds-YP_009724389.1	GCT	A	TCT	S	NZ245
Sample_28	NC_045512.2	14408	C	T	7	0	36	129	1	35	0.948529	136	1.08386e-69	TRUE	cds-YP_009724389.1	CCT	P	CTT	L	NZ245
Sample_28	NC_045512.2	15766	G	T	6	6	34	31	31	35	0.837838	37	6.00847e-15	TRUE	cds-YP_009724389.1	GTG	V	TTG	L	NZ245
Sample_28	NC_045512.2	18877	C	T	6	1	34	43	13	35	0.877551	49	2.02744e-21	TRUE	cds-YP_009724389.1	CTA	L	TTA	L	NZ245
Sample_28	NC_045512.2	23403	A	G	4	1	33	539	26	35	0.992634	543	3.65011000583221e-316	TRUE	cds-YP_009724390.1	GAT	D	GGT	G	NZ245
Sample_28	NC_045512.2	26062	G	T	68	35	35	1082	290	35	0.94087	1150	0	TRUE	cds-YP_009724391.1	GGT	G	TGT	C	NZ245
Sample_28	NC_045512.2	26735	C	T	172	171	35	13711	13674	35	0.987326	13887	0	TRUE	cds-YP_009724393.1	TAC	Y	TAT	Y	NZ245
Sample_28	NC_045512.2	26876	T	C	48	39	35	440	397	35	0.901639	488	1.02726e-223	TRUE	cds-YP_009724393.1	ATT	I	ATC	I	NZ245
Sample_28	NC_045512.2	29399	G	A	43	20	34	165	157	35	0.793269	208	1.39542e-75	TRUE	cds-YP_009724397.2	GCT	A	ACT	T	NZ245
Sample_29	NC_045512.2	241	C	T	10	9	35	219	28	35	0.956332	229	4.99265e-120	TRUE	NA	NA	NA	NA	NA	NZ242
Sample_29	NC_045512.2	445	T	C	46	38	35	842	733	35	0.948198	888	0	TRUE	cds-YP_009724389.1	GTT	V	GTC	V	NZ242
Sample_29	NC_045512.2	3037	C	T	27	0	35	154	0	35	0.850829	181	2.69206e-74	TRUE	cds-YP_009724389.1	TTC	F	TTT	F	NZ242
Sample_29	NC_045512.2	7236	T	C	68	67	35	1345	1342	35	0.951202	1414	0	TRUE	cds-YP_009724389.1	GTT	V	GCT	A	NZ242
Sample_29	NC_045512.2	8010	A	G	74	71	35	430	430	34	0.853175	504	1.39602e-207	TRUE	cds-YP_009724389.1	GAT	D	GGT	G	NZ242
Sample_29	NC_045512.2	11083	G	T	101	101	35	810	810	35	0.889133	911	0	TRUE	cds-YP_009724389.1	TTG	L	TTT	F	NZ242
Sample_29	NC_045512.2	14408	C	T	6	0	33	59	0	35	0.907692	65	1.5065e-30	TRUE	cds-YP_009724389.1	CCT	P	CTT	L	NZ242
Sample_29	NC_045512.2	21255	G	C	25	6	35	2406	807	35	0.989309	2432	0	TRUE	cds-YP_009724389.1	GCG	A	GCC	A	NZ242
Sample_29	NC_045512.2	23403	A	G	3	0	36	17	5	35	0.85	20	2.23437e-08	TRUE	cds-YP_009724390.1	GAT	D	GGT	G	NZ242
Sample_29	NC_045512.2	26801	C	G	147	147	35	6582	6578	35	0.978154	6729	0	TRUE	cds-YP_009724393.1	CTC	L	CTG	L	NZ242
Sample_29	NC_045512.2	29645	G	T	15	4	34	59	12	35	0.797297	74	2.71644e-27	TRUE	cds-YP_009725255.1	GTA	V	TTA	L	NZ242
Sample_29	NC_045512.2	241	C	T	6	6	35	169	22	35	0.965714	175	8.88531e-94	TRUE	NA	NA	NA	NA	NA	NZ243
Sample_29	NC_045512.2	445	T	C	36	36	35	497	458	35	0.932458	533	1.2854e-262	TRUE	cds-YP_009724389.1	GTT	V	GTC	V	NZ243
Sample_29	NC_045512.2	3037	C	T	19	1	34	136	1	35	0.877419	155	6.57082e-68	TRUE	cds-YP_009724389.1	TTC	F	TTT	F	NZ243
Sample_29	NC_045512.2	7236	T	C	70	70	35	1070	1069	35	0.938596	1140	0	TRUE	cds-YP_009724389.1	GTT	V	GCT	A	NZ243
Sample_29	NC_045512.2	8010	A	G	85	83	35	410	410	34	0.828283	495	2.73356e-193	TRUE	cds-YP_009724389.1	GAT	D	GGT	G	NZ243
Sample_29	NC_045512.2	11083	G	T	94	94	35	682	682	35	0.878866	776	0	TRUE	cds-YP_009724389.1	TTG	L	TTT	F	NZ243
Sample_29	NC_045512.2	14408	C	T	9	0	35	41	0	35	0.82	50	1.24547e-19	TRUE	cds-YP_009724389.1	CCT	P	CTT	L	NZ243
Sample_29	NC_045512.2	21255	G	C	15	5	34	1717	501	35	0.991339	1732	0	TRUE	cds-YP_009724389.1	GCG	A	GCC	A	NZ243
Sample_29	NC_045512.2	23403	A	G	0	0	0	27	5	35	1	27	1.02725e-15	TRUE	cds-YP_009724390.1	GAT	D	GGT	G	NZ243
Sample_29	NC_045512.2	26801	C	G	148	148	35	5999	5997	35	0.975764	6148	0	TRUE	cds-YP_009724393.1	CTC	L	CTG	L	NZ243
Sample_29	NC_045512.2	29645	G	T	8	1	35	43	14	35	0.843137	51	9.59337e-21	TRUE	cds-YP_009725255.1	GTA	V	TTA	L	NZ243
Sample_29	NC_045512.2	241	C	T	5	5	35	206	12	35	0.976303	211	8.8952e-117	TRUE	NA	NA	NA	NA	NA	NZ244
Sample_29	NC_045512.2	445	T	C	59	51	35	923	819	35	0.939919	982	0	TRUE	cds-YP_009724389.1	GTT	V	GTC	V	NZ244
Sample_29	NC_045512.2	3037	C	T	31	0	35	216	2	35	0.874494	247	3.82946e-107	TRUE	cds-YP_009724389.1	TTC	F	TTT	F	NZ244
Sample_29	NC_045512.2	7236	T	C	85	83	35	1210	1198	35	0.933642	1296	0	TRUE	cds-YP_009724389.1	GTT	V	GCT	A	NZ244
Sample_29	NC_045512.2	8010	A	G	107	103	35	524	524	34	0.830428	631	1.83956e-247	TRUE	cds-YP_009724389.1	GAT	D	GGT	G	NZ244
Sample_29	NC_045512.2	11083	G	T	122	121	35	833	833	35	0.871339	956	0	TRUE	cds-YP_009724389.1	TTG	L	TTT	F	NZ244
Sample_29	NC_045512.2	14408	C	T	7	0	35	46	1	35	0.867925	53	1.08776e-22	TRUE	cds-YP_009724389.1	CCT	P	CTT	L	NZ244
Sample_29	NC_045512.2	21255	G	C	25	5	35	2161	790	35	0.988564	2186	0	TRUE	cds-YP_009724389.1	GCG	A	GCC	A	NZ244
Sample_29	NC_045512.2	23403	A	G	1	0	36	20	8	35	0.952381	21	7.80295e-11	TRUE	cds-YP_009724390.1	GAT	D	GGT	G	NZ244
Sample_29	NC_045512.2	26801	C	G	124	124	35	5748	5743	35	0.978883	5872	0	TRUE	cds-YP_009724393.1	CTC	L	CTG	L	NZ244
Sample_29	NC_045512.2	241	C	T	6	5	35	200	13	35	0.970874	206	2.82552e-112	TRUE	NA	NA	NA	NA	NA	NZ245
Sample_29	NC_045512.2	445	T	C	66	65	35	794	721	35	0.923256	860	0	TRUE	cds-YP_009724389.1	GTT	V	GTC	V	NZ245
Sample_29	NC_045512.2	3037	C	T	14	0	35	138	2	35	0.907895	152	5.28486e-71	TRUE	cds-YP_009724389.1	TTC	F	TTT	F	NZ245
Sample_29	NC_045512.2	7236	T	C	87	86	34	1197	1194	35	0.932243	1284	0	TRUE	cds-YP_009724389.1	GTT	V	GCT	A	NZ245
Sample_29	NC_045512.2	8010	A	G	122	115	35	663	663	34	0.843511	786	0	TRUE	cds-YP_009724389.1	GAT	D	GGT	G	NZ245
Sample_29	NC_045512.2	11083	G	T	125	124	35	796	796	35	0.864278	921	0	TRUE	cds-YP_009724389.1	TTG	L	TTT	F	NZ245
Sample_29	NC_045512.2	14408	C	T	10	1	35	56	0	35	0.848485	66	2.52929e-27	TRUE	cds-YP_009724389.1	CCT	P	CTT	L	NZ245
Sample_29	NC_045512.2	21255	G	C	17	7	35	2090	754	35	0.991461	2108	0	TRUE	cds-YP_009724389.1	GCG	A	GCC	A	NZ245
Sample_29	NC_045512.2	23403	A	G	0	0	0	21	5	35	1	21	3.71569e-12	TRUE	cds-YP_009724390.1	GAT	D	GGT	G	NZ245
Sample_29	NC_045512.2	26801	C	G	147	147	35	5656	5650	35	0.9745	5804	0	TRUE	cds-YP_009724393.1	CTC	L	CTG	L	NZ245
Sample_30	NC_045512.2	3037	C	T	15	1	34	2157	2	35	0.993094	2172	0	TRUE	cds-YP_009724389.1	TTC	F	TTT	F	NZ242
Sample_30	NC_045512.2	14408	C	T	2	0	36	30	0	35	0.9375	32	5.76223e-16	TRUE	cds-YP_009724389.1	CCT	P	CTT	L	NZ242
Sample_30	NC_045512.2	21255	G	C	8	2	36	932	312	35	0.991489	940	0	TRUE	cds-YP_009724389.1	GCG	A	GCC	A	NZ242
Sample_30	NC_045512.2	29645	G	T	1	1	36	23	8	35	0.958333	24	1.48848e-12	TRUE	cds-YP_009725255.1	GTA	V	TTA	L	NZ242
Sample_30	NC_045512.2	3037	C	T	6	0	35	1790	3	35	0.996659	1796	0	TRUE	cds-YP_009724389.1	TTC	F	TTT	F	NZ243
Sample_30	NC_045512.2	14408	C	T	2	0	34	24	0	35	0.923077	26	1.41556e-12	TRUE	cds-YP_009724389.1	CCT	P	CTT	L	NZ243
Sample_30	NC_045512.2	21255	G	C	12	3	35	691	177	35	0.98293	703	0	TRUE	cds-YP_009724389.1	GCG	A	GCC	A	NZ243
Sample_30	NC_045512.2	3037	C	T	18	1	35	3964	4	35	0.99523	3983	0	TRUE	cds-YP_009724389.1	TTC	F	TTT	F	NZ244
Sample_30	NC_045512.2	14408	C	T	0	0	0	41	0	35	1	41	4.70827e-24	TRUE	cds-YP_009724389.1	CCT	P	CTT	L	NZ244
Sample_30	NC_045512.2	21255	G	C	11	3	35	1161	420	35	0.990614	1172	0	TRUE	cds-YP_009724389.1	GCG	A	GCC	A	NZ244
Sample_30	NC_045512.2	23403	A	G	1	0	36	15	4	35	0.9375	16	5.32375e-08	TRUE	cds-YP_009724390.1	GAT	D	GGT	G	NZ244
Sample_30	NC_045512.2	3037	C	T	14	0	34	2754	3	35	0.994583	2769	0	TRUE	cds-YP_009724389.1	TTC	F	TTT	F	NZ245
Sample_30	NC_045512.2	14408	C	T	2	0	36	30	1	35	0.9375	32	5.76223e-16	TRUE	cds-YP_009724389.1	CCT	P	CTT	L	NZ245
Sample_30	NC_045512.2	21255	G	C	10	3	34	907	323	35	0.989095	917	0	TRUE	cds-YP_009724389.1	GCG	A	GCC	A	NZ245
Sample_31	NC_045512.2	241	C	T	3	0	36	486	4	35	0.993865	489	3.02758e-286	TRUE	NA	NA	NA	NA	NA	NZ242
Sample_31	NC_045512.2	3037	C	T	169	9	35	11333	5	35	0.985136	11504	0	TRUE	cds-YP_009724389.1	TTC	F	TTT	F	NZ242
Sample_31	NC_045512.2	5170	C	T	133	70	35	4948	2435	35	0.973249	5084	0	TRUE	cds-YP_009724389.1	TAC	Y	TAT	Y	NZ242
Sample_31	NC_045512.2	6286	C	T	4	2	36	32	3	35	0.888889	36	3.71745e-16	TRUE	cds-YP_009724389.1	ACC	T	ACT	T	NZ242
Sample_31	NC_045512.2	8140	C	T	91	21	34	1802	881	35	0.951928	1893	0	TRUE	cds-YP_009724389.1	TCC	S	TCT	S	NZ242
Sample_31	NC_045512.2	11132	G	T	336	328	35	9029	9026	35	0.963916	9367	0	TRUE	cds-YP_009724389.1	GCT	A	TCT	S	NZ242
Sample_31	NC_045512.2	14408	C	T	50	1	35	5934	2	35	0.991479	5985	0	TRUE	cds-YP_009724389.1	CCT	P	CTT	L	NZ242
Sample_31	NC_045512.2	21255	G	C	100	39	35	1364	561	35	0.929789	1467	0	TRUE	cds-YP_009724389.1	GCG	A	GCC	A	NZ242
Sample_31	NC_045512.2	22227	C	T	35	26	35	901	665	34	0.962607	936	0	TRUE	cds-YP_009724390.1	GCT	A	GTT	V	NZ242
Sample_31	NC_045512.2	23403	A	G	37	9	35	1933	305	35	0.979726	1973	0	TRUE	cds-YP_009724390.1	GAT	D	GGT	G	NZ242
Sample_31	NC_045512.2	23587	G	T	40	0	35	1174	0	35	0.967051	1214	0	TRUE	cds-YP_009724390.1	CAG	Q	CAT	H	NZ242
Sample_31	NC_045512.2	26801	C	G	287	286	35	8164	8158	35	0.965468	8456	0	TRUE	cds-YP_009724393.1	CTC	L	CTG	L	NZ242
Sample_31	NC_045512.2	27982	C	T	303	71	35	7192	522	35	0.959445	7496	0	TRUE	cds-YP_009724396.1	CCA	P	CTA	L	NZ242
Sample_31	NC_045512.2	28932	C	T	9	9	35	141	141	35	0.94	150	1.51588e-75	TRUE	cds-YP_009724397.2	GCT	A	GTT	V	NZ242
Sample_31	NC_045512.2	29645	G	T	122	29	35	2537	554	35	0.949476	2672	0	TRUE	cds-YP_009725255.1	GTA	V	TTA	L	NZ242
Sample_31	NC_045512.2	241	C	T	1	1	36	404	1	35	0.997531	405	4.23277e-240	TRUE	NA	NA	NA	NA	NA	NZ243
Sample_31	NC_045512.2	3037	C	T	121	1	35	9538	3	35	0.987371	9660	0	TRUE	cds-YP_009724389.1	TTC	F	TTT	F	NZ243
Sample_31	NC_045512.2	5170	C	T	101	50	35	2954	1349	35	0.965991	3058	0	TRUE	cds-YP_009724389.1	TAC	Y	TAT	Y	NZ243
Sample_31	NC_045512.2	8140	C	T	48	12	34	526	128	35	0.916376	574	3.24658e-272	TRUE	cds-YP_009724389.1	TCC	S	TCT	S	NZ243
Sample_31	NC_045512.2	11132	G	T	275	269	35	7842	7842	35	0.965764	8120	0	TRUE	cds-YP_009724389.1	GCT	A	TCT	S	NZ243
Sample_31	NC_045512.2	14408	C	T	45	0	34	4028	1	35	0.988952	4073	0	TRUE	cds-YP_009724389.1	CCT	P	CTT	L	NZ243
Sample_31	NC_045512.2	21255	G	C	64	25	35	823	307	35	0.927847	887	0	TRUE	cds-YP_009724389.1	GCG	A	GCC	A	NZ243
Sample_31	NC_045512.2	22227	C	T	39	25	35	559	453	34	0.934783	598	2.5995e-296	TRUE	cds-YP_009724390.1	GCT	A	GTT	V	NZ243
Sample_31	NC_045512.2	23403	A	G	12	2	35	1182	158	35	0.986644	1198	0	TRUE	cds-YP_009724390.1	GAT	D	GGT	G	NZ243
Sample_31	NC_045512.2	23587	G	T	35	1	35	1139	0	35	0.970187	1174	0	TRUE	cds-YP_009724390.1	CAG	Q	CAT	H	NZ243
Sample_31	NC_045512.2	26801	C	G	267	267	35	6636	6634	35	0.961043	6905	0	TRUE	cds-YP_009724393.1	CTC	L	CTG	L	NZ243
Sample_31	NC_045512.2	27982	C	T	226	69	35	4083	97	35	0.947552	4309	0	TRUE	cds-YP_009724396.1	CCA	P	CTA	L	NZ243
Sample_31	NC_045512.2	28932	C	T	7	7	36	140	140	35	0.952381	147	2.39842e-76	TRUE	cds-YP_009724397.2	GCT	A	GTT	V	NZ243
Sample_31	NC_045512.2	29645	G	T	90	11	35	1964	232	35	0.950169	2067	0	TRUE	cds-YP_009725255.1	GTA	V	TTA	L	NZ243
Sample_31	NC_045512.2	241	C	T	3	1	34	527	3	35	0.99434	530	8.29090999999993e-311	TRUE	NA	NA	NA	NA	NA	NZ244
Sample_31	NC_045512.2	3037	C	T	252	3	35	17460	15	35	0.985772	17712	0	TRUE	cds-YP_009724389.1	TTC	F	TTT	F	NZ244
Sample_31	NC_045512.2	5170	C	T	168	69	35	5623	2682	35	0.970989	5791	0	TRUE	cds-YP_009724389.1	TAC	Y	TAT	Y	NZ244
Sample_31	NC_045512.2	6286	C	T	7	0	34	40	0	35	0.851064	47	1.89633e-19	TRUE	cds-YP_009724389.1	ACC	T	ACT	T	NZ244
Sample_31	NC_045512.2	8140	C	T	86	26	34	1465	631	35	0.944552	1551	0	TRUE	cds-YP_009724389.1	TCC	S	TCT	S	NZ244
Sample_31	NC_045512.2	11132	G	T	374	359	35	11227	11226	35	0.967595	11603	0	TRUE	cds-YP_009724389.1	GCT	A	TCT	S	NZ244
Sample_31	NC_045512.2	14408	C	T	60	0	35	6742	3	35	0.991179	6802	0	TRUE	cds-YP_009724389.1	CCT	P	CTT	L	NZ244
Sample_31	NC_045512.2	21255	G	C	111	50	34	1817	801	35	0.941939	1929	0	TRUE	cds-YP_009724389.1	GCG	A	GCC	A	NZ244
Sample_31	NC_045512.2	22227	C	T	40	32	35	1186	910	34	0.966585	1227	0	TRUE	cds-YP_009724390.1	GCT	A	GTT	V	NZ244
Sample_31	NC_045512.2	23403	A	G	28	2	35	2282	368	35	0.984894	2317	0	TRUE	cds-YP_009724390.1	GAT	D	GGT	G	NZ244
Sample_31	NC_045512.2	23587	G	T	53	1	34	1564	1	35	0.967223	1617	0	TRUE	cds-YP_009724390.1	CAG	Q	CAT	H	NZ244
Sample_31	NC_045512.2	26801	C	G	346	345	35	8524	8519	35	0.960884	8871	0	TRUE	cds-YP_009724393.1	CTC	L	CTG	L	NZ244
Sample_31	NC_045512.2	27982	C	T	418	102	35	8723	667	35	0.954168	9142	0	TRUE	cds-YP_009724396.1	CCA	P	CTA	L	NZ244
Sample_31	NC_045512.2	28932	C	T	15	15	35	141	141	35	0.903846	156	6.15434e-72	TRUE	cds-YP_009724397.2	GCT	A	GTT	V	NZ244
Sample_31	NC_045512.2	29645	G	T	147	30	35	3033	721	35	0.95138	3188	0	TRUE	cds-YP_009725255.1	GTA	V	TTA	L	NZ244
Sample_31	NC_045512.2	241	C	T	3	0	34	458	4	35	0.993492	461	3.52931e-269	TRUE	NA	NA	NA	NA	NA	NZ245
Sample_31	NC_045512.2	3037	C	T	184	2	35	12780	11	35	0.985731	12965	0	TRUE	cds-YP_009724389.1	TTC	F	TTT	F	NZ245
Sample_31	NC_045512.2	5170	C	T	132	57	35	4527	2116	35	0.971042	4662	0	TRUE	cds-YP_009724389.1	TAC	Y	TAT	Y	NZ245
Sample_31	NC_045512.2	6286	C	T	0	0	0	20	1	35	1	20	1.45089e-11	TRUE	cds-YP_009724389.1	ACC	T	ACT	T	NZ245
Sample_31	NC_045512.2	8140	C	T	67	24	34	1080	426	35	0.941587	1147	0	TRUE	cds-YP_009724389.1	TCC	S	TCT	S	NZ245
Sample_31	NC_045512.2	11132	G	T	345	330	35	9358	9358	35	0.964047	9707	0	TRUE	cds-YP_009724389.1	GCT	A	TCT	S	NZ245
Sample_31	NC_045512.2	14408	C	T	62	0	34	5637	3	35	0.989121	5699	0	TRUE	cds-YP_009724389.1	CCT	P	CTT	L	NZ245
Sample_31	NC_045512.2	21255	G	C	92	44	35	1310	533	35	0.933048	1404	0	TRUE	cds-YP_009724389.1	GCG	A	GCC	A	NZ245
Sample_31	NC_045512.2	22227	C	T	42	35	35	902	736	35	0.954497	945	0	TRUE	cds-YP_009724390.1	GCT	A	GTT	V	NZ245
Sample_31	NC_045512.2	23403	A	G	21	3	35	1826	287	35	0.986494	1851	0	TRUE	cds-YP_009724390.1	GAT	D	GGT	G	NZ245
Sample_31	NC_045512.2	23587	G	T	38	1	35	1358	1	35	0.972779	1396	0	TRUE	cds-YP_009724390.1	CAG	Q	CAT	H	NZ245
Sample_31	NC_045512.2	26801	C	G	295	293	35	7832	7824	35	0.963464	8129	0	TRUE	cds-YP_009724393.1	CTC	L	CTG	L	NZ245
Sample_31	NC_045512.2	27982	C	T	384	83	35	7097	386	35	0.94867	7481	0	TRUE	cds-YP_009724396.1	CCA	P	CTA	L	NZ245
Sample_31	NC_045512.2	28932	C	T	10	10	35	113	113	34	0.918699	123	1.08607e-58	TRUE	cds-YP_009724397.2	GCT	A	GTT	V	NZ245
Sample_31	NC_045512.2	29645	G	T	128	24	35	2468	422	35	0.946682	2607	0	TRUE	cds-YP_009725255.1	GTA	V	TTA	L	NZ245
Sample_32	NC_045512.2	3037	C	T	7	0	34	131	1	35	0.949275	138	7.54148e-71	TRUE	cds-YP_009724389.1	TTC	F	TTT	F	NZ242
Sample_32	NC_045512.2	3328	G	T	5	5	36	22	22	35	0.814815	27	1.74542e-10	TRUE	cds-YP_009724389.1	CAG	Q	CAT	H	NZ242
Sample_32	NC_045512.2	14408	C	T	4	0	34	481	1	35	0.991753	485	1.82645e-281	TRUE	cds-YP_009724389.1	CCT	P	CTT	L	NZ242
Sample_32	NC_045512.2	22227	C	T	5	1	35	18	7	35	0.782609	23	1.96103e-08	TRUE	cds-YP_009724390.1	GCT	A	GTT	V	NZ242
Sample_32	NC_045512.2	26450	G	C	7	7	36	32	32	35	0.820513	39	3.33465e-15	TRUE	cds-YP_009724392.1	AGA	R	ACA	T	NZ242
Sample_32	NC_045512.2	26609	T	C	16	11	35	236	25	35	0.932806	253	1.15236e-125	TRUE	cds-YP_009724393.1	CTT	L	CTC	L	NZ242
Sample_32	NC_045512.2	26801	C	G	119	119	35	13672	13659	35	0.991012	13796	0	TRUE	cds-YP_009724393.1	CTC	L	CTG	L	NZ242
Sample_32	NC_045512.2	27749	A	C	72	72	34	3409	3409	35	0.979316	3481	0	TRUE	cds-YP_009724395.1	AAG	K	ACG	T	NZ242
Sample_32	NC_045512.2	29645	G	T	5	1	35	207	49	35	0.976415	212	4.45811e-117	TRUE	cds-YP_009725255.1	GTA	V	TTA	L	NZ242
Sample_32	NC_045512.2	3037	C	T	8	0	34	102	0	35	0.927273	110	1.50638e-53	TRUE	cds-YP_009724389.1	TTC	F	TTT	F	NZ243
Sample_32	NC_045512.2	14408	C	T	7	1	36	301	1	35	0.97411	309	3.34611e-171	TRUE	cds-YP_009724389.1	CCT	P	CTT	L	NZ243
Sample_32	NC_045512.2	26450	G	C	7	6	35	47	47	35	0.87037	54	3.10733e-23	TRUE	cds-YP_009724392.1	AGA	R	ACA	T	NZ243
Sample_32	NC_045512.2	26609	T	C	13	10	36	157	14	35	0.918129	171	2.76714e-82	TRUE	cds-YP_009724393.1	CTT	L	CTC	L	NZ243
Sample_32	NC_045512.2	26801	C	G	128	128	35	9332	9329	35	0.986157	9463	0	TRUE	cds-YP_009724393.1	CTC	L	CTG	L	NZ243
Sample_32	NC_045512.2	27749	A	C	70	68	35	2454	2454	35	0.971496	2526	0	TRUE	cds-YP_009724395.1	AAG	K	ACG	T	NZ243
Sample_32	NC_045512.2	29645	G	T	9	0	36	200	16	35	0.956938	209	1.88263e-109	TRUE	cds-YP_009725255.1	GTA	V	TTA	L	NZ243
Sample_32	NC_045512.2	3037	C	T	11	0	34	254	4	35	0.958491	265	2.28588e-139	TRUE	cds-YP_009724389.1	TTC	F	TTT	F	NZ244
Sample_32	NC_045512.2	3328	G	T	3	3	36	31	31	35	0.911765	34	5.0188e-16	TRUE	cds-YP_009724389.1	CAG	Q	CAT	H	NZ244
Sample_32	NC_045512.2	14408	C	T	7	0	34	602	1	35	0.988506	609	0	TRUE	cds-YP_009724389.1	CCT	P	CTT	L	NZ244
Sample_32	NC_045512.2	22227	C	T	5	3	35	21	13	34	0.807692	26	5.74715e-10	TRUE	cds-YP_009724390.1	GCT	A	GTT	V	NZ244
Sample_32	NC_045512.2	26450	G	C	9	7	33	61	61	35	0.871429	70	3.8875e-30	TRUE	cds-YP_009724392.1	AGA	R	ACA	T	NZ244
Sample_32	NC_045512.2	26609	T	C	27	21	36	398	41	35	0.934272	426	9.88812e-212	TRUE	cds-YP_009724393.1	CTT	L	CTC	L	NZ244
Sample_32	NC_045512.2	26801	C	G	122	122	35	14970	14952	35	0.991719	15095	0	TRUE	cds-YP_009724393.1	CTC	L	CTG	L	NZ244
Sample_32	NC_045512.2	27749	A	C	89	88	35	4051	4051	35	0.978502	4140	0	TRUE	cds-YP_009724395.1	AAG	K	ACG	T	NZ244
Sample_32	NC_045512.2	29645	G	T	11	1	36	276	85	35	0.958333	288	1.66187e-152	TRUE	cds-YP_009725255.1	GTA	V	TTA	L	NZ244
Sample_32	NC_045512.2	3037	C	T	12	3	35	155	0	35	0.928144	167	1.015e-81	TRUE	cds-YP_009724389.1	TTC	F	TTT	F	NZ245
Sample_32	NC_045512.2	3328	G	T	2	1	36	21	21	36	0.913043	23	6.70437e-11	TRUE	cds-YP_009724389.1	CAG	Q	CAT	H	NZ245
Sample_32	NC_045512.2	14408	C	T	4	0	34	408	0	35	0.990291	412	7.83706e-238	TRUE	cds-YP_009724389.1	CCT	P	CTT	L	NZ245
Sample_32	NC_045512.2	22227	C	T	5	1	35	20	16	36	0.8	25	1.87888e-09	TRUE	cds-YP_009724390.1	GCT	A	GTT	V	NZ245
Sample_32	NC_045512.2	26450	G	C	12	11	36	58	58	35	0.828571	70	1.50764e-27	TRUE	cds-YP_009724392.1	AGA	R	ACA	T	NZ245
Sample_32	NC_045512.2	26609	T	C	10	6	36	262	28	35	0.963235	272	7.30677e-145	TRUE	cds-YP_009724393.1	CTT	L	CTC	L	NZ245
Sample_32	NC_045512.2	26801	C	G	104	104	35	11383	11366	35	0.990515	11492	0	TRUE	cds-YP_009724393.1	CTC	L	CTG	L	NZ245
Sample_32	NC_045512.2	27749	A	C	72	70	34	3134	3134	35	0.977542	3206	0	TRUE	cds-YP_009724395.1	AAG	K	ACG	T	NZ245
Sample_32	NC_045512.2	29645	G	T	6	0	36	218	38	35	0.973214	224	1.36942e-122	TRUE	cds-YP_009725255.1	GTA	V	TTA	L	NZ245
Sample_33	NC_045512.2	241	C	T	0	0	0	154	1	35	1	154	8.44266e-92	TRUE	NA	NA	NA	NA	NA	NZ242
Sample_33	NC_045512.2	3037	C	T	32	2	35	896	4	35	0.965517	928	0	TRUE	cds-YP_009724389.1	TTC	F	TTT	F	NZ242
Sample_33	NC_045512.2	5629	G	T	9	1	35	436	103	35	0.979775	445	1.85183e-248	TRUE	cds-YP_009724389.1	ACG	T	ACT	T	NZ242
Sample_33	NC_045512.2	8010	A	G	49	46	35	307	307	34	0.86236	356	1.26666e-149	TRUE	cds-YP_009724389.1	GAT	D	GGT	G	NZ242
Sample_33	NC_045512.2	13993	G	T	33	27	34	2148	1724	35	0.984418	2182	0	TRUE	cds-YP_009724389.1	GCT	A	TCT	S	NZ242
Sample_33	NC_045512.2	14408	C	T	8	0	36	677	0	35	0.988321	685	0	TRUE	cds-YP_009724389.1	CCT	P	CTT	L	NZ242
Sample_33	NC_045512.2	16889	A	G	4	2	35	56	11	34	0.933333	60	1.23307e-29	TRUE	cds-YP_009724389.1	AAA	K	AGA	R	NZ242
Sample_33	NC_045512.2	18877	C	T	8	3	36	107	45	35	0.930435	115	2.12375e-56	TRUE	cds-YP_009724389.1	CTA	L	TTA	L	NZ242
Sample_33	NC_045512.2	21223	T	C	357	306	35	2710	821	35	0.8836	3067	0	TRUE	cds-YP_009724389.1	TGG	W	CGG	R	NZ242
Sample_33	NC_045512.2	21268	G	T	498	333	35	2660	924	35	0.841772	3160	0	TRUE	cds-YP_009724389.1	GCA	A	TCA	S	NZ242
Sample_33	NC_045512.2	23403	A	G	3	1	36	183	18	35	0.983871	186	5.48095e-105	TRUE	cds-YP_009724390.1	GAT	D	GGT	G	NZ242
Sample_33	NC_045512.2	26062	G	T	145	52	34	4311	1485	35	0.966809	4459	0	TRUE	cds-YP_009724391.1	GGT	G	TGT	C	NZ242
Sample_33	NC_045512.2	26735	C	T	207	205	35	26861	26835	35	0.992206	27072	0	TRUE	cds-YP_009724393.1	TAC	Y	TAT	Y	NZ242
Sample_33	NC_045512.2	26876	T	C	68	38	35	817	697	35	0.923164	885	0	TRUE	cds-YP_009724393.1	ATT	I	ATC	I	NZ242
Sample_33	NC_045512.2	241	C	T	1	0	32	126	0	35	0.992126	127	8.84088e-74	TRUE	NA	NA	NA	NA	NA	NZ243
Sample_33	NC_045512.2	3037	C	T	25	1	34	776	1	35	0.968789	801	0	TRUE	cds-YP_009724389.1	TTC	F	TTT	F	NZ243
Sample_33	NC_045512.2	5629	G	T	4	1	36	188	55	35	0.979167	192	7.28624e-107	TRUE	cds-YP_009724389.1	ACG	T	ACT	T	NZ243
Sample_33	NC_045512.2	8010	A	G	24	24	35	347	347	34	0.93531	371	4.55956e-184	TRUE	cds-YP_009724389.1	GAT	D	GGT	G	NZ243
Sample_33	NC_045512.2	13993	G	T	16	14	35	1142	944	35	0.986183	1158	0	TRUE	cds-YP_009724389.1	GCT	A	TCT	S	NZ243
Sample_33	NC_045512.2	14408	C	T	12	0	35	558	0	35	0.977233	571	0	TRUE	cds-YP_009724389.1	CCT	P	CTT	L	NZ243
Sample_33	NC_045512.2	16889	A	G	3	2	36	39	6	34	0.928571	42	1.57769e-20	TRUE	cds-YP_009724389.1	AAA	K	AGA	R	NZ243
Sample_33	NC_045512.2	18877	C	T	9	3	35	85	37	35	0.904255	94	2.00919e-43	TRUE	cds-YP_009724389.1	CTA	L	TTA	L	NZ243
Sample_33	NC_045512.2	21223	T	C	300	219	35	2518	557	35	0.893542	2818	0	TRUE	cds-YP_009724389.1	TGG	W	CGG	R	NZ243
Sample_33	NC_045512.2	21268	G	T	392	226	35	2481	644	35	0.863557	2873	0	TRUE	cds-YP_009724389.1	GCA	A	TCA	S	NZ243
Sample_33	NC_045512.2	23403	A	G	0	0	0	146	11	35	1	146	5.38759e-87	TRUE	cds-YP_009724390.1	GAT	D	GGT	G	NZ243
Sample_33	NC_045512.2	26062	G	T	91	32	34	3069	725	34	0.970588	3162	0	TRUE	cds-YP_009724391.1	GGT	G	TGT	C	NZ243
Sample_33	NC_045512.2	26735	C	T	257	257	35	20144	20135	35	0.987112	20407	0	TRUE	cds-YP_009724393.1	TAC	Y	TAT	Y	NZ243
Sample_33	NC_045512.2	26876	T	C	67	56	35	712	643	35	0.913992	779	0	TRUE	cds-YP_009724393.1	ATT	I	ATC	I	NZ243
Sample_33	NC_045512.2	241	C	T	0	0	0	131	0	35	1	131	5.4802e-78	TRUE	NA	NA	NA	NA	NA	NZ244
Sample_33	NC_045512.2	3037	C	T	34	5	35	1159	4	35	0.9715	1193	0	TRUE	cds-YP_009724389.1	TTC	F	TTT	F	NZ244
Sample_33	NC_045512.2	5629	G	T	11	2	35	439	88	35	0.975556	450	3.85647e-248	TRUE	cds-YP_009724389.1	ACG	T	ACT	T	NZ244
Sample_33	NC_045512.2	8010	A	G	49	49	35	471	471	34	0.905769	520	1.22903e-240	TRUE	cds-YP_009724389.1	GAT	D	GGT	G	NZ244
Sample_33	NC_045512.2	13993	G	T	25	17	35	2016	1617	35	0.986784	2043	0	TRUE	cds-YP_009724389.1	GCT	A	TCT	S	NZ244
Sample_33	NC_045512.2	14408	C	T	5	0	36	686	0	35	0.992764	691	0	TRUE	cds-YP_009724389.1	CCT	P	CTT	L	NZ244
Sample_33	NC_045512.2	15766	G	T	6	6	35	27	27	35	0.818182	33	7.64792e-13	TRUE	cds-YP_009724389.1	GTG	V	TTG	L	NZ244
Sample_33	NC_045512.2	16889	A	G	9	8	35	56	6	33	0.861538	65	2.04238e-27	TRUE	cds-YP_009724389.1	AAA	K	AGA	R	NZ244
Sample_33	NC_045512.2	18877	C	T	20	6	35	150	59	35	0.882353	170	1.01305e-74	TRUE	cds-YP_009724389.1	CTA	L	TTA	L	NZ244
Sample_33	NC_045512.2	21223	T	C	428	339	35	3085	726	35	0.877667	3515	0	TRUE	cds-YP_009724389.1	TGG	W	CGG	R	NZ244
Sample_33	NC_045512.2	21268	G	T	626	367	35	3018	842	35	0.828211	3644	0	TRUE	cds-YP_009724389.1	GCA	A	TCA	S	NZ244
Sample_33	NC_045512.2	23403	A	G	3	0	34	202	19	35	0.985366	205	2.79826e-116	TRUE	cds-YP_009724390.1	GAT	D	GGT	G	NZ244
Sample_33	NC_045512.2	26062	G	T	152	66	35	4454	1506	35	0.964905	4616	0	TRUE	cds-YP_009724391.1	GGT	G	TGT	C	NZ244
Sample_33	NC_045512.2	26735	C	T	197	197	34	25393	25352	35	0.992147	25594	0	TRUE	cds-YP_009724393.1	TAC	Y	TAT	Y	NZ244
Sample_33	NC_045512.2	26876	T	C	98	63	35	1075	929	35	0.916454	1173	0	TRUE	cds-YP_009724393.1	ATT	I	ATC	I	NZ244
Sample_33	NC_045512.2	29067	C	T	4	4	36	16	16	35	0.8	20	1.28476e-07	TRUE	cds-YP_009724397.2	ACT	T	ATT	I	NZ244
Sample_33	NC_045512.2	241	C	T	1	0	36	113	1	35	0.991228	114	1.00138e-65	TRUE	NA	NA	NA	NA	NA	NZ245
Sample_33	NC_045512.2	3037	C	T	25	1	35	900	2	35	0.972973	925	0	TRUE	cds-YP_009724389.1	TTC	F	TTT	F	NZ245
Sample_33	NC_045512.2	5629	G	T	8	2	35	406	77	35	0.980676	414	9.22739e-232	TRUE	cds-YP_009724389.1	ACG	T	ACT	T	NZ245
Sample_33	NC_045512.2	8010	A	G	64	64	35	497	497	34	0.885918	561	3.18893e-248	TRUE	cds-YP_009724389.1	GAT	D	GGT	G	NZ245
Sample_33	NC_045512.2	13993	G	T	32	30	34	1617	1328	35	0.980594	1649	0	TRUE	cds-YP_009724389.1	GCT	A	TCT	S	NZ245
Sample_33	NC_045512.2	14408	C	T	6	0	35	648	1	35	0.990826	654	0	TRUE	cds-YP_009724389.1	CCT	P	CTT	L	NZ245
Sample_33	NC_045512.2	15766	G	T	7	6	36	25	25	36	0.78125	32	1.37729e-11	TRUE	cds-YP_009724389.1	GTG	V	TTG	L	NZ245
Sample_33	NC_045512.2	16889	A	G	4	4	36	58	9	34	0.935484	62	8.90371e-31	TRUE	cds-YP_009724389.1	AAA	K	AGA	R	NZ245
Sample_33	NC_045512.2	18877	C	T	15	2	35	102	34	35	0.871795	117	2.65467e-50	TRUE	cds-YP_009724389.1	CTA	L	TTA	L	NZ245
Sample_33	NC_045512.2	21223	T	C	307	238	35	2534	651	35	0.891939	2841	0	TRUE	cds-YP_009724389.1	TGG	W	CGG	R	NZ245
Sample_33	NC_045512.2	21268	G	T	442	254	35	2457	735	35	0.847534	2899	0	TRUE	cds-YP_009724389.1	GCA	A	TCA	S	NZ245
Sample_33	NC_045512.2	23403	A	G	1	0	36	135	13	35	0.992647	136	7.41573e-79	TRUE	cds-YP_009724390.1	GAT	D	GGT	G	NZ245
Sample_33	NC_045512.2	26062	G	T	120	49	35	3662	1061	35	0.966992	3787	0	TRUE	cds-YP_009724391.1	GGT	G	TGT	C	NZ245
Sample_33	NC_045512.2	26735	C	T	192	191	35	22166	22130	35	0.991191	22363	0	TRUE	cds-YP_009724393.1	TAC	Y	TAT	Y	NZ245
Sample_33	NC_045512.2	26876	T	C	86	63	35	904	804	35	0.913131	990	0	TRUE	cds-YP_009724393.1	ATT	I	ATC	I	NZ245
Sample_34	NC_045512.2	241	C	T	1	0	36	582	1	35	0.998285	583	0	TRUE	NA	NA	NA	NA	NA	NZ242
Sample_34	NC_045512.2	1834	T	A	124	9	33	3141	8	35	0.961727	3266	0	TRUE	cds-YP_009724389.1	ATT	I	ATA	I	NZ242
Sample_34	NC_045512.2	3037	C	T	114	1	35	8709	2	35	0.986967	8824	0	TRUE	cds-YP_009724389.1	TTC	F	TTT	F	NZ242
Sample_34	NC_045512.2	6286	C	T	2	0	36	14	1	34	0.875	16	4.52519e-07	TRUE	cds-YP_009724389.1	ACC	T	ACT	T	NZ242
Sample_34	NC_045512.2	8017	G	T	102	98	34	552	552	35	0.842748	655	2.7186e-264	TRUE	cds-YP_009724389.1	GCG	A	GCT	A	NZ242
Sample_34	NC_045512.2	14408	C	T	38	0	35	3430	1	35	0.988758	3469	0	TRUE	cds-YP_009724389.1	CCT	P	CTT	L	NZ242
Sample_34	NC_045512.2	17019	G	T	10	7	35	106	69	35	0.913793	116	9.82236e-55	TRUE	cds-YP_009724389.1	GAG	E	GAT	D	NZ242
Sample_34	NC_045512.2	21255	G	C	70	32	35	1328	598	35	0.949249	1399	0	TRUE	cds-YP_009724389.1	GCG	A	GCC	A	NZ242
Sample_34	NC_045512.2	22227	C	T	18	15	35	232	165	35	0.928	250	7.0822e-122	TRUE	cds-YP_009724390.1	GCT	A	GTT	V	NZ242
Sample_34	NC_045512.2	23403	A	G	14	3	35	1176	186	35	0.98575	1193	0	TRUE	cds-YP_009724390.1	GAT	D	GGT	G	NZ242
Sample_34	NC_045512.2	26801	C	G	267	267	35	15857	15849	35	0.98277	16135	0	TRUE	cds-YP_009724393.1	CTC	L	CTG	L	NZ242
Sample_34	NC_045512.2	27944	C	T	276	149	35	3453	2061	35	0.925737	3730	0	TRUE	cds-YP_009724396.1	CAC	H	CAT	H	NZ242
Sample_34	NC_045512.2	28932	C	T	5	5	34	64	64	35	0.927536	69	1.27162e-33	TRUE	cds-YP_009724397.2	GCT	A	GTT	V	NZ242
Sample_34	NC_045512.2	29645	G	T	70	21	35	1511	305	35	0.953914	1584	0	TRUE	cds-YP_009725255.1	GTA	V	TTA	L	NZ242
Sample_34	NC_045512.2	241	C	T	1	0	36	427	1	35	0.997664	428	3.27495e-254	TRUE	NA	NA	NA	NA	NA	NZ243
Sample_34	NC_045512.2	1834	T	A	95	2	33	2184	2	35	0.957895	2280	0	TRUE	cds-YP_009724389.1	ATT	I	ATA	I	NZ243
Sample_34	NC_045512.2	3037	C	T	89	1	35	6809	1	35	0.987098	6898	0	TRUE	cds-YP_009724389.1	TTC	F	TTT	F	NZ243
Sample_34	NC_045512.2	8017	G	T	85	82	35	403	402	35	0.824131	489	8.53824e-190	TRUE	cds-YP_009724389.1	GCG	A	GCT	A	NZ243
Sample_34	NC_045512.2	14408	C	T	25	0	35	2250	1	35	0.989011	2275	0	TRUE	cds-YP_009724389.1	CCT	P	CTT	L	NZ243
Sample_34	NC_045512.2	17019	G	T	7	4	33	46	38	35	0.867925	53	1.08776e-22	TRUE	cds-YP_009724389.1	GAG	E	GAT	D	NZ243
Sample_34	NC_045512.2	21255	G	C	38	10	35	771	284	35	0.953028	809	0	TRUE	cds-YP_009724389.1	GCG	A	GCC	A	NZ243
Sample_34	NC_045512.2	22227	C	T	15	13	35	152	122	34	0.91018	167	4.04575e-78	TRUE	cds-YP_009724390.1	GCT	A	GTT	V	NZ243
Sample_34	NC_045512.2	23403	A	G	6	2	34	670	85	35	0.983847	681	0	TRUE	cds-YP_009724390.1	GAT	D	GGT	G	NZ243
Sample_34	NC_045512.2	26801	C	G	234	234	35	10712	10701	35	0.978265	10950	0	TRUE	cds-YP_009724393.1	CTC	L	CTG	L	NZ243
Sample_34	NC_045512.2	27944	C	T	168	93	35	2253	1374	35	0.930223	2422	0	TRUE	cds-YP_009724396.1	CAC	H	CAT	H	NZ243
Sample_34	NC_045512.2	28932	C	T	4	4	36	69	69	35	0.945205	73	4.36364e-37	TRUE	cds-YP_009724397.2	GCT	A	GTT	V	NZ243
Sample_34	NC_045512.2	29645	G	T	73	10	35	1117	112	35	0.937081	1192	0	TRUE	cds-YP_009725255.1	GTA	V	TTA	L	NZ243
Sample_34	NC_045512.2	241	C	T	2	1	36	559	2	35	0.996435	561	0	TRUE	NA	NA	NA	NA	NA	NZ244
Sample_34	NC_045512.2	1834	T	A	117	10	33	2871	11	35	0.960843	2988	0	TRUE	cds-YP_009724389.1	ATT	I	ATA	I	NZ244
Sample_34	NC_045512.2	3037	C	T	170	2	35	14665	8	35	0.988541	14835	0	TRUE	cds-YP_009724389.1	TTC	F	TTT	F	NZ244
Sample_34	NC_045512.2	6286	C	T	3	0	33	26	0	35	0.896552	29	2.98996e-13	TRUE	cds-YP_009724389.1	ACC	T	ACT	T	NZ244
Sample_34	NC_045512.2	8017	G	T	172	170	35	707	703	35	0.804323	879	0	TRUE	cds-YP_009724389.1	GCG	A	GCT	A	NZ244
Sample_34	NC_045512.2	14408	C	T	42	0	35	4292	1	35	0.990081	4335	0	TRUE	cds-YP_009724389.1	CCT	P	CTT	L	NZ244
Sample_34	NC_045512.2	17019	G	T	11	9	35	152	81	35	0.932515	163	2.4926e-80	TRUE	cds-YP_009724389.1	GAG	E	GAT	D	NZ244
Sample_34	NC_045512.2	21255	G	C	81	32	35	1808	812	35	0.95712	1889	0	TRUE	cds-YP_009724389.1	GCG	A	GCC	A	NZ244
Sample_34	NC_045512.2	22227	C	T	24	19	35	351	267	35	0.936	375	1.2229e-186	TRUE	cds-YP_009724390.1	GCT	A	GTT	V	NZ244
Sample_34	NC_045512.2	22450	C	T	2	0	29	30	2	34	0.9375	32	5.76223e-16	TRUE	cds-YP_009724390.1	CTC	L	CTT	L	NZ244
Sample_34	NC_045512.2	23403	A	G	18	1	35	1311	202	35	0.984974	1331	0	TRUE	cds-YP_009724390.1	GAT	D	GGT	G	NZ244
Sample_34	NC_045512.2	26801	C	G	278	278	35	15621	15598	35	0.982082	15906	0	TRUE	cds-YP_009724393.1	CTC	L	CTG	L	NZ244
Sample_34	NC_045512.2	27944	C	T	406	213	35	4372	2614	35	0.915027	4778	0	TRUE	cds-YP_009724396.1	CAC	H	CAT	H	NZ244
Sample_34	NC_045512.2	28932	C	T	1	1	36	83	83	34	0.988095	84	7.30518e-48	TRUE	cds-YP_009724397.2	GCT	A	GTT	V	NZ244
Sample_34	NC_045512.2	29645	G	T	102	27	35	1683	348	35	0.939174	1792	0	TRUE	cds-YP_009725255.1	GTA	V	TTA	L	NZ244
Sample_34	NC_045512.2	241	C	T	0	0	0	617	1	35	1	617	0	TRUE	NA	NA	NA	NA	NA	NZ245
Sample_34	NC_045512.2	1834	T	A	119	12	34	2639	6	35	0.956853	2758	0	TRUE	cds-YP_009724389.1	ATT	I	ATA	I	NZ245
Sample_34	NC_045512.2	3037	C	T	129	0	35	11419	11	35	0.988744	11549	0	TRUE	cds-YP_009724389.1	TTC	F	TTT	F	NZ245
Sample_34	NC_045512.2	8017	G	T	171	169	35	686	684	35	0.799534	858	9.40999998210597e-316	TRUE	cds-YP_009724389.1	GCG	A	GCT	A	NZ245
Sample_34	NC_045512.2	14408	C	T	40	0	34	3860	0	35	0.98949	3901	0	TRUE	cds-YP_009724389.1	CCT	P	CTT	L	NZ245
Sample_34	NC_045512.2	17019	G	T	11	11	35	104	71	35	0.904348	115	4.08983e-53	TRUE	cds-YP_009724389.1	GAG	E	GAT	D	NZ245
Sample_34	NC_045512.2	21255	G	C	66	28	35	1496	605	35	0.957746	1562	0	TRUE	cds-YP_009724389.1	GCG	A	GCC	A	NZ245
Sample_34	NC_045512.2	22227	C	T	31	25	35	324	256	34	0.912676	355	6.14994e-167	TRUE	cds-YP_009724390.1	GCT	A	GTT	V	NZ245
Sample_34	NC_045512.2	22450	C	T	3	0	36	30	1	35	0.909091	33	1.81316e-15	TRUE	cds-YP_009724390.1	CTC	L	CTT	L	NZ245
Sample_34	NC_045512.2	23403	A	G	16	2	35	1066	155	35	0.983395	1084	0	TRUE	cds-YP_009724390.1	GAT	D	GGT	G	NZ245
Sample_34	NC_045512.2	26801	C	G	268	267	35	14764	14749	35	0.981584	15041	0	TRUE	cds-YP_009724393.1	CTC	L	CTG	L	NZ245
Sample_34	NC_045512.2	27944	C	T	356	184	35	3709	2238	35	0.911974	4067	0	TRUE	cds-YP_009724396.1	CAC	H	CAT	H	NZ245
Sample_34	NC_045512.2	28932	C	T	2	2	34	75	75	34	0.974026	77	4.09724e-42	TRUE	cds-YP_009724397.2	GCT	A	GTT	V	NZ245
Sample_34	NC_045512.2	29645	G	T	79	17	35	1503	253	35	0.947667	1586	0	TRUE	cds-YP_009725255.1	GTA	V	TTA	L	NZ245
Sample_35	NC_045512.2	241	C	T	0	0	0	33	0	35	1	33	2.7703e-19	TRUE	NA	NA	NA	NA	NA	NZ242
Sample_35	NC_045512.2	3037	C	T	14	1	34	314	2	35	0.957317	328	2.8174e-172	TRUE	cds-YP_009724389.1	TTC	F	TTT	F	NZ242
Sample_35	NC_045512.2	4543	C	T	3	2	36	29	14	34	0.90625	32	6.53053e-15	TRUE	cds-YP_009724389.1	ACC	T	ACT	T	NZ242
Sample_35	NC_045512.2	11497	C	T	28	9	35	295	149	35	0.913313	323	4.04513e-152	TRUE	cds-YP_009724389.1	TAC	Y	TAT	Y	NZ242
Sample_35	NC_045512.2	13993	G	T	8	6	36	967	699	35	0.991795	975	0	TRUE	cds-YP_009724389.1	GCT	A	TCT	S	NZ242
Sample_35	NC_045512.2	14408	C	T	1	0	32	152	0	35	0.993464	153	5.15013e-89	TRUE	cds-YP_009724389.1	CCT	P	CTT	L	NZ242
Sample_35	NC_045512.2	15766	G	T	3	3	36	15	15	35	0.833333	18	2.51236e-07	TRUE	cds-YP_009724389.1	GTG	V	TTG	L	NZ242
Sample_35	NC_045512.2	16889	A	G	2	1	36	35	6	34	0.945946	37	8.05209e-19	TRUE	cds-YP_009724389.1	AAA	K	AGA	R	NZ242
Sample_35	NC_045512.2	18877	C	T	3	1	36	13	5	35	0.8125	16	2.71511e-06	TRUE	cds-YP_009724389.1	CTA	L	TTA	L	NZ242
Sample_35	NC_045512.2	23403	A	G	1	1	36	19	6	35	0.95	20	2.90178e-10	TRUE	cds-YP_009724390.1	GAT	D	GGT	G	NZ242
Sample_35	NC_045512.2	26062	G	T	43	24	34	1515	521	35	0.970532	1561	0	TRUE	cds-YP_009724391.1	GGT	G	TGT	C	NZ242
Sample_35	NC_045512.2	26735	C	T	94	94	34	9526	9501	35	0.990229	9620	0	TRUE	cds-YP_009724393.1	TAC	Y	TAT	Y	NZ242
Sample_35	NC_045512.2	26876	T	C	28	26	35	199	172	35	0.876652	227	1.73962e-98	TRUE	cds-YP_009724393.1	ATT	I	ATC	I	NZ242
Sample_35	NC_045512.2	241	C	T	0	0	0	43	2	35	1	43	3.01316e-25	TRUE	NA	NA	NA	NA	NA	NZ243
Sample_35	NC_045512.2	3037	C	T	12	0	34	269	0	35	0.957295	281	6.83981e-148	TRUE	cds-YP_009724389.1	TTC	F	TTT	F	NZ243
Sample_35	NC_045512.2	11497	C	T	17	8	34	203	83	35	0.922727	220	6.30934e-106	TRUE	cds-YP_009724389.1	TAC	Y	TAT	Y	NZ243
Sample_35	NC_045512.2	13993	G	T	7	4	36	499	382	35	0.986166	506	3.19156e-288	TRUE	cds-YP_009724389.1	GCT	A	TCT	S	NZ243
Sample_35	NC_045512.2	14408	C	T	4	0	32	139	0	35	0.972028	143	6.19843e-78	TRUE	cds-YP_009724389.1	CCT	P	CTT	L	NZ243
Sample_35	NC_045512.2	16889	A	G	2	1	31	22	3	35	0.916667	24	1.8606e-11	TRUE	cds-YP_009724389.1	AAA	K	AGA	R	NZ243
Sample_35	NC_045512.2	23403	A	G	0	0	0	19	1	35	1	19	5.65847e-11	TRUE	cds-YP_009724390.1	GAT	D	GGT	G	NZ243
Sample_35	NC_045512.2	26062	G	T	58	29	35	1170	275	35	0.951993	1229	0	TRUE	cds-YP_009724391.1	GGT	G	TGT	C	NZ243
Sample_35	NC_045512.2	26450	G	C	3	2	36	45	45	35	0.9375	48	6.09162e-24	TRUE	cds-YP_009724392.1	AGA	R	ACA	T	NZ243
Sample_35	NC_045512.2	26735	C	T	131	131	34	7893	7889	35	0.983429	8026	0	TRUE	cds-YP_009724393.1	TAC	Y	TAT	Y	NZ243
Sample_35	NC_045512.2	26876	T	C	24	24	35	170	154	35	0.876289	194	4.00872e-84	TRUE	cds-YP_009724393.1	ATT	I	ATC	I	NZ243
Sample_35	NC_045512.2	241	C	T	0	0	0	32	1	35	1	32	1.09133e-18	TRUE	NA	NA	NA	NA	NA	NZ244
Sample_35	NC_045512.2	3037	C	T	30	2	34	441	3	35	0.936306	471	3.67193e-236	TRUE	cds-YP_009724389.1	TTC	F	TTT	F	NZ244
Sample_35	NC_045512.2	3250	G	T	2	1	36	21	21	35	0.913043	23	6.70437e-11	TRUE	cds-YP_009724389.1	GAG	E	GAT	D	NZ244
Sample_35	NC_045512.2	4543	C	T	7	7	36	29	15	35	0.805556	36	1.21932e-13	TRUE	cds-YP_009724389.1	ACC	T	ACT	T	NZ244
Sample_35	NC_045512.2	11497	C	T	41	19	34	409	195	35	0.908889	450	9.44655e-210	TRUE	cds-YP_009724389.1	TAC	Y	TAT	Y	NZ244
Sample_35	NC_045512.2	13993	G	T	14	11	35	1024	760	35	0.986513	1038	0	TRUE	cds-YP_009724389.1	GCT	A	TCT	S	NZ244
Sample_35	NC_045512.2	14408	C	T	5	0	35	193	0	35	0.974747	198	8.24609e-109	TRUE	cds-YP_009724389.1	CCT	P	CTT	L	NZ244
Sample_35	NC_045512.2	15766	G	T	0	0	0	32	32	36	1	32	1.09133e-18	TRUE	cds-YP_009724389.1	GTG	V	TTG	L	NZ244
Sample_35	NC_045512.2	16889	A	G	2	2	36	62	6	34	0.96875	64	1.73687e-34	TRUE	cds-YP_009724389.1	AAA	K	AGA	R	NZ244
Sample_35	NC_045512.2	17019	G	T	10	7	36	34	21	35	0.772727	44	1.48573e-15	TRUE	cds-YP_009724389.1	GAG	E	GAT	D	NZ244
Sample_35	NC_045512.2	18877	C	T	6	1	34	19	7	35	0.76	25	9.39439e-09	TRUE	cds-YP_009724389.1	CTA	L	TTA	L	NZ244
Sample_35	NC_045512.2	23403	A	G	1	0	36	36	6	35	0.972973	37	4.23794e-20	TRUE	cds-YP_009724390.1	GAT	D	GGT	G	NZ244
Sample_35	NC_045512.2	26062	G	T	80	46	35	1840	609	35	0.957834	1921	0	TRUE	cds-YP_009724391.1	GGT	G	TGT	C	NZ244
Sample_35	NC_045512.2	26735	C	T	94	93	34	11265	11230	35	0.991201	11365	0	TRUE	cds-YP_009724393.1	TAC	Y	TAT	Y	NZ244
Sample_35	NC_045512.2	26876	T	C	37	34	35	271	231	35	0.87987	308	1.58952e-134	TRUE	cds-YP_009724393.1	ATT	I	ATC	I	NZ244
Sample_35	NC_045512.2	241	C	T	0	0	0	33	0	34	1	33	1.38515e-19	TRUE	NA	NA	NA	NA	NA	NZ245
Sample_35	NC_045512.2	3037	C	T	15	1	35	386	1	35	0.962594	401	1.5248e-213	TRUE	cds-YP_009724389.1	TTC	F	TTT	F	NZ245
Sample_35	NC_045512.2	3250	G	T	1	1	32	15	15	35	0.9375	16	5.32375e-08	TRUE	cds-YP_009724389.1	GAG	E	GAT	D	NZ245
Sample_35	NC_045512.2	4543	C	T	4	3	31	16	5	35	0.8	20	1.28476e-07	TRUE	cds-YP_009724389.1	ACC	T	ACT	T	NZ245
Sample_35	NC_045512.2	11497	C	T	24	11	35	290	136	35	0.923567	314	9.73919e-152	TRUE	cds-YP_009724389.1	TAC	Y	TAT	Y	NZ245
Sample_35	NC_045512.2	13993	G	T	10	8	35	796	579	35	0.987593	806	0	TRUE	cds-YP_009724389.1	GCT	A	TCT	S	NZ245
Sample_35	NC_045512.2	14408	C	T	3	1	33	155	0	35	0.981013	158	1.14015e-88	TRUE	cds-YP_009724389.1	CCT	P	CTT	L	NZ245
Sample_35	NC_045512.2	15766	G	T	3	3	36	19	19	36	0.863636	22	1.92386e-09	TRUE	cds-YP_009724389.1	GTG	V	TTG	L	NZ245
Sample_35	NC_045512.2	16889	A	G	2	0	36	28	3	34	0.933333	30	7.86372e-15	TRUE	cds-YP_009724389.1	AAA	K	AGA	R	NZ245
Sample_35	NC_045512.2	17019	G	T	6	6	34	19	12	35	0.76	25	9.39439e-09	TRUE	cds-YP_009724389.1	GAG	E	GAT	D	NZ245
Sample_35	NC_045512.2	23403	A	G	0	0	0	23	4	35	1	23	2.42912e-13	TRUE	cds-YP_009724390.1	GAT	D	GGT	G	NZ245
Sample_35	NC_045512.2	26062	G	T	63	34	35	1452	407	35	0.957784	1516	0	TRUE	cds-YP_009724391.1	GGT	G	TGT	C	NZ245
Sample_35	NC_045512.2	26735	C	T	127	127	35	9738	9721	35	0.986926	9867	0	TRUE	cds-YP_009724393.1	TAC	Y	TAT	Y	NZ245
Sample_35	NC_045512.2	26876	T	C	41	37	35	208	185	35	0.835341	249	8.18737e-99	TRUE	cds-YP_009724393.1	ATT	I	ATC	I	NZ245
Sample_36	NC_045512.2	241	C	T	1	0	36	923	0	35	0.998918	924	0	TRUE	NA	NA	NA	NA	NA	NZ242
Sample_36	NC_045512.2	3037	C	T	115	1	35	12898	8	35	0.991087	13014	0	TRUE	cds-YP_009724389.1	TTC	F	TTT	F	NZ242
Sample_36	NC_045512.2	4543	C	T	61	43	35	1230	618	35	0.95275	1291	0	TRUE	cds-YP_009724389.1	ACC	T	ACT	T	NZ242
Sample_36	NC_045512.2	5629	G	T	71	17	35	1027	407	35	0.935337	1098	0	TRUE	cds-YP_009724389.1	ACG	T	ACT	T	NZ242
Sample_36	NC_045512.2	9526	G	T	29	17	35	243	99	35	0.893382	272	1.9474e-122	TRUE	cds-YP_009724389.1	ATG	M	ATT	I	NZ242
Sample_36	NC_045512.2	11497	C	T	163	83	35	1647	881	35	0.909945	1810	0	TRUE	cds-YP_009724389.1	TAC	Y	TAT	Y	NZ242
Sample_36	NC_045512.2	13993	G	T	142	135	35	2849	2219	35	0.952524	2991	0	TRUE	cds-YP_009724389.1	GCT	A	TCT	S	NZ242
Sample_36	NC_045512.2	14408	C	T	50	0	34	8480	0	35	0.994138	8530	0	TRUE	cds-YP_009724389.1	CCT	P	CTT	L	NZ242
Sample_36	NC_045512.2	15766	G	T	64	61	35	763	763	35	0.922612	827	0	TRUE	cds-YP_009724389.1	GTG	V	TTG	L	NZ242
Sample_36	NC_045512.2	16889	A	G	85	40	35	1403	166	34	0.942876	1488	0	TRUE	cds-YP_009724389.1	AAA	K	AGA	R	NZ242
Sample_36	NC_045512.2	17019	G	T	10	8	36	222	128	35	0.956897	232	1.70959e-121	TRUE	cds-YP_009724389.1	GAG	E	GAT	D	NZ242
Sample_36	NC_045512.2	18877	C	T	42	23	35	244	112	35	0.853147	286	7.19348e-118	TRUE	cds-YP_009724389.1	CTA	L	TTA	L	NZ242
Sample_36	NC_045512.2	23403	A	G	21	7	35	1408	296	35	0.984615	1430	0	TRUE	cds-YP_009724390.1	GAT	D	GGT	G	NZ242
Sample_36	NC_045512.2	24781	G	A	128	65	35	1290	454	35	0.909091	1419	0	TRUE	cds-YP_009724390.1	AAG	K	AAA	K	NZ242
Sample_36	NC_045512.2	25710	C	T	7	7	35	39	39	35	0.847826	46	6.51344e-19	TRUE	cds-YP_009724391.1	CTC	L	CTT	L	NZ242
Sample_36	NC_045512.2	26062	G	T	364	154	34	7678	3354	35	0.954144	8047	0	TRUE	cds-YP_009724391.1	GGT	G	TGT	C	NZ242
Sample_36	NC_045512.2	26735	C	T	184	178	34	6083	6056	35	0.970485	6268	0	TRUE	cds-YP_009724393.1	TAC	Y	TAT	Y	NZ242
Sample_36	NC_045512.2	26876	T	C	149	130	35	683	602	35	0.820913	832	0	TRUE	cds-YP_009724393.1	ATT	I	ATC	I	NZ242
Sample_36	NC_045512.2	28975	G	C	49	49	35	232	232	35	0.825623	281	3.3034e-109	TRUE	cds-YP_009724397.2	ATG	M	ATC	I	NZ242
Sample_36	NC_045512.2	29399	G	A	155	152	33	2705	2701	35	0.945474	2861	0	TRUE	cds-YP_009724397.2	GCT	A	ACT	T	NZ242
Sample_36	NC_045512.2	241	C	T	1	1	36	845	1	35	0.998818	846	0	TRUE	NA	NA	NA	NA	NA	NZ243
Sample_36	NC_045512.2	3037	C	T	133	0	35	11463	3	35	0.988445	11597	0	TRUE	cds-YP_009724389.1	TTC	F	TTT	F	NZ243
Sample_36	NC_045512.2	4543	C	T	33	19	34	759	395	35	0.958333	792	0	TRUE	cds-YP_009724389.1	ACC	T	ACT	T	NZ243
Sample_36	NC_045512.2	5629	G	T	47	12	35	584	275	35	0.925515	631	9.22456e-306	TRUE	cds-YP_009724389.1	ACG	T	ACT	T	NZ243
Sample_36	NC_045512.2	9526	G	T	23	11	35	198	78	35	0.895928	221	4.53348e-100	TRUE	cds-YP_009724389.1	ATG	M	ATT	I	NZ243
Sample_36	NC_045512.2	11497	C	T	109	57	35	1176	600	35	0.915175	1285	0	TRUE	cds-YP_009724389.1	TAC	Y	TAT	Y	NZ243
Sample_36	NC_045512.2	13993	G	T	87	82	35	1628	1301	35	0.949271	1715	0	TRUE	cds-YP_009724389.1	GCT	A	TCT	S	NZ243
Sample_36	NC_045512.2	14408	C	T	44	0	35	6286	0	35	0.993049	6330	0	TRUE	cds-YP_009724389.1	CCT	P	CTT	L	NZ243
Sample_36	NC_045512.2	15766	G	T	33	33	35	260	260	35	0.887372	293	4.00664e-130	TRUE	cds-YP_009724389.1	GTG	V	TTG	L	NZ243
Sample_36	NC_045512.2	16889	A	G	68	30	35	1092	121	34	0.940568	1161	0	TRUE	cds-YP_009724389.1	AAA	K	AGA	R	NZ243
Sample_36	NC_045512.2	17019	G	T	8	7	36	114	88	35	0.934426	122	2.1133e-60	TRUE	cds-YP_009724389.1	GAG	E	GAT	D	NZ243
Sample_36	NC_045512.2	18877	C	T	21	16	36	183	84	35	0.897059	204	1.29163e-92	TRUE	cds-YP_009724389.1	CTA	L	TTA	L	NZ243
Sample_36	NC_045512.2	23403	A	G	15	3	34	982	131	35	0.982	1000	0	TRUE	cds-YP_009724390.1	GAT	D	GGT	G	NZ243
Sample_36	NC_045512.2	24781	G	A	87	43	35	863	289	35	0.908421	950	0	TRUE	cds-YP_009724390.1	AAG	K	AAA	K	NZ243
Sample_36	NC_045512.2	25710	C	T	6	6	34	35	35	35	0.853659	41	4.41015e-17	TRUE	cds-YP_009724391.1	CTC	L	CTT	L	NZ243
Sample_36	NC_045512.2	26062	G	T	241	98	35	5208	1797	35	0.955246	5452	0	TRUE	cds-YP_009724391.1	GGT	G	TGT	C	NZ243
Sample_36	NC_045512.2	26735	C	T	196	194	34	4923	4911	35	0.961148	5122	0	TRUE	cds-YP_009724393.1	TAC	Y	TAT	Y	NZ243
Sample_36	NC_045512.2	26876	T	C	99	94	35	468	433	35	0.825397	567	5.13579e-220	TRUE	cds-YP_009724393.1	ATT	I	ATC	I	NZ243
Sample_36	NC_045512.2	28975	G	C	44	44	34	350	350	35	0.886076	395	1.46015e-175	TRUE	cds-YP_009724397.2	ATG	M	ATC	I	NZ243
Sample_36	NC_045512.2	29399	G	A	89	84	32	1780	1779	35	0.951872	1870	0	TRUE	cds-YP_009724397.2	GCT	A	ACT	T	NZ243
Sample_36	NC_045512.2	241	C	T	1	0	36	650	0	35	0.996933	652	0	TRUE	NA	NA	NA	NA	NA	NZ244
Sample_36	NC_045512.2	3037	C	T	127	0	35	12049	8	35	0.98957	12176	0	TRUE	cds-YP_009724389.1	TTC	F	TTT	F	NZ244
Sample_36	NC_045512.2	4543	C	T	42	30	35	943	457	35	0.95736	985	0	TRUE	cds-YP_009724389.1	ACC	T	ACT	T	NZ244
Sample_36	NC_045512.2	5629	G	T	44	8	35	713	293	35	0.941876	757	0	TRUE	cds-YP_009724389.1	ACG	T	ACT	T	NZ244
Sample_36	NC_045512.2	9526	G	T	22	10	34	178	86	35	0.89	200	2.21223e-89	TRUE	cds-YP_009724389.1	ATG	M	ATT	I	NZ244
Sample_36	NC_045512.2	11497	C	T	56	32	35	557	290	35	0.908646	613	1.53498e-285	TRUE	cds-YP_009724389.1	TAC	Y	TAT	Y	NZ244
Sample_36	NC_045512.2	13993	G	T	66	60	35	1820	1309	35	0.963983	1888	0	TRUE	cds-YP_009724389.1	GCT	A	TCT	S	NZ244
Sample_36	NC_045512.2	14408	C	T	45	1	35	6077	2	35	0.992487	6123	0	TRUE	cds-YP_009724389.1	CCT	P	CTT	L	NZ244
Sample_36	NC_045512.2	15766	G	T	19	15	35	442	442	35	0.958785	461	1.03782e-242	TRUE	cds-YP_009724389.1	GTG	V	TTG	L	NZ244
Sample_36	NC_045512.2	16889	A	G	57	28	35	1009	88	34	0.945642	1067	0	TRUE	cds-YP_009724389.1	AAA	K	AGA	R	NZ244
Sample_36	NC_045512.2	17019	G	T	4	3	36	171	101	35	0.977143	175	8.2731e-97	TRUE	cds-YP_009724389.1	GAG	E	GAT	D	NZ244
Sample_36	NC_045512.2	18877	C	T	31	19	35	153	104	35	0.831522	184	1.73409e-72	TRUE	cds-YP_009724389.1	CTA	L	TTA	L	NZ244
Sample_36	NC_045512.2	23403	A	G	7	6	35	401	175	35	0.978049	410	1.6682e-230	TRUE	cds-YP_009724390.1	GAT	D	GGT	G	NZ244
Sample_36	NC_045512.2	24781	G	A	61	22	34	413	140	35	0.871308	474	4.42633e-204	TRUE	cds-YP_009724390.1	AAG	K	AAA	K	NZ244
Sample_36	NC_045512.2	25710	C	T	4	4	36	29	29	35	0.878788	33	1.63185e-14	TRUE	cds-YP_009724391.1	CTC	L	CTT	L	NZ244
Sample_36	NC_045512.2	26062	G	T	115	65	35	1087	616	35	0.904326	1202	0	TRUE	cds-YP_009724391.1	GGT	G	TGT	C	NZ244
Sample_36	NC_045512.2	26735	C	T	34	32	34	664	647	35	0.951289	698	0	TRUE	cds-YP_009724393.1	TAC	Y	TAT	Y	NZ244
Sample_36	NC_045512.2	26876	T	C	79	73	35	317	289	35	0.798489	397	4.4932e-146	TRUE	cds-YP_009724393.1	ATT	I	ATC	I	NZ244
Sample_36	NC_045512.2	28975	G	C	20	20	34	209	209	35	0.912664	229	1.04502e-107	TRUE	cds-YP_009724397.2	ATG	M	ATC	I	NZ244
Sample_36	NC_045512.2	29399	G	A	37	37	32	369	367	35	0.908867	406	3.06441e-189	TRUE	cds-YP_009724397.2	GCT	A	ACT	T	NZ244
Sample_36	NC_045512.2	241	C	T	4	1	35	997	3	35	0.996004	1001	0	TRUE	NA	NA	NA	NA	NA	NZ245
Sample_36	NC_045512.2	3037	C	T	179	2	35	16630	11	35	0.989351	16809	0	TRUE	cds-YP_009724389.1	TTC	F	TTT	F	NZ245
Sample_36	NC_045512.2	4543	C	T	60	46	35	1255	674	35	0.953647	1316	0	TRUE	cds-YP_009724389.1	ACC	T	ACT	T	NZ245
Sample_36	NC_045512.2	5629	G	T	57	8	35	999	404	35	0.946023	1056	0	TRUE	cds-YP_009724389.1	ACG	T	ACT	T	NZ245
Sample_36	NC_045512.2	9526	G	T	36	20	35	275	119	35	0.884244	311	3.73608e-137	TRUE	cds-YP_009724389.1	ATG	M	ATT	I	NZ245
Sample_36	NC_045512.2	11497	C	T	166	88	35	1844	999	35	0.916501	2012	0	TRUE	cds-YP_009724389.1	TAC	Y	TAT	Y	NZ245
Sample_36	NC_045512.2	13993	G	T	127	109	35	2592	2006	35	0.952591	2721	0	TRUE	cds-YP_009724389.1	GCT	A	TCT	S	NZ245
Sample_36	NC_045512.2	14408	C	T	56	0	35	9300	3	35	0.993908	9357	0	TRUE	cds-YP_009724389.1	CCT	P	CTT	L	NZ245
Sample_36	NC_045512.2	15766	G	T	63	60	35	548	548	35	0.89689	611	2.46681e-277	TRUE	cds-YP_009724389.1	GTG	V	TTG	L	NZ245
Sample_36	NC_045512.2	16889	A	G	72	29	35	1480	187	34	0.952994	1553	0	TRUE	cds-YP_009724389.1	AAA	K	AGA	R	NZ245
Sample_36	NC_045512.2	17019	G	T	8	7	36	203	137	35	0.962085	211	5.285e-112	TRUE	cds-YP_009724389.1	GAG	E	GAT	D	NZ245
Sample_36	NC_045512.2	18877	C	T	51	33	35	276	130	35	0.844037	327	3.95423e-132	TRUE	cds-YP_009724389.1	CTA	L	TTA	L	NZ245
Sample_36	NC_045512.2	23403	A	G	21	2	35	1360	262	35	0.982659	1384	0	TRUE	cds-YP_009724390.1	GAT	D	GGT	G	NZ245
Sample_36	NC_045512.2	24781	G	A	169	84	35	1526	549	35	0.900295	1695	0	TRUE	cds-YP_009724390.1	AAG	K	AAA	K	NZ245
Sample_36	NC_045512.2	25710	C	T	6	5	36	57	57	35	0.904762	63	3.62733e-29	TRUE	cds-YP_009724391.1	CTC	L	CTT	L	NZ245
Sample_36	NC_045512.2	26062	G	T	394	155	35	7083	2851	35	0.946293	7485	0	TRUE	cds-YP_009724391.1	GGT	G	TGT	C	NZ245
Sample_36	NC_045512.2	26735	C	T	174	171	34	5638	5617	35	0.969895	5813	0	TRUE	cds-YP_009724393.1	TAC	Y	TAT	Y	NZ245
Sample_36	NC_045512.2	26876	T	C	204	191	35	780	716	35	0.792683	984	0	TRUE	cds-YP_009724393.1	ATT	I	ATC	I	NZ245
Sample_36	NC_045512.2	28975	G	C	36	35	34	354	354	35	0.907692	390	2.69684e-181	TRUE	cds-YP_009724397.2	ATG	M	ATC	I	NZ245
Sample_36	NC_045512.2	29067	C	T	16	16	34	65	65	35	0.802469	81	3.61978e-30	TRUE	cds-YP_009724397.2	ACT	T	ATT	I	NZ245
Sample_36	NC_045512.2	29399	G	A	116	114	32	2378	2372	35	0.953488	2494	0	TRUE	cds-YP_009724397.2	GCT	A	ACT	T	NZ245
Sample_37	NC_045512.2	3037	C	T	5	0	36	1432	2	35	0.996521	1437	0	TRUE	cds-YP_009724389.1	TTC	F	TTT	F	NZ242
Sample_37	NC_045512.2	8010	A	G	6	6	36	233	233	34	0.974895	239	1.93552e-131	TRUE	cds-YP_009724389.1	GAT	D	GGT	G	NZ242
Sample_37	NC_045512.2	13993	G	T	4	4	33	157	127	35	0.975155	161	1.53059e-88	TRUE	cds-YP_009724389.1	GCT	A	TCT	S	NZ242
Sample_37	NC_045512.2	14408	C	T	4	0	36	74	0	35	0.948718	78	5.71155e-40	TRUE	cds-YP_009724389.1	CCT	P	CTT	L	NZ242
Sample_37	NC_045512.2	3037	C	T	5	0	36	1546	1	35	0.996776	1551	0	TRUE	cds-YP_009724389.1	TTC	F	TTT	F	NZ243
Sample_37	NC_045512.2	8010	A	G	9	9	36	279	279	34	0.96875	288	1.03453e-155	TRUE	cds-YP_009724389.1	GAT	D	GGT	G	NZ243
Sample_37	NC_045512.2	13993	G	T	7	7	36	148	121	35	0.954839	155	1.03216e-80	TRUE	cds-YP_009724389.1	GCT	A	TCT	S	NZ243
Sample_37	NC_045512.2	14408	C	T	1	0	36	95	0	35	0.989583	96	5.31885e-55	TRUE	cds-YP_009724389.1	CCT	P	CTT	L	NZ243
Sample_37	NC_045512.2	29373	A	T	22	2	33	89	89	35	0.801802	111	3.47497e-41	TRUE	cds-YP_009724397.2	GAG	E	GTG	V	NZ243
Sample_37	NC_045512.2	29376	C	G	27	2	34	94	94	35	0.770492	122	8.00961e-43	TRUE	cds-YP_009724397.2	CCT	P	CGT	R	NZ243
Sample_37	NC_045512.2	3037	C	T	8	1	36	3051	4	35	0.997385	3059	0	TRUE	cds-YP_009724389.1	TTC	F	TTT	F	NZ244
Sample_37	NC_045512.2	8010	A	G	17	15	35	429	429	34	0.961883	446	9.42083e-237	TRUE	cds-YP_009724389.1	GAT	D	GGT	G	NZ244
Sample_37	NC_045512.2	13993	G	T	14	13	35	300	225	35	0.955414	314	7.80025e-164	TRUE	cds-YP_009724389.1	GCT	A	TCT	S	NZ244
Sample_37	NC_045512.2	14408	C	T	5	0	32	136	0	35	0.964539	141	2.70106e-75	TRUE	cds-YP_009724389.1	CCT	P	CTT	L	NZ244
Sample_37	NC_045512.2	3037	C	T	11	0	34	2630	3	35	0.995458	2642	0	TRUE	cds-YP_009724389.1	TTC	F	TTT	F	NZ245
Sample_37	NC_045512.2	8010	A	G	17	15	35	659	659	34	0.974852	676	0	TRUE	cds-YP_009724389.1	GAT	D	GGT	G	NZ245
Sample_37	NC_045512.2	13993	G	T	14	10	34	248	202	35	0.946565	262	1.21163e-133	TRUE	cds-YP_009724389.1	GCT	A	TCT	S	NZ245
Sample_37	NC_045512.2	14408	C	T	8	0	35	139	1	35	0.945578	147	8.8142e-75	TRUE	cds-YP_009724389.1	CCT	P	CTT	L	NZ245
Sample_37	NC_045512.2	29373	A	T	50	5	32	215	214	35	0.811321	265	6.1355e-100	TRUE	cds-YP_009724397.2	GAG	E	GTG	V	NZ245
Sample_37	NC_045512.2	29376	C	G	64	7	34	229	228	35	0.78157	293	8.88793e-104	TRUE	cds-YP_009724397.2	CCT	P	CGT	R	NZ245
Sample_38	NC_045512.2	241	C	T	2	0	32	607	0	35	0.996716	609	0	TRUE	NA	NA	NA	NA	NA	NZ242
Sample_38	NC_045512.2	3037	C	T	150	3	35	12504	9	35	0.988068	12655	0	TRUE	cds-YP_009724389.1	TTC	F	TTT	F	NZ242
Sample_38	NC_045512.2	4543	C	T	39	26	35	1009	546	35	0.962786	1048	0	TRUE	cds-YP_009724389.1	ACC	T	ACT	T	NZ242
Sample_38	NC_045512.2	5629	G	T	67	22	35	660	262	35	0.90784	727	0	TRUE	cds-YP_009724389.1	ACG	T	ACT	T	NZ242
Sample_38	NC_045512.2	9526	G	T	30	19	35	129	57	35	0.811321	159	4.5939e-60	TRUE	cds-YP_009724389.1	ATG	M	ATT	I	NZ242
Sample_38	NC_045512.2	11497	C	T	150	66	35	1314	629	35	0.897541	1464	0	TRUE	cds-YP_009724389.1	TAC	Y	TAT	Y	NZ242
Sample_38	NC_045512.2	13993	G	T	164	149	35	1935	1462	35	0.921429	2100	0	TRUE	cds-YP_009724389.1	GCT	A	TCT	S	NZ242
Sample_38	NC_045512.2	14408	C	T	49	1	34	5933	4	35	0.991477	5984	0	TRUE	cds-YP_009724389.1	CCT	P	CTT	L	NZ242
Sample_38	NC_045512.2	15766	G	T	38	37	35	467	466	35	0.924752	505	2.86915e-244	TRUE	cds-YP_009724389.1	GTG	V	TTG	L	NZ242
Sample_38	NC_045512.2	16889	A	G	66	44	35	380	135	34	0.850112	447	1.69094e-183	TRUE	cds-YP_009724389.1	AAA	K	AGA	R	NZ242
Sample_38	NC_045512.2	17019	G	T	6	4	35	213	152	35	0.972603	219	1.21274e-119	TRUE	cds-YP_009724389.1	GAG	E	GAT	D	NZ242
Sample_38	NC_045512.2	18877	C	T	34	14	35	157	73	35	0.82199	191	5.7409e-74	TRUE	cds-YP_009724389.1	CTA	L	TTA	L	NZ242
Sample_38	NC_045512.2	23403	A	G	15	2	35	1135	219	35	0.984389	1153	0	TRUE	cds-YP_009724390.1	GAT	D	GGT	G	NZ242
Sample_38	NC_045512.2	23766	C	T	147	147	34	1069	1066	34	0.879112	1216	0	TRUE	cds-YP_009724390.1	TCA	S	TTA	L	NZ242
Sample_38	NC_045512.2	25710	C	T	4	4	36	29	29	35	0.878788	33	1.63185e-14	TRUE	cds-YP_009724391.1	CTC	L	CTT	L	NZ242
Sample_38	NC_045512.2	26062	G	T	298	174	34	6212	2361	35	0.953638	6514	0	TRUE	cds-YP_009724391.1	GGT	G	TGT	C	NZ242
Sample_38	NC_045512.2	26735	C	T	165	159	35	4797	4785	35	0.966358	4964	0	TRUE	cds-YP_009724393.1	TAC	Y	TAT	Y	NZ242
Sample_38	NC_045512.2	26876	T	C	110	93	35	537	493	35	0.829985	647	1.71958e-253	TRUE	cds-YP_009724393.1	ATT	I	ATC	I	NZ242
Sample_38	NC_045512.2	28975	G	C	31	31	34	251	251	35	0.890071	282	5.34961e-126	TRUE	cds-YP_009724397.2	ATG	M	ATC	I	NZ242
Sample_38	NC_045512.2	29399	G	A	123	121	32	2682	2679	35	0.955809	2806	0	TRUE	cds-YP_009724397.2	GCT	A	ACT	T	NZ242
Sample_38	NC_045512.2	241	C	T	7	0	33	571	1	35	0.987889	578	0	TRUE	NA	NA	NA	NA	NA	NZ243
Sample_38	NC_045512.2	3037	C	T	154	3	35	12721	8	35	0.988039	12875	0	TRUE	cds-YP_009724389.1	TTC	F	TTT	F	NZ243
Sample_38	NC_045512.2	4543	C	T	33	25	35	685	378	35	0.954039	718	0	TRUE	cds-YP_009724389.1	ACC	T	ACT	T	NZ243
Sample_38	NC_045512.2	5629	G	T	36	4	35	407	168	35	0.918736	443	2.89804e-211	TRUE	cds-YP_009724389.1	ACG	T	ACT	T	NZ243
Sample_38	NC_045512.2	9526	G	T	16	12	35	103	56	35	0.865546	119	1.78199e-50	TRUE	cds-YP_009724389.1	ATG	M	ATT	I	NZ243
Sample_38	NC_045512.2	11497	C	T	130	61	35	1047	426	35	0.88955	1177	0	TRUE	cds-YP_009724389.1	TAC	Y	TAT	Y	NZ243
Sample_38	NC_045512.2	13993	G	T	116	109	35	1124	887	35	0.906452	1240	0	TRUE	cds-YP_009724389.1	GCT	A	TCT	S	NZ243
Sample_38	NC_045512.2	14408	C	T	57	0	34	4816	0	35	0.988303	4873	0	TRUE	cds-YP_009724389.1	CCT	P	CTT	L	NZ243
Sample_38	NC_045512.2	15766	G	T	28	27	35	229	226	35	0.891051	257	4.32993e-115	TRUE	cds-YP_009724389.1	GTG	V	TTG	L	NZ243
Sample_38	NC_045512.2	16889	A	G	43	26	35	271	122	34	0.860317	315	1.94565e-132	TRUE	cds-YP_009724389.1	AAA	K	AGA	R	NZ243
Sample_38	NC_045512.2	17019	G	T	5	3	34	122	98	35	0.96063	127	4.11104e-67	TRUE	cds-YP_009724389.1	GAG	E	GAT	D	NZ243
Sample_38	NC_045512.2	18877	C	T	29	20	35	106	41	35	0.785185	135	2.47187e-48	TRUE	cds-YP_009724389.1	CTA	L	TTA	L	NZ243
Sample_38	NC_045512.2	23403	A	G	14	2	35	829	132	35	0.976443	849	0	TRUE	cds-YP_009724390.1	GAT	D	GGT	G	NZ243
Sample_38	NC_045512.2	23766	C	T	139	139	34	1121	1121	34	0.889683	1260	0	TRUE	cds-YP_009724390.1	TCA	S	TTA	L	NZ243
Sample_38	NC_045512.2	26062	G	T	230	87	34	4801	1340	35	0.953336	5036	0	TRUE	cds-YP_009724391.1	GGT	G	TGT	C	NZ243
Sample_38	NC_045512.2	26735	C	T	193	193	35	4579	4574	35	0.959355	4773	0	TRUE	cds-YP_009724393.1	TAC	Y	TAT	Y	NZ243
Sample_38	NC_045512.2	26876	T	C	107	102	34	496	472	35	0.822554	603	1.4659e-232	TRUE	cds-YP_009724393.1	ATT	I	ATC	I	NZ243
Sample_38	NC_045512.2	28975	G	C	19	19	34	388	388	35	0.953317	407	3.11231e-211	TRUE	cds-YP_009724397.2	ATG	M	ATC	I	NZ243
Sample_38	NC_045512.2	29399	G	A	99	98	32	1949	1945	35	0.95166	2048	0	TRUE	cds-YP_009724397.2	GCT	A	ACT	T	NZ243
Sample_38	NC_045512.2	241	C	T	2	0	36	695	0	35	0.997131	697	0	TRUE	NA	NA	NA	NA	NA	NZ244
Sample_38	NC_045512.2	3037	C	T	261	1	35	23437	17	35	0.988903	23700	0	TRUE	cds-YP_009724389.1	TTC	F	TTT	F	NZ244
Sample_38	NC_045512.2	4543	C	T	61	46	34	1392	763	35	0.958018	1453	0	TRUE	cds-YP_009724389.1	ACC	T	ACT	T	NZ244
Sample_38	NC_045512.2	5629	G	T	88	16	35	879	305	35	0.908997	967	0	TRUE	cds-YP_009724389.1	ACG	T	ACT	T	NZ244
Sample_38	NC_045512.2	9526	G	T	53	30	35	267	137	35	0.834375	320	1.15008e-126	TRUE	cds-YP_009724389.1	ATG	M	ATT	I	NZ244
Sample_38	NC_045512.2	11497	C	T	238	116	35	2197	1034	35	0.902259	2435	0	TRUE	cds-YP_009724389.1	TAC	Y	TAT	Y	NZ244
Sample_38	NC_045512.2	13993	G	T	170	157	35	2301	1738	35	0.930825	2472	0	TRUE	cds-YP_009724389.1	GCT	A	TCT	S	NZ244
Sample_38	NC_045512.2	14408	C	T	86	0	35	8090	6	35	0.989118	8179	0	TRUE	cds-YP_009724389.1	CCT	P	CTT	L	NZ244
Sample_38	NC_045512.2	15766	G	T	55	54	35	590	588	35	0.914729	645	1.0489e-304	TRUE	cds-YP_009724389.1	GTG	V	TTG	L	NZ244
Sample_38	NC_045512.2	16889	A	G	79	49	35	527	206	34	0.869637	606	1.18765e-258	TRUE	cds-YP_009724389.1	AAA	K	AGA	R	NZ244
Sample_38	NC_045512.2	17019	G	T	10	5	35	274	163	35	0.964789	284	6.80609e-152	TRUE	cds-YP_009724389.1	GAG	E	GAT	D	NZ244
Sample_38	NC_045512.2	18877	C	T	70	30	35	303	136	35	0.812332	373	7.24942e-141	TRUE	cds-YP_009724389.1	CTA	L	TTA	L	NZ244
Sample_38	NC_045512.2	23403	A	G	28	4	35	1635	342	35	0.980804	1667	0	TRUE	cds-YP_009724390.1	GAT	D	GGT	G	NZ244
Sample_38	NC_045512.2	23766	C	T	218	218	35	1606	1602	34	0.880482	1824	0	TRUE	cds-YP_009724390.1	TCA	S	TTA	L	NZ244
Sample_38	NC_045512.2	25710	C	T	9	8	35	38	38	35	0.808511	47	7.82235e-18	TRUE	cds-YP_009724391.1	CTC	L	CTT	L	NZ244
Sample_38	NC_045512.2	26062	G	T	438	208	34	8252	3090	35	0.948833	8697	0	TRUE	cds-YP_009724391.1	GGT	G	TGT	C	NZ244
Sample_38	NC_045512.2	26735	C	T	184	174	35	6094	6059	35	0.970537	6279	0	TRUE	cds-YP_009724393.1	TAC	Y	TAT	Y	NZ244
Sample_38	NC_045512.2	26876	T	C	236	219	35	986	891	35	0.806874	1222	0	TRUE	cds-YP_009724393.1	ATT	I	ATC	I	NZ244
Sample_38	NC_045512.2	28975	G	C	35	35	33	423	423	35	0.923581	458	6.3575e-221	TRUE	cds-YP_009724397.2	ATG	M	ATC	I	NZ244
Sample_38	NC_045512.2	29399	G	A	157	154	32	3441	3439	35	0.956099	3599	0	TRUE	cds-YP_009724397.2	GCT	A	ACT	T	NZ244
Sample_38	NC_045512.2	241	C	T	5	0	33	606	1	35	0.991817	611	0	TRUE	NA	NA	NA	NA	NA	NZ245
Sample_38	NC_045512.2	3037	C	T	177	2	35	16728	12	35	0.989471	16906	0	TRUE	cds-YP_009724389.1	TTC	F	TTT	F	NZ245
Sample_38	NC_045512.2	4543	C	T	46	35	35	937	531	35	0.953204	983	0	TRUE	cds-YP_009724389.1	ACC	T	ACT	T	NZ245
[truncated: 962 more rows]

## Sheet: AOS-95
Supplementary Data 5. List of all SNVs identified and corresponding annotations by Pangolin.
sample	REGION	POS	REF	ALT	REF_DP	REF_RV	REF_QUAL	ALT_DP	ALT_RV	ALT_QUAL	ALT_FREQ	TOTAL_DP	PVAL	PASS	GFF_FEATURE	REF_CODON	REF_AA	ALT_CODON	ALT_AA	library	lineage	probability	pangoLEARN_version	status	note
Sample_1	NC_045512.2	241	C	T	0	0	0	158	9	37	1	158	3.3404e-94	TRUE	NA	NA	NA	NA	NA	NZ265	B.1.177	1	2021-02-21	passed_qc
Sample_1	NC_045512.2	2488	C	T	5	2	57	87	9	61	0.945652	92	8.48754e-47	TRUE	cds-YP_009724389.1	TTC	F	TTT	F	NZ265	B.1.177	1	2021-02-21	passed_qc
Sample_1	NC_045512.2	3037	C	T	0	0	0	2665	313	66	1	2665	0	TRUE	cds-YP_009724389.1	TTC	F	TTT	F	NZ265	B.1.177	1	2021-02-21	passed_qc
Sample_1	NC_045512.2	5512	C	T	2	0	54	102	14	60	0.980769	104	4.80394e-58	TRUE	cds-YP_009724389.1	AAC	N	AAT	N	NZ265	B.1.177	1	2021-02-21	passed_qc
Sample_1	NC_045512.2	6286	C	T	5	0	36	703	0	36	0.992938	708	0	TRUE	cds-YP_009724389.1	ACC	T	ACT	T	NZ265	B.1.177	1	2021-02-21	passed_qc
Sample_1	NC_045512.2	8284	T	C	8	5	57	74	45	60	0.902439	82	9.7099e-38	TRUE	cds-YP_009724389.1	TAT	Y	TAC	Y	NZ265	B.1.177	1	2021-02-21	passed_qc
Sample_1	NC_045512.2	14408	C	T	0	0	0	667	89	65	1	667	0	TRUE	cds-YP_009724389.1	CCT	P	CTT	L	NZ265	B.1.177	1	2021-02-21	passed_qc
Sample_1	NC_045512.2	21111	T	G	124	0	64	3368	9	68	0.963938	3494	0	TRUE	cds-YP_009724389.1	ACT	T	ACG	T	NZ265	B.1.177	1	2021-02-21	passed_qc
Sample_1	NC_045512.2	21255	G	C	1	0	68	64	5	63	0.984615	65	1.36745e-36	TRUE	cds-YP_009724389.1	GCG	A	GCC	A	NZ265	B.1.177	1	2021-02-21	passed_qc
Sample_1	NC_045512.2	22227	C	T	3	0	72	118	23	61	0.975207	121	1.67142e-66	TRUE	cds-YP_009724390.1	GCT	A	GTT	V	NZ265	B.1.177	1	2021-02-21	passed_qc
Sample_1	NC_045512.2	23042	T	C	20	4	61	418	77	58	0.954338	438	6.26909e-228	TRUE	cds-YP_009724390.1	TCA	S	CCA	P	NZ265	B.1.177	1	2021-02-21	passed_qc
Sample_1	NC_045512.2	23403	A	G	2	1	54	78	16	54	0.975	80	7.04003e-44	TRUE	cds-YP_009724390.1	GAT	D	GGT	G	NZ265	B.1.177	1	2021-02-21	passed_qc
Sample_1	NC_045512.2	26801	C	G	8	2	51	805	355	53	0.99016	813	0	TRUE	cds-YP_009724393.1	CTC	L	CTG	L	NZ265	B.1.177	1	2021-02-21	passed_qc
Sample_1	NC_045512.2	29311	C	T	5	0	57	42	7	51	0.893617	47	8.9189e-22	TRUE	cds-YP_009724397.2	TTC	F	TTT	F	NZ265	B.1.177	1	2021-02-21	passed_qc
Sample_1	NC_045512.2	29645	G	T	14	1	56	225	56	52	0.941423	239	2.32373e-120	TRUE	cds-YP_009725255.1	GTA	V	TTA	L	NZ265	B.1.177	1	2021-02-21	passed_qc
Sample_1	NC_045512.2	29754	C	T	2	0	36	162	48	49	0.987805	164	1.12413e-93	TRUE	NA	NA	NA	NA	NA	NZ265	B.1.177	1	2021-02-21	passed_qc
Sample_1	NC_045512.2	241	C	T	0	0	0	606	13	37	1	606	0	TRUE	NA	NA	NA	NA	NA	NZ266	B.1.177	1	2021-02-21	passed_qc
Sample_1	NC_045512.2	2488	C	T	2	0	52	256	48	59	0.992248	258	8.87231e-150	TRUE	cds-YP_009724389.1	TTC	F	TTT	F	NZ266	B.1.177	1	2021-02-21	passed_qc
Sample_1	NC_045512.2	3037	C	T	0	0	0	6148	900	65	0.999837	6149	0	TRUE	cds-YP_009724389.1	TTC	F	TTT	F	NZ266	B.1.177	1	2021-02-21	passed_qc
Sample_1	NC_045512.2	5512	C	T	7	1	55	282	37	56	0.972414	290	1.12059e-159	TRUE	cds-YP_009724389.1	AAC	N	AAT	N	NZ266	B.1.177	1	2021-02-21	passed_qc
Sample_1	NC_045512.2	6286	C	T	19	0	35	1700	0	35	0.988947	1719	0	TRUE	cds-YP_009724389.1	ACC	T	ACT	T	NZ266	B.1.177	1	2021-02-21	passed_qc
Sample_1	NC_045512.2	8284	T	C	40	30	61	217	135	59	0.844358	257	5.83933e-104	TRUE	cds-YP_009724389.1	TAT	Y	TAC	Y	NZ266	B.1.177	1	2021-02-21	passed_qc
Sample_1	NC_045512.2	14408	C	T	0	0	0	1867	294	64	1	1867	0	TRUE	cds-YP_009724389.1	CCT	P	CTT	L	NZ266	B.1.177	1	2021-02-21	passed_qc
Sample_1	NC_045512.2	21111	T	G	231	3	63	6711	25	66	0.966724	6942	0	TRUE	cds-YP_009724389.1	ACT	T	ACG	T	NZ266	B.1.177	1	2021-02-21	passed_qc
Sample_1	NC_045512.2	21255	G	C	5	0	64	243	42	56	0.979839	248	2.22155e-138	TRUE	cds-YP_009724389.1	GCG	A	GCC	A	NZ266	B.1.177	1	2021-02-21	passed_qc
Sample_1	NC_045512.2	22227	C	T	6	3	53	376	69	59	0.984293	382	3.2054e-216	TRUE	cds-YP_009724390.1	GCT	A	GTT	V	NZ266	B.1.177	1	2021-02-21	passed_qc
Sample_1	NC_045512.2	23042	T	C	32	7	56	1104	212	53	0.971831	1136	0	TRUE	cds-YP_009724390.1	TCA	S	CCA	P	NZ266	B.1.177	1	2021-02-21	passed_qc
Sample_1	NC_045512.2	23403	A	G	4	3	44	239	70	51	0.983539	243	4.1204e-137	TRUE	cds-YP_009724390.1	GAT	D	GGT	G	NZ266	B.1.177	1	2021-02-21	passed_qc
Sample_1	NC_045512.2	26801	C	G	22	5	48	1629	793	50	0.986077	1652	0	TRUE	cds-YP_009724393.1	CTC	L	CTG	L	NZ266	B.1.177	1	2021-02-21	passed_qc
Sample_1	NC_045512.2	29311	C	T	8	0	36	129	24	50	0.941606	137	5.14719e-69	TRUE	cds-YP_009724397.2	TTC	F	TTT	F	NZ266	B.1.177	1	2021-02-21	passed_qc
Sample_1	NC_045512.2	29645	G	T	18	7	47	497	190	50	0.955769	520	9.63673e-278	TRUE	cds-YP_009725255.1	GTA	V	TTA	L	NZ266	B.1.177	1	2021-02-21	passed_qc
Sample_1	NC_045512.2	29754	C	T	8	4	41	613	167	47	0.987118	621	0	TRUE	NA	NA	NA	NA	NA	NZ266	B.1.177	1	2021-02-21	passed_qc
Sample_1	NC_045512.2	241	C	T	1	0	36	281	15	38	0.996454	282	1.3956e-166	TRUE	NA	NA	NA	NA	NA	NZ267	B.1.177	1	2021-02-21	passed_qc
Sample_1	NC_045512.2	2488	C	T	0	0	0	102	20	57	1	102	1.39418e-60	TRUE	cds-YP_009724389.1	TTC	F	TTT	F	NZ267	B.1.177	1	2021-02-21	passed_qc
Sample_1	NC_045512.2	3037	C	T	0	0	0	2969	477	65	1	2969	0	TRUE	cds-YP_009724389.1	TTC	F	TTT	F	NZ267	B.1.177	1	2021-02-21	passed_qc
Sample_1	NC_045512.2	5512	C	T	3	1	46	131	21	57	0.977612	134	3.55099e-74	TRUE	cds-YP_009724389.1	AAC	N	AAT	N	NZ267	B.1.177	1	2021-02-21	passed_qc
Sample_1	NC_045512.2	6286	C	T	5	0	33	1041	0	35	0.99522	1046	0	TRUE	cds-YP_009724389.1	ACC	T	ACT	T	NZ267	B.1.177	1	2021-02-21	passed_qc
Sample_1	NC_045512.2	8284	T	C	6	6	60	98	67	59	0.942308	104	1.7817e-52	TRUE	cds-YP_009724389.1	TAT	Y	TAC	Y	NZ267	B.1.177	1	2021-02-21	passed_qc
Sample_1	NC_045512.2	14408	C	T	0	0	0	859	135	64	1	859	0	TRUE	cds-YP_009724389.1	CCT	P	CTT	L	NZ267	B.1.177	1	2021-02-21	passed_qc
Sample_1	NC_045512.2	21111	T	G	149	3	64	3910	12	67	0.962817	4061	0	TRUE	cds-YP_009724389.1	ACT	T	ACG	T	NZ267	B.1.177	1	2021-02-21	passed_qc
Sample_1	NC_045512.2	21255	G	C	3	0	57	106	17	58	0.972477	109	1.95105e-59	TRUE	cds-YP_009724389.1	GCG	A	GCC	A	NZ267	B.1.177	1	2021-02-21	passed_qc
Sample_1	NC_045512.2	22227	C	T	4	1	31	166	35	61	0.976471	170	7.44318e-94	TRUE	cds-YP_009724390.1	GCT	A	GTT	V	NZ267	B.1.177	1	2021-02-21	passed_qc
Sample_1	NC_045512.2	23042	T	C	23	3	57	529	104	54	0.958333	552	2.70435e-290	TRUE	cds-YP_009724390.1	TCA	S	CCA	P	NZ267	B.1.177	1	2021-02-21	passed_qc
Sample_1	NC_045512.2	23403	A	G	0	0	0	114	27	55	1	114	8.78404e-68	TRUE	cds-YP_009724390.1	GAT	D	GGT	G	NZ267	B.1.177	1	2021-02-21	passed_qc
Sample_1	NC_045512.2	26801	C	G	10	5	52	1055	513	51	0.989681	1066	0	TRUE	cds-YP_009724393.1	CTC	L	CTG	L	NZ267	B.1.177	1	2021-02-21	passed_qc
Sample_1	NC_045512.2	29311	C	T	6	0	53	87	17	53	0.935484	93	3.67385e-46	TRUE	cds-YP_009724397.2	TTC	F	TTT	F	NZ267	B.1.177	1	2021-02-21	passed_qc
Sample_1	NC_045512.2	29645	G	T	10	2	50	250	72	49	0.954198	262	2.07698e-138	TRUE	cds-YP_009725255.1	GTA	V	TTA	L	NZ267	B.1.177	1	2021-02-21	passed_qc
Sample_1	NC_045512.2	29754	C	T	2	1	49	257	66	48	0.992278	259	2.2396e-150	TRUE	NA	NA	NA	NA	NA	NZ267	B.1.177	1	2021-02-21	passed_qc
Sample_10	NC_045512.2	241	C	T	0	0	0	208	5	37	1	208	1.51143e-124	TRUE	NA	NA	NA	NA	NA	NZ265	B.1.177	1	2021-02-21	passed_qc
Sample_10	NC_045512.2	2488	C	T	1	0	36	79	14	60	0.9875	80	1.73828e-45	TRUE	cds-YP_009724389.1	TTC	F	TTT	F	NZ265	B.1.177	1	2021-02-21	passed_qc
Sample_10	NC_045512.2	3037	C	T	0	0	0	2689	344	66	1	2689	0	TRUE	cds-YP_009724389.1	TTC	F	TTT	F	NZ265	B.1.177	1	2021-02-21	passed_qc
Sample_10	NC_045512.2	5512	C	T	4	1	53	92	7	58	0.958333	96	2.08564e-50	TRUE	cds-YP_009724389.1	AAC	N	AAT	N	NZ265	B.1.177	1	2021-02-21	passed_qc
Sample_10	NC_045512.2	6286	C	T	8	0	36	1016	0	35	0.992188	1024	0	TRUE	cds-YP_009724389.1	ACC	T	ACT	T	NZ265	B.1.177	1	2021-02-21	passed_qc
Sample_10	NC_045512.2	8284	T	C	8	6	63	101	68	62	0.926606	109	5.58799e-53	TRUE	cds-YP_009724389.1	TAT	Y	TAC	Y	NZ265	B.1.177	1	2021-02-21	passed_qc
Sample_10	NC_045512.2	14408	C	T	0	0	0	1223	94	68	1	1223	0	TRUE	cds-YP_009724389.1	CCT	P	CTT	L	NZ265	B.1.177	1	2021-02-21	passed_qc
Sample_10	NC_045512.2	21111	T	G	82	0	62	2448	13	67	0.966825	2532	0	TRUE	cds-YP_009724389.1	ACT	T	ACG	T	NZ265	B.1.177	1	2021-02-21	passed_qc
Sample_10	NC_045512.2	21255	G	C	3	0	70	91	13	61	0.968085	94	1.25337e-50	TRUE	cds-YP_009724389.1	GCG	A	GCC	A	NZ265	B.1.177	1	2021-02-21	passed_qc
Sample_10	NC_045512.2	22227	C	T	1	0	72	114	14	64	0.991304	115	2.53644e-66	TRUE	cds-YP_009724390.1	GCT	A	GTT	V	NZ265	B.1.177	1	2021-02-21	passed_qc
Sample_10	NC_045512.2	23042	T	C	15	2	55	386	60	57	0.962594	401	2.93964e-213	TRUE	cds-YP_009724390.1	TCA	S	CCA	P	NZ265	B.1.177	1	2021-02-21	passed_qc
Sample_10	NC_045512.2	23403	A	G	0	0	0	81	16	58	0.987805	82	2.73293e-48	TRUE	cds-YP_009724390.1	GAT	D	GGT	G	NZ265	B.1.177	1	2021-02-21	passed_qc
Sample_10	NC_045512.2	26801	C	G	15	3	53	1069	336	57	0.986162	1084	0	TRUE	cds-YP_009724393.1	CTC	L	CTG	L	NZ265	B.1.177	1	2021-02-21	passed_qc
Sample_10	NC_045512.2	29311	C	T	1	1	36	45	9	58	0.978261	46	2.23956e-25	TRUE	cds-YP_009724397.2	TTC	F	TTT	F	NZ265	B.1.177	1	2021-02-21	passed_qc
Sample_10	NC_045512.2	29645	G	T	6	1	48	164	42	55	0.953488	172	2.02991e-91	TRUE	cds-YP_009725255.1	GTA	V	TTA	L	NZ265	B.1.177	1	2021-02-21	passed_qc
Sample_10	NC_045512.2	29754	C	T	1	0	36	161	49	49	0.993827	162	2.1404e-94	TRUE	NA	NA	NA	NA	NA	NZ265	B.1.177	1	2021-02-21	passed_qc
Sample_10	NC_045512.2	241	C	T	1	0	72	394	13	37	0.997468	395	1.07553e-234	TRUE	NA	NA	NA	NA	NA	NZ266	B.1.177	1	2021-02-21	passed_qc
Sample_10	NC_045512.2	2488	C	T	1	0	68	238	35	58	0.995816	239	4.24186e-141	TRUE	cds-YP_009724389.1	TTC	F	TTT	F	NZ266	B.1.177	1	2021-02-21	passed_qc
Sample_10	NC_045512.2	3037	C	T	2	1	54	4621	839	64	0.999567	4623	0	TRUE	cds-YP_009724389.1	TTC	F	TTT	F	NZ266	B.1.177	1	2021-02-21	passed_qc
Sample_10	NC_045512.2	5512	C	T	2	0	72	205	37	55	0.990338	207	2.5968e-119	TRUE	cds-YP_009724389.1	AAC	N	AAT	N	NZ266	B.1.177	1	2021-02-21	passed_qc
Sample_10	NC_045512.2	6286	C	T	13	0	36	1469	1	35	0.991228	1482	0	TRUE	cds-YP_009724389.1	ACC	T	ACT	T	NZ266	B.1.177	1	2021-02-21	passed_qc
Sample_10	NC_045512.2	8284	T	C	30	17	60	249	170	61	0.892473	279	2.49332e-125	TRUE	cds-YP_009724389.1	TAT	Y	TAC	Y	NZ266	B.1.177	1	2021-02-21	passed_qc
Sample_10	NC_045512.2	14408	C	T	1	0	72	2548	293	66	0.999608	2549	0	TRUE	cds-YP_009724389.1	CCT	P	CTT	L	NZ266	B.1.177	1	2021-02-21	passed_qc
Sample_10	NC_045512.2	21111	T	G	232	3	64	7315	35	66	0.969259	7547	0	TRUE	cds-YP_009724389.1	ACT	T	ACG	T	NZ266	B.1.177	1	2021-02-21	passed_qc
Sample_10	NC_045512.2	21255	G	C	6	0	54	272	48	58	0.978417	278	1.69575e-154	TRUE	cds-YP_009724389.1	GCG	A	GCC	A	NZ266	B.1.177	1	2021-02-21	passed_qc
Sample_10	NC_045512.2	22227	C	T	1	0	59	275	56	57	0.996377	276	1.10308e-162	TRUE	cds-YP_009724390.1	GCT	A	GTT	V	NZ266	B.1.177	1	2021-02-21	passed_qc
Sample_10	NC_045512.2	23042	T	C	30	8	55	989	191	55	0.970559	1019	0	TRUE	cds-YP_009724390.1	TCA	S	CCA	P	NZ266	B.1.177	1	2021-02-21	passed_qc
Sample_10	NC_045512.2	23403	A	G	1	0	72	209	63	50	0.990521	211	2.00275e-123	TRUE	cds-YP_009724390.1	GAT	D	GGT	G	NZ266	B.1.177	1	2021-02-21	passed_qc
Sample_10	NC_045512.2	26801	C	G	28	10	48	3000	1143	55	0.990753	3028	0	TRUE	cds-YP_009724393.1	CTC	L	CTG	L	NZ266	B.1.177	1	2021-02-21	passed_qc
Sample_10	NC_045512.2	29311	C	T	7	0	45	135	27	52	0.950704	142	3.6347e-73	TRUE	cds-YP_009724397.2	TTC	F	TTT	F	NZ266	B.1.177	1	2021-02-21	passed_qc
Sample_10	NC_045512.2	29645	G	T	11	3	48	425	106	52	0.97032	438	1.90072e-240	TRUE	cds-YP_009725255.1	GTA	V	TTA	L	NZ266	B.1.177	1	2021-02-21	passed_qc
Sample_10	NC_045512.2	29754	C	T	7	2	44	375	119	48	0.981675	382	1.77671e-214	TRUE	NA	NA	NA	NA	NA	NZ266	B.1.177	1	2021-02-21	passed_qc
Sample_10	NC_045512.2	241	C	T	0	0	0	219	9	37	1	219	7.39498e-131	TRUE	NA	NA	NA	NA	NA	NZ267	B.1.177	1	2021-02-21	passed_qc
Sample_10	NC_045512.2	2488	C	T	3	1	60	109	13	58	0.973214	112	1.71981e-61	TRUE	cds-YP_009724389.1	TTC	F	TTT	F	NZ267	B.1.177	1	2021-02-21	passed_qc
Sample_10	NC_045512.2	3037	C	T	1	0	63	2377	444	64	0.999159	2379	0	TRUE	cds-YP_009724389.1	TTC	F	TTT	F	NZ267	B.1.177	1	2021-02-21	passed_qc
Sample_10	NC_045512.2	5512	C	T	4	0	66	136	16	58	0.971429	140	3.60926e-76	TRUE	cds-YP_009724389.1	AAC	N	AAT	N	NZ267	B.1.177	1	2021-02-21	passed_qc
Sample_10	NC_045512.2	6286	C	T	5	0	36	849	0	35	0.992982	855	0	TRUE	cds-YP_009724389.1	ACC	T	ACT	T	NZ267	B.1.177	1	2021-02-21	passed_qc
Sample_10	NC_045512.2	8284	T	C	13	7	57	97	60	62	0.881818	110	1.35648e-48	TRUE	cds-YP_009724389.1	TAT	Y	TAC	Y	NZ267	B.1.177	1	2021-02-21	passed_qc
Sample_10	NC_045512.2	14408	C	T	1	0	72	1204	160	65	0.998342	1206	0	TRUE	cds-YP_009724389.1	CCT	P	CTT	L	NZ267	B.1.177	1	2021-02-21	passed_qc
Sample_10	NC_045512.2	21111	T	G	116	1	63	3685	16	67	0.969227	3802	0	TRUE	cds-YP_009724389.1	ACT	T	ACG	T	NZ267	B.1.177	1	2021-02-21	passed_qc
Sample_10	NC_045512.2	21255	G	C	2	0	70	115	20	60	0.982906	117	9.598e-66	TRUE	cds-YP_009724389.1	GCG	A	GCC	A	NZ267	B.1.177	1	2021-02-21	passed_qc
Sample_10	NC_045512.2	22227	C	T	3	0	64	128	19	61	0.977099	131	2.10059e-72	TRUE	cds-YP_009724390.1	GCT	A	GTT	V	NZ267	B.1.177	1	2021-02-21	passed_qc
Sample_10	NC_045512.2	23042	T	C	20	2	64	469	89	56	0.9591	489	1.13144e-257	TRUE	cds-YP_009724390.1	TCA	S	CCA	P	NZ267	B.1.177	1	2021-02-21	passed_qc
Sample_10	NC_045512.2	23403	A	G	1	0	72	106	32	51	0.990654	107	1.492e-61	TRUE	cds-YP_009724390.1	GAT	D	GGT	G	NZ267	B.1.177	1	2021-02-21	passed_qc
Sample_10	NC_045512.2	26801	C	G	9	2	57	1609	606	55	0.994438	1618	0	TRUE	cds-YP_009724393.1	CTC	L	CTG	L	NZ267	B.1.177	1	2021-02-21	passed_qc
Sample_10	NC_045512.2	29311	C	T	10	0	46	51	6	53	0.836066	61	2.06999e-24	TRUE	cds-YP_009724397.2	TTC	F	TTT	F	NZ267	B.1.177	1	2021-02-21	passed_qc
Sample_10	NC_045512.2	29645	G	T	11	0	65	199	49	50	0.943128	211	1.13414e-107	TRUE	cds-YP_009725255.1	GTA	V	TTA	L	NZ267	B.1.177	1	2021-02-21	passed_qc
Sample_10	NC_045512.2	29754	C	T	3	1	46	189	55	47	0.984375	192	1.49461e-108	TRUE	NA	NA	NA	NA	NA	NZ267	B.1.177	1	2021-02-21	passed_qc
Sample_11	NC_045512.2	2488	C	T	0	0	0	153	47	50	1	153	3.3661e-91	TRUE	cds-YP_009724389.1	TTC	F	TTT	F	NZ265	B.1.177	1	2021-02-21	passed_qc
Sample_11	NC_045512.2	3037	C	T	3	2	48	1492	256	64	0.997993	1495	0	TRUE	cds-YP_009724389.1	TTC	F	TTT	F	NZ265	B.1.177	1	2021-02-21	passed_qc
Sample_11	NC_045512.2	5512	C	T	2	1	54	131	19	52	0.984962	133	3.07529e-75	TRUE	cds-YP_009724389.1	AAC	N	AAT	N	NZ265	B.1.177	1	2021-02-21	passed_qc
Sample_11	NC_045512.2	6286	C	T	8	0	40	983	0	35	0.991927	991	0	TRUE	cds-YP_009724389.1	ACC	T	ACT	T	NZ265	B.1.177	1	2021-02-21	passed_qc
Sample_11	NC_045512.2	8284	T	C	15	11	62	233	164	60	0.939516	248	2.6112e-124	TRUE	cds-YP_009724389.1	TAT	Y	TAC	Y	NZ265	B.1.177	1	2021-02-21	passed_qc
Sample_11	NC_045512.2	14408	C	T	0	0	0	509	86	64	1	509	2.84797e-305	TRUE	cds-YP_009724389.1	CCT	P	CTT	L	NZ265	B.1.177	1	2021-02-21	passed_qc
Sample_11	NC_045512.2	21255	G	C	8	0	60	246	56	49	0.968504	254	3.23264e-137	TRUE	cds-YP_009724389.1	GCG	A	GCC	A	NZ265	B.1.177	1	2021-02-21	passed_qc
Sample_11	NC_045512.2	22227	C	T	3	1	72	96	30	53	0.969697	99	1.465e-53	TRUE	cds-YP_009724390.1	GCT	A	GTT	V	NZ265	B.1.177	1	2021-02-21	passed_qc
Sample_11	NC_045512.2	23042	T	C	12	3	50	225	56	51	0.949367	237	9.65308e-122	TRUE	cds-YP_009724390.1	TCA	S	CCA	P	NZ265	B.1.177	1	2021-02-21	passed_qc
Sample_11	NC_045512.2	23403	A	G	0	0	0	51	10	53	1	51	5.00489e-30	TRUE	cds-YP_009724390.1	GAT	D	GGT	G	NZ265	B.1.177	1	2021-02-21	passed_qc
Sample_11	NC_045512.2	26801	C	G	24	4	60	2972	961	56	0.991989	2996	0	TRUE	cds-YP_009724393.1	CTC	L	CTG	L	NZ265	B.1.177	1	2021-02-21	passed_qc
Sample_11	NC_045512.2	29645	G	T	2	1	54	48	16	48	0.96	50	2.52747e-26	TRUE	cds-YP_009725255.1	GTA	V	TTA	L	NZ265	B.1.177	1	2021-02-21	passed_qc
Sample_11	NC_045512.2	29754	C	T	0	0	0	40	12	46	1	40	1.86034e-23	TRUE	NA	NA	NA	NA	NA	NZ265	B.1.177	1	2021-02-21	passed_qc
Sample_11	NC_045512.2	241	C	T	0	0	0	25	2	35	1	25	1.58215e-14	TRUE	NA	NA	NA	NA	NA	NZ266	B.1.177	1	2021-02-21	passed_qc
Sample_11	NC_045512.2	2488	C	T	7	0	56	345	101	49	0.980114	352	1.48378e-197	TRUE	cds-YP_009724389.1	TTC	F	TTT	F	NZ266	B.1.177	1	2021-02-21	passed_qc
Sample_11	NC_045512.2	3037	C	T	1	0	72	2711	556	63	0.999631	2712	0	TRUE	cds-YP_009724389.1	TTC	F	TTT	F	NZ266	B.1.177	1	2021-02-21	passed_qc
Sample_11	NC_045512.2	5512	C	T	5	2	42	232	50	49	0.978903	237	7.27379e-132	TRUE	cds-YP_009724389.1	AAC	N	AAT	N	NZ266	B.1.177	1	2021-02-21	passed_qc
Sample_11	NC_045512.2	6286	C	T	12	0	34	1574	0	35	0.992434	1586	0	TRUE	cds-YP_009724389.1	ACC	T	ACT	T	NZ266	B.1.177	1	2021-02-21	passed_qc
Sample_11	NC_045512.2	8284	T	C	31	22	63	443	305	60	0.934599	474	9.17219e-235	TRUE	cds-YP_009724389.1	TAT	Y	TAC	Y	NZ266	B.1.177	1	2021-02-21	passed_qc
Sample_11	NC_045512.2	14408	C	T	0	0	0	1094	201	64	0.999087	1095	0	TRUE	cds-YP_009724389.1	CCT	P	CTT	L	NZ266	B.1.177	1	2021-02-21	passed_qc
Sample_11	NC_045512.2	21255	G	C	3	0	57	584	158	47	0.993197	588	0	TRUE	cds-YP_009724389.1	GCG	A	GCC	A	NZ266	B.1.177	1	2021-02-21	passed_qc
Sample_11	NC_045512.2	22227	C	T	10	1	60	229	86	49	0.958159	239	1.41781e-125	TRUE	cds-YP_009724390.1	GCT	A	GTT	V	NZ266	B.1.177	1	2021-02-21	passed_qc
Sample_11	NC_045512.2	23042	T	C	18	6	57	446	106	51	0.961207	464	7.23711e-246	TRUE	cds-YP_009724390.1	TCA	S	CCA	P	NZ266	B.1.177	1	2021-02-21	passed_qc
Sample_11	NC_045512.2	23403	A	G	0	0	0	103	21	47	1	103	3.50245e-61	TRUE	cds-YP_009724390.1	GAT	D	GGT	G	NZ266	B.1.177	1	2021-02-21	passed_qc
Sample_11	NC_045512.2	26801	C	G	37	7	54	5097	1972	53	0.99202	5138	0	TRUE	cds-YP_009724393.1	CTC	L	CTG	L	NZ266	B.1.177	1	2021-02-21	passed_qc
Sample_11	NC_045512.2	29645	G	T	3	1	48	99	35	49	0.970588	102	2.53885e-55	TRUE	cds-YP_009725255.1	GTA	V	TTA	L	NZ266	B.1.177	1	2021-02-21	passed_qc
Sample_11	NC_045512.2	29754	C	T	3	1	46	99	31	44	0.970588	102	2.53885e-55	TRUE	NA	NA	NA	NA	NA	NZ266	B.1.177	1	2021-02-21	passed_qc
Sample_11	NC_045512.2	2488	C	T	2	0	52	184	53	49	0.989247	186	4.42012e-107	TRUE	cds-YP_009724389.1	TTC	F	TTT	F	NZ267	B.1.177	1	2021-02-21	passed_qc
Sample_11	NC_045512.2	3037	C	T	1	0	72	1413	319	62	0.999293	1414	0	TRUE	cds-YP_009724389.1	TTC	F	TTT	F	NZ267	B.1.177	1	2021-02-21	passed_qc
Sample_11	NC_045512.2	5512	C	T	5	0	69	94	14	50	0.949495	99	7.69563e-51	TRUE	cds-YP_009724389.1	AAC	N	AAT	N	NZ267	B.1.177	1	2021-02-21	passed_qc
Sample_11	NC_045512.2	6286	C	T	6	0	36	940	0	35	0.992608	947	0	TRUE	cds-YP_009724389.1	ACC	T	ACT	T	NZ267	B.1.177	1	2021-02-21	passed_qc
Sample_11	NC_045512.2	8284	T	C	24	18	64	193	125	57	0.889401	217	7.70625e-97	TRUE	cds-YP_009724389.1	TAT	Y	TAC	Y	NZ267	B.1.177	1	2021-02-21	passed_qc
Sample_11	NC_045512.2	14408	C	T	0	0	0	519	113	62	1	519	2.74256999999985e-311	TRUE	cds-YP_009724389.1	CCT	P	CTT	L	NZ267	B.1.177	1	2021-02-21	passed_qc
Sample_11	NC_045512.2	21255	G	C	3	1	48	269	66	46	0.988971	272	3.44431e-156	TRUE	cds-YP_009724389.1	GCG	A	GCC	A	NZ267	B.1.177	1	2021-02-21	passed_qc
Sample_11	NC_045512.2	22227	C	T	3	1	48	108	50	49	0.972973	111	1.29887e-60	TRUE	cds-YP_009724390.1	GCT	A	GTT	V	NZ267	B.1.177	1	2021-02-21	passed_qc
Sample_11	NC_045512.2	23042	T	C	6	1	54	251	68	49	0.976654	257	4.49573e-142	TRUE	cds-YP_009724390.1	TCA	S	CCA	P	NZ267	B.1.177	1	2021-02-21	passed_qc
Sample_11	NC_045512.2	23403	A	G	0	0	0	55	15	47	1	55	2.0299e-32	TRUE	cds-YP_009724390.1	GAT	D	GGT	G	NZ267	B.1.177	1	2021-02-21	passed_qc
Sample_11	NC_045512.2	26801	C	G	20	5	56	2905	1129	53	0.993162	2925	0	TRUE	cds-YP_009724393.1	CTC	L	CTG	L	NZ267	B.1.177	1	2021-02-21	passed_qc
Sample_11	NC_045512.2	29645	G	T	2	1	34	31	10	45	0.939394	33	8.24165e-17	TRUE	cds-YP_009725255.1	GTA	V	TTA	L	NZ267	B.1.177	1	2021-02-21	passed_qc
Sample_11	NC_045512.2	29754	C	T	3	2	48	46	16	45	0.938776	49	1.63477e-24	TRUE	NA	NA	NA	NA	NA	NZ267	B.1.177	1	2021-02-21	passed_qc
Sample_13	NC_045512.2	241	C	T	0	0	0	156	6	37	1	156	6.70208e-94	TRUE	NA	NA	NA	NA	NA	NZ265	B.1.177	1	2021-02-21	passed_qc
Sample_13	NC_045512.2	2488	C	T	2	0	54	70	5	61	0.972222	72	1.82474e-39	TRUE	cds-YP_009724389.1	TTC	F	TTT	F	NZ265	B.1.177	1	2021-02-21	passed_qc
Sample_13	NC_045512.2	3037	C	T	0	0	0	1949	326	64	1	1949	0	TRUE	cds-YP_009724389.1	TTC	F	TTT	F	NZ265	B.1.177	1	2021-02-21	passed_qc
Sample_13	NC_045512.2	5512	C	T	3	1	34	108	15	59	0.972973	111	1.29887e-60	TRUE	cds-YP_009724389.1	AAC	N	AAT	N	NZ265	B.1.177	1	2021-02-21	passed_qc
Sample_13	NC_045512.2	6286	C	T	4	0	32	626	0	35	0.992076	631	0	TRUE	cds-YP_009724389.1	ACC	T	ACT	T	NZ265	B.1.177	1	2021-02-21	passed_qc
Sample_13	NC_045512.2	8284	T	C	6	2	48	74	46	59	0.925	80	9.50302e-39	TRUE	cds-YP_009724389.1	TAT	Y	TAC	Y	NZ265	B.1.177	1	2021-02-21	passed_qc
Sample_13	NC_045512.2	14408	C	T	0	0	0	504	78	65	1	504	1.45098e-302	TRUE	cds-YP_009724389.1	CCT	P	CTT	L	NZ265	B.1.177	1	2021-02-21	passed_qc
Sample_13	NC_045512.2	21111	T	G	71	0	66	2660	8	67	0.972933	2734	0	TRUE	cds-YP_009724389.1	ACT	T	ACG	T	NZ265	B.1.177	1	2021-02-21	passed_qc
Sample_13	NC_045512.2	21255	G	C	3	0	70	83	15	57	0.965116	86	6.03497e-46	TRUE	cds-YP_009724389.1	GCG	A	GCC	A	NZ265	B.1.177	1	2021-02-21	passed_qc
Sample_13	NC_045512.2	22227	C	T	1	0	72	110	17	58	0.990991	111	6.15771e-64	TRUE	cds-YP_009724390.1	GCT	A	GTT	V	NZ265	B.1.177	1	2021-02-21	passed_qc
Sample_13	NC_045512.2	23042	T	C	17	1	67	380	72	57	0.957179	397	4.04061e-208	TRUE	cds-YP_009724390.1	TCA	S	CCA	P	NZ265	B.1.177	1	2021-02-21	passed_qc
Sample_13	NC_045512.2	23403	A	G	0	0	0	101	27	53	1	101	5.54937e-60	TRUE	cds-YP_009724390.1	GAT	D	GGT	G	NZ265	B.1.177	1	2021-02-21	passed_qc
Sample_13	NC_045512.2	26801	C	G	9	1	60	962	334	56	0.989712	972	0	TRUE	cds-YP_009724393.1	CTC	L	CTG	L	NZ265	B.1.177	1	2021-02-21	passed_qc
Sample_13	NC_045512.2	29311	C	T	5	0	50	55	11	57	0.916667	60	8.54929e-29	TRUE	cds-YP_009724397.2	TTC	F	TTT	F	NZ265	B.1.177	1	2021-02-21	passed_qc
Sample_13	NC_045512.2	29645	G	T	6	1	42	150	39	54	0.943396	159	1.65107e-83	TRUE	cds-YP_009725255.1	GTA	V	TTA	L	NZ265	B.1.177	1	2021-02-21	passed_qc
Sample_13	NC_045512.2	29754	C	T	2	2	36	127	40	48	0.984496	129	7.296e-73	TRUE	NA	NA	NA	NA	NA	NZ265	B.1.177	1	2021-02-21	passed_qc
Sample_13	NC_045512.2	241	C	T	1	0	36	522	19	37	0.998088	523	1.41286000000016e-311	TRUE	NA	NA	NA	NA	NA	NZ266	B.1.177	1	2021-02-21	passed_qc
Sample_13	NC_045512.2	2488	C	T	4	0	72	245	34	57	0.983936	249	2.90143e-141	TRUE	cds-YP_009724389.1	TTC	F	TTT	F	NZ266	B.1.177	1	2021-02-21	passed_qc
Sample_13	NC_045512.2	3037	C	T	0	0	0	5407	1215	62	1	5407	0	TRUE	cds-YP_009724389.1	TTC	F	TTT	F	NZ266	B.1.177	1	2021-02-21	passed_qc
Sample_13	NC_045512.2	5512	C	T	7	4	45	353	53	54	0.980556	360	2.00992e-201	TRUE	cds-YP_009724389.1	AAC	N	AAT	N	NZ266	B.1.177	1	2021-02-21	passed_qc
Sample_13	NC_045512.2	6286	C	T	18	0	36	1636	2	35	0.98852	1655	0	TRUE	cds-YP_009724389.1	ACC	T	ACT	T	NZ266	B.1.177	1	2021-02-21	passed_qc
Sample_13	NC_045512.2	8284	T	C	26	13	58	227	142	59	0.897233	253	3.8655e-115	TRUE	cds-YP_009724389.1	TAT	Y	TAC	Y	NZ266	B.1.177	1	2021-02-21	passed_qc
Sample_13	NC_045512.2	14408	C	T	1	0	68	1630	311	63	0.999387	1631	0	TRUE	cds-YP_009724389.1	CCT	P	CTT	L	NZ266	B.1.177	1	2021-02-21	passed_qc
Sample_13	NC_045512.2	21111	T	G	178	0	60	7808	36	66	0.977466	7988	0	TRUE	cds-YP_009724389.1	ACT	T	ACG	T	NZ266	B.1.177	1	2021-02-21	passed_qc
Sample_13	NC_045512.2	21255	G	C	6	1	46	267	35	57	0.974453	274	7.89344e-152	TRUE	cds-YP_009724389.1	GCG	A	GCC	A	NZ266	B.1.177	1	2021-02-21	passed_qc
Sample_13	NC_045512.2	22227	C	T	9	3	44	360	85	57	0.97561	369	1.81406e-203	TRUE	cds-YP_009724390.1	GCT	A	GTT	V	NZ266	B.1.177	1	2021-02-21	passed_qc
Sample_13	NC_045512.2	23042	T	C	44	13	54	1304	292	53	0.966642	1349	0	TRUE	cds-YP_009724390.1	TCA	S	CCA	P	NZ266	B.1.177	1	2021-02-21	passed_qc
Sample_13	NC_045512.2	23403	A	G	0	0	0	286	83	51	0.993056	288	9.71667e-172	TRUE	cds-YP_009724390.1	GAT	D	GGT	G	NZ266	B.1.177	1	2021-02-21	passed_qc
Sample_13	NC_045512.2	26801	C	G	26	3	54	2776	1196	53	0.990014	2804	0	TRUE	cds-YP_009724393.1	CTC	L	CTG	L	NZ266	B.1.177	1	2021-02-21	passed_qc
Sample_13	NC_045512.2	29311	C	T	10	0	41	146	30	51	0.935897	156	8.81864e-78	TRUE	cds-YP_009724397.2	TTC	F	TTT	F	NZ266	B.1.177	1	2021-02-21	passed_qc
Sample_13	NC_045512.2	29645	G	T	16	3	56	415	116	50	0.95843	433	1.5546e-230	TRUE	cds-YP_009725255.1	GTA	V	TTA	L	NZ266	B.1.177	1	2021-02-21	passed_qc
Sample_13	NC_045512.2	29754	C	T	4	2	43	404	136	47	0.990196	408	1.92039e-235	TRUE	NA	NA	NA	NA	NA	NZ266	B.1.177	1	2021-02-21	passed_qc
Sample_13	NC_045512.2	241	C	T	0	0	0	246	9	37	1	246	4.35046e-147	TRUE	NA	NA	NA	NA	NA	NZ267	B.1.177	1	2021-02-21	passed_qc
Sample_13	NC_045512.2	2488	C	T	3	0	48	95	16	58	0.969388	98	5.65722e-53	TRUE	cds-YP_009724389.1	TTC	F	TTT	F	NZ267	B.1.177	1	2021-02-21	passed_qc
Sample_13	NC_045512.2	3037	C	T	1	0	72	2510	562	62	0.999602	2511	0	TRUE	cds-YP_009724389.1	TTC	F	TTT	F	NZ267	B.1.177	1	2021-02-21	passed_qc
Sample_13	NC_045512.2	5512	C	T	1	1	27	141	18	52	0.992958	142	1.93153e-82	TRUE	cds-YP_009724389.1	AAC	N	AAT	N	NZ267	B.1.177	1	2021-02-21	passed_qc
Sample_13	NC_045512.2	6286	C	T	13	0	34	891	0	35	0.985619	904	0	TRUE	cds-YP_009724389.1	ACC	T	ACT	T	NZ267	B.1.177	1	2021-02-21	passed_qc
Sample_13	NC_045512.2	8284	T	C	8	4	49	109	71	60	0.931624	117	1.5307e-57	TRUE	cds-YP_009724389.1	TAT	Y	TAC	Y	NZ267	B.1.177	1	2021-02-21	passed_qc
Sample_13	NC_045512.2	11287	G	A	6	0	48	19	2	53	0.76	25	9.39439e-09	TRUE	cds-YP_009724389.1	TTG	L	TTA	L	NZ267	B.1.177	1	2021-02-21	passed_qc
Sample_13	NC_045512.2	14408	C	T	0	0	0	766	155	62	1	766	0	TRUE	cds-YP_009724389.1	CCT	P	CTT	L	NZ267	B.1.177	1	2021-02-21	passed_qc
Sample_13	NC_045512.2	21111	T	G	98	0	61	3474	18	67	0.972564	3572	0	TRUE	cds-YP_009724389.1	ACT	T	ACG	T	NZ267	B.1.177	1	2021-02-21	passed_qc
Sample_13	NC_045512.2	21255	G	C	5	1	47	113	9	57	0.957627	118	7.23604e-62	TRUE	cds-YP_009724389.1	GCG	A	GCC	A	NZ267	B.1.177	1	2021-02-21	passed_qc
Sample_13	NC_045512.2	22227	C	T	2	0	70	135	32	59	0.985401	137	6.5611e-78	TRUE	cds-YP_009724390.1	GCT	A	GTT	V	NZ267	B.1.177	1	2021-02-21	passed_qc
Sample_13	NC_045512.2	23042	T	C	21	7	61	526	131	54	0.961609	547	3.51527e-290	TRUE	cds-YP_009724390.1	TCA	S	CCA	P	NZ267	B.1.177	1	2021-02-21	passed_qc
Sample_13	NC_045512.2	23403	A	G	3	0	60	106	29	51	0.972477	109	1.95105e-59	TRUE	cds-YP_009724390.1	GAT	D	GGT	G	NZ267	B.1.177	1	2021-02-21	passed_qc
Sample_13	NC_045512.2	26801	C	G	7	1	52	1221	498	54	0.9943	1228	0	TRUE	cds-YP_009724393.1	CTC	L	CTG	L	NZ267	B.1.177	1	2021-02-21	passed_qc
Sample_13	NC_045512.2	29311	C	T	2	0	36	52	10	54	0.962963	54	3.23971e-29	TRUE	cds-YP_009724397.2	TTC	F	TTT	F	NZ267	B.1.177	1	2021-02-21	passed_qc
Sample_13	NC_045512.2	29645	G	T	9	4	47	232	66	50	0.954733	243	5.42088e-129	TRUE	cds-YP_009725255.1	GTA	V	TTA	L	NZ267	B.1.177	1	2021-02-21	passed_qc
Sample_13	NC_045512.2	29754	C	T	6	3	42	203	80	45	0.971292	209	9.41552e-114	TRUE	NA	NA	NA	NA	NA	NZ267	B.1.177	1	2021-02-21	passed_qc
Sample_14	NC_045512.2	241	C	T	0	0	0	163	6	38	1	163	3.31324e-97	TRUE	NA	NA	NA	NA	NA	NZ265	B.1.177	1	2021-02-21	passed_qc
Sample_14	NC_045512.2	2488	C	T	0	0	0	80	5	64	1	80	2.17285e-47	TRUE	cds-YP_009724389.1	TTC	F	TTT	F	NZ265	B.1.177	1	2021-02-21	passed_qc
Sample_14	NC_045512.2	3037	C	T	1	1	36	3111	367	66	0.999679	3112	0	TRUE	cds-YP_009724389.1	TTC	F	TTT	F	NZ265	B.1.177	1	2021-02-21	passed_qc
Sample_14	NC_045512.2	5512	C	T	1	0	72	93	16	57	0.989362	94	8.24584e-54	TRUE	cds-YP_009724389.1	AAC	N	AAT	N	NZ265	B.1.177	1	2021-02-21	passed_qc
Sample_14	NC_045512.2	6286	C	T	10	0	35	1008	0	35	0.990177	1018	0	TRUE	cds-YP_009724389.1	ACC	T	ACT	T	NZ265	B.1.177	1	2021-02-21	passed_qc
Sample_14	NC_045512.2	8284	T	C	7	4	61	95	58	58	0.931373	102	3.88742e-50	TRUE	cds-YP_009724389.1	TAT	Y	TAC	Y	NZ265	B.1.177	1	2021-02-21	passed_qc
Sample_14	NC_045512.2	14408	C	T	0	0	0	894	83	66	1	894	0	TRUE	cds-YP_009724389.1	CCT	P	CTT	L	NZ265	B.1.177	1	2021-02-21	passed_qc
Sample_14	NC_045512.2	21111	T	G	55	0	64	1887	4	67	0.971679	1942	0	TRUE	cds-YP_009724389.1	ACT	T	ACG	T	NZ265	B.1.177	1	2021-02-21	passed_qc
Sample_14	NC_045512.2	21255	G	C	3	0	57	100	17	61	0.970874	103	6.56569e-56	TRUE	cds-YP_009724389.1	GCG	A	GCC	A	NZ265	B.1.177	1	2021-02-21	passed_qc
Sample_14	NC_045512.2	22227	C	T	1	0	36	164	18	64	0.993939	165	3.43765e-96	TRUE	cds-YP_009724390.1	GCT	A	GTT	V	NZ265	B.1.177	1	2021-02-21	passed_qc
Sample_14	NC_045512.2	23042	T	C	8	3	58	347	50	57	0.977465	355	8.39261e-197	TRUE	cds-YP_009724390.1	TCA	S	CCA	P	NZ265	B.1.177	1	2021-02-21	passed_qc
Sample_14	NC_045512.2	23403	A	G	0	0	0	80	25	52	1	80	2.17285e-47	TRUE	cds-YP_009724390.1	GAT	D	GGT	G	NZ265	B.1.177	1	2021-02-21	passed_qc
Sample_14	NC_045512.2	26801	C	G	8	1	58	842	237	58	0.989424	851	0	TRUE	cds-YP_009724393.1	CTC	L	CTG	L	NZ265	B.1.177	1	2021-02-21	passed_qc
Sample_14	NC_045512.2	29311	C	T	4	0	44	34	6	54	0.894737	38	2.9385e-17	TRUE	cds-YP_009724397.2	TTC	F	TTT	F	NZ265	B.1.177	1	2021-02-21	passed_qc
Sample_14	NC_045512.2	29645	G	T	8	3	49	157	49	52	0.94012	167	9.24673e-86	TRUE	cds-YP_009725255.1	GTA	V	TTA	L	NZ265	B.1.177	1	2021-02-21	passed_qc
Sample_14	NC_045512.2	29754	C	T	2	1	52	226	76	48	0.991228	228	3.78997e-132	TRUE	NA	NA	NA	NA	NA	NZ265	B.1.177	1	2021-02-21	passed_qc
Sample_14	NC_045512.2	241	C	T	1	0	36	417	7	37	0.997608	418	3.3146e-248	TRUE	NA	NA	NA	NA	NA	NZ266	B.1.177	1	2021-02-21	passed_qc
Sample_14	NC_045512.2	2488	C	T	4	1	54	257	46	56	0.984674	261	4.19123e-148	TRUE	cds-YP_009724389.1	TTC	F	TTT	F	NZ266	B.1.177	1	2021-02-21	passed_qc
Sample_14	NC_045512.2	3037	C	T	5	0	72	5915	909	65	0.998987	5921	0	TRUE	cds-YP_009724389.1	TTC	F	TTT	F	NZ266	B.1.177	1	2021-02-21	passed_qc
Sample_14	NC_045512.2	5512	C	T	7	1	55	262	52	55	0.973978	269	1.41259e-147	TRUE	cds-YP_009724389.1	AAC	N	AAT	N	NZ266	B.1.177	1	2021-02-21	passed_qc
Sample_14	NC_045512.2	6286	C	T	17	0	34	1791	0	35	0.99005	1809	0	TRUE	cds-YP_009724389.1	ACC	T	ACT	T	NZ266	B.1.177	1	2021-02-21	passed_qc
Sample_14	NC_045512.2	8284	T	C	25	9	57	209	121	58	0.893162	234	1.49116e-105	TRUE	cds-YP_009724389.1	TAT	Y	TAC	Y	NZ266	B.1.177	1	2021-02-21	passed_qc
Sample_14	NC_045512.2	14408	C	T	3	0	60	2050	288	65	0.998053	2054	0	TRUE	cds-YP_009724389.1	CCT	P	CTT	L	NZ266	B.1.177	1	2021-02-21	passed_qc
Sample_14	NC_045512.2	21111	T	G	119	0	57	4222	22	64	0.972587	4341	0	TRUE	cds-YP_009724389.1	ACT	T	ACG	T	NZ266	B.1.177	1	2021-02-21	passed_qc
Sample_14	NC_045512.2	21255	G	C	4	1	63	245	38	59	0.983936	249	1.12199e-140	TRUE	cds-YP_009724389.1	GCG	A	GCC	A	NZ266	B.1.177	1	2021-02-21	passed_qc
Sample_14	NC_045512.2	22227	C	T	4	0	63	332	68	60	0.988095	336	9.07325e-193	TRUE	cds-YP_009724390.1	GCT	A	GTT	V	NZ266	B.1.177	1	2021-02-21	passed_qc
Sample_14	NC_045512.2	23042	T	C	28	6	46	880	169	52	0.969163	908	0	TRUE	cds-YP_009724390.1	TCA	S	CCA	P	NZ266	B.1.177	1	2021-02-21	passed_qc
Sample_14	NC_045512.2	23403	A	G	1	0	72	220	71	48	0.995475	221	1.02608e-129	TRUE	cds-YP_009724390.1	GAT	D	GGT	G	NZ266	B.1.177	1	2021-02-21	passed_qc
Sample_14	NC_045512.2	26801	C	G	16	4	58	1679	560	56	0.99056	1695	0	TRUE	cds-YP_009724393.1	CTC	L	CTG	L	NZ266	B.1.177	1	2021-02-21	passed_qc
Sample_14	NC_045512.2	29311	C	T	11	2	35	103	20	56	0.903509	114	4.48103e-53	TRUE	cds-YP_009724397.2	TTC	F	TTT	F	NZ266	B.1.177	1	2021-02-21	passed_qc
Sample_14	NC_045512.2	29645	G	T	12	5	47	307	136	47	0.953416	322	1.15418e-170	TRUE	cds-YP_009725255.1	GTA	V	TTA	L	NZ266	B.1.177	1	2021-02-21	passed_qc
Sample_14	NC_045512.2	29754	C	T	7	2	51	554	155	49	0.987522	561	0	TRUE	NA	NA	NA	NA	NA	NZ266	B.1.177	1	2021-02-21	passed_qc
Sample_14	NC_045512.2	241	C	T	0	0	0	160	2	38	1	160	5.26861e-96	TRUE	NA	NA	NA	NA	NA	NZ267	B.1.177	1	2021-02-21	passed_qc
Sample_14	NC_045512.2	2488	C	T	1	0	68	91	9	61	0.98913	92	1.27749e-52	TRUE	cds-YP_009724389.1	TTC	F	TTT	F	NZ267	B.1.177	1	2021-02-21	passed_qc
Sample_14	NC_045512.2	3037	C	T	0	0	0	3104	476	65	1	3104	0	TRUE	cds-YP_009724389.1	TTC	F	TTT	F	NZ267	B.1.177	1	2021-02-21	passed_qc
Sample_14	NC_045512.2	5512	C	T	0	0	0	89	15	55	0.988889	90	4.3706e-53	TRUE	cds-YP_009724389.1	AAC	N	AAT	N	NZ267	B.1.177	1	2021-02-21	passed_qc
Sample_14	NC_045512.2	6286	C	T	15	0	35	986	0	35	0.984032	1002	0	TRUE	cds-YP_009724389.1	ACC	T	ACT	T	NZ267	B.1.177	1	2021-02-21	passed_qc
Sample_14	NC_045512.2	8284	T	C	11	8	61	90	57	57	0.891089	101	2.62618e-45	TRUE	cds-YP_009724389.1	TAT	Y	TAC	Y	NZ267	B.1.177	1	2021-02-21	passed_qc
Sample_14	NC_045512.2	14408	C	T	1	0	72	853	116	65	0.998829	854	0	TRUE	cds-YP_009724389.1	CCT	P	CTT	L	NZ267	B.1.177	1	2021-02-21	passed_qc
Sample_14	NC_045512.2	21111	T	G	58	0	55	2164	11	65	0.973459	2223	0	TRUE	cds-YP_009724389.1	ACT	T	ACG	T	NZ267	B.1.177	1	2021-02-21	passed_qc
Sample_14	NC_045512.2	21255	G	C	4	1	62	123	23	56	0.968504	127	1.5691e-68	TRUE	cds-YP_009724389.1	GCG	A	GCC	A	NZ267	B.1.177	1	2021-02-21	passed_qc
Sample_14	NC_045512.2	22227	C	T	0	0	0	169	34	62	1	169	8.23628e-101	TRUE	cds-YP_009724390.1	GCT	A	GTT	V	NZ267	B.1.177	1	2021-02-21	passed_qc
Sample_14	NC_045512.2	23042	T	C	9	2	56	376	72	54	0.976623	385	6.29618e-213	TRUE	cds-YP_009724390.1	TCA	S	CCA	P	NZ267	B.1.177	1	2021-02-21	passed_qc
Sample_14	NC_045512.2	23403	A	G	0	0	0	92	24	50	1	92	1.38858e-54	TRUE	cds-YP_009724390.1	GAT	D	GGT	G	NZ267	B.1.177	1	2021-02-21	passed_qc
Sample_14	NC_045512.2	26801	C	G	5	1	47	873	298	56	0.994305	878	0	TRUE	cds-YP_009724393.1	CTC	L	CTG	L	NZ267	B.1.177	1	2021-02-21	passed_qc
Sample_14	NC_045512.2	29311	C	T	6	1	36	51	8	57	0.894737	57	4.38739e-26	TRUE	cds-YP_009724397.2	TTC	F	TTT	F	NZ267	B.1.177	1	2021-02-21	passed_qc
Sample_14	NC_045512.2	29645	G	T	8	2	57	159	61	50	0.940828	169	6.38249e-87	TRUE	cds-YP_009725255.1	GTA	V	TTA	L	NZ267	B.1.177	1	2021-02-21	passed_qc
Sample_14	NC_045512.2	29754	C	T	1	0	72	233	66	51	0.995726	234	1.6658e-137	TRUE	NA	NA	NA	NA	NA	NZ267	B.1.177	1	2021-02-21	passed_qc
Sample_15	NC_045512.2	241	C	T	2	0	34	196	14	38	0.989899	198	6.09287e-114	TRUE	NA	NA	NA	NA	NA	NZ265	B.1.177	1	2021-02-21	passed_qc
Sample_15	NC_045512.2	1701	C	T	27	2	50	153	30	58	0.85	180	5.36925e-74	TRUE	cds-YP_009724389.1	TCT	S	TTT	F	NZ265	B.1.177	1	2021-02-21	passed_qc
Sample_15	NC_045512.2	2488	C	T	3	0	60	79	7	62	0.963415	82	3.53887e-44	TRUE	cds-YP_009724389.1	TTC	F	TTT	F	NZ265	B.1.177	1	2021-02-21	passed_qc
Sample_15	NC_045512.2	3037	C	T	2	0	70	3275	402	66	0.99939	3277	0	TRUE	cds-YP_009724389.1	TTC	F	TTT	F	NZ265	B.1.177	1	2021-02-21	passed_qc
Sample_15	NC_045512.2	5512	C	T	2	0	72	116	17	60	0.983051	118	2.4509e-66	TRUE	cds-YP_009724389.1	AAC	N	AAT	N	NZ265	B.1.177	1	2021-02-21	passed_qc
Sample_15	NC_045512.2	6286	C	T	6	0	35	694	0	35	0.991429	700	0	TRUE	cds-YP_009724389.1	ACC	T	ACT	T	NZ265	B.1.177	1	2021-02-21	passed_qc
Sample_15	NC_045512.2	8284	T	C	9	4	56	107	57	59	0.922414	116	7.85789e-56	TRUE	cds-YP_009724389.1	TAT	Y	TAC	Y	NZ265	B.1.177	1	2021-02-21	passed_qc
Sample_15	NC_045512.2	14408	C	T	0	0	0	875	89	66	1	875	0	TRUE	cds-YP_009724389.1	CCT	P	CTT	L	NZ265	B.1.177	1	2021-02-21	passed_qc
Sample_15	NC_045512.2	21111	T	G	88	0	63	2954	9	68	0.970434	3044	0	TRUE	cds-YP_009724389.1	ACT	T	ACG	T	NZ265	B.1.177	1	2021-02-21	passed_qc
Sample_15	NC_045512.2	21255	G	C	2	0	70	110	10	64	0.982143	112	8.81548e-63	TRUE	cds-YP_009724389.1	GCG	A	GCC	A	NZ265	B.1.177	1	2021-02-21	passed_qc
Sample_15	NC_045512.2	22227	C	T	1	0	72	146	30	60	0.993197	147	1.9867e-85	TRUE	cds-YP_009724390.1	GCT	A	GTT	V	NZ265	B.1.177	1	2021-02-21	passed_qc
Sample_15	NC_045512.2	23042	T	C	19	2	62	436	77	58	0.958242	455	3.30831e-239	TRUE	cds-YP_009724390.1	TCA	S	CCA	P	NZ265	B.1.177	1	2021-02-21	passed_qc
Sample_15	NC_045512.2	23403	A	G	0	0	0	90	20	50	1	90	2.19751e-53	TRUE	cds-YP_009724390.1	GAT	D	GGT	G	NZ265	B.1.177	1	2021-02-21	passed_qc
Sample_15	NC_045512.2	26801	C	G	2	1	36	783	325	54	0.997452	785	0	TRUE	cds-YP_009724393.1	CTC	L	CTG	L	NZ265	B.1.177	1	2021-02-21	passed_qc
Sample_15	NC_045512.2	29311	C	T	5	0	36	44	9	56	0.897959	49	2.25271e-22	TRUE	cds-YP_009724397.2	TTC	F	TTT	F	NZ265	B.1.177	1	2021-02-21	passed_qc
Sample_15	NC_045512.2	29645	G	T	7	1	44	193	54	52	0.960199	201	2.83268e-107	TRUE	cds-YP_009725255.1	GTA	V	TTA	L	NZ265	B.1.177	1	2021-02-21	passed_qc
Sample_15	NC_045512.2	29754	C	T	1	0	36	181	60	51	0.994505	182	2.31788e-106	TRUE	NA	NA	NA	NA	NA	NZ265	B.1.177	1	2021-02-21	passed_qc
Sample_15	NC_045512.2	241	C	T	1	0	32	527	18	38	0.998106	528	5.5716399999153e-314	TRUE	NA	NA	NA	NA	NA	NZ266	B.1.177	1	2021-02-21	passed_qc
Sample_15	NC_045512.2	1701	C	T	57	7	47	418	133	52	0.88	475	3.33877e-208	TRUE	cds-YP_009724389.1	TCT	S	TTT	F	NZ266	B.1.177	1	2021-02-21	passed_qc
Sample_15	NC_045512.2	2488	C	T	5	2	57	235	28	60	0.979167	240	3.1777e-134	TRUE	cds-YP_009724389.1	TTC	F	TTT	F	NZ266	B.1.177	1	2021-02-21	passed_qc
Sample_15	NC_045512.2	3037	C	T	4	1	63	6739	1049	65	0.999407	6743	0	TRUE	cds-YP_009724389.1	TTC	F	TTT	F	NZ266	B.1.177	1	2021-02-21	passed_qc
Sample_15	NC_045512.2	5512	C	T	2	0	66	261	39	57	0.992395	263	9.08952e-153	TRUE	cds-YP_009724389.1	AAC	N	AAT	N	NZ266	B.1.177	1	2021-02-21	passed_qc
Sample_15	NC_045512.2	6286	C	T	8	0	35	1480	0	35	0.994624	1488	0	TRUE	cds-YP_009724389.1	ACC	T	ACT	T	NZ266	B.1.177	1	2021-02-21	passed_qc
Sample_15	NC_045512.2	8284	T	C	24	12	61	262	151	57	0.916084	286	1.43542e-135	TRUE	cds-YP_009724389.1	TAT	Y	TAC	Y	NZ266	B.1.177	1	2021-02-21	passed_qc
Sample_15	NC_045512.2	14408	C	T	1	0	68	2362	298	65	0.999577	2363	0	TRUE	cds-YP_009724389.1	CCT	P	CTT	L	NZ266	B.1.177	1	2021-02-21	passed_qc
Sample_15	NC_045512.2	21111	T	G	162	0	60	6264	35	66	0.97479	6426	0	TRUE	cds-YP_009724389.1	ACT	T	ACG	T	NZ266	B.1.177	1	2021-02-21	passed_qc
Sample_15	NC_045512.2	21255	G	C	7	3	51	291	49	57	0.97651	298	1.0483e-164	TRUE	cds-YP_009724389.1	GCG	A	GCC	A	NZ266	B.1.177	1	2021-02-21	passed_qc
Sample_15	NC_045512.2	22227	C	T	4	1	62	334	68	59	0.988166	338	2.95033e-194	TRUE	cds-YP_009724390.1	GCT	A	GTT	V	NZ266	B.1.177	1	2021-02-21	passed_qc
Sample_15	NC_045512.2	23042	T	C	20	5	53	1084	183	54	0.981884	1104	0	TRUE	cds-YP_009724390.1	TCA	S	CCA	P	NZ266	B.1.177	1	2021-02-21	passed_qc
Sample_15	NC_045512.2	23403	A	G	3	0	48	204	56	52	0.980769	208	9.1766e-118	TRUE	cds-YP_009724390.1	GAT	D	GGT	G	NZ266	B.1.177	1	2021-02-21	passed_qc
Sample_15	NC_045512.2	26801	C	G	20	6	48	1648	754	51	0.986826	1670	0	TRUE	cds-YP_009724393.1	CTC	L	CTG	L	NZ266	B.1.177	1	2021-02-21	passed_qc
Sample_15	NC_045512.2	29311	C	T	7	0	46	110	17	54	0.940171	117	2.7836e-59	TRUE	cds-YP_009724397.2	TTC	F	TTT	F	NZ266	B.1.177	1	2021-02-21	passed_qc
Sample_15	NC_045512.2	29645	G	T	16	4	56	463	147	50	0.954639	485	2.89273e-259	TRUE	cds-YP_009725255.1	GTA	V	TTA	L	NZ266	B.1.177	1	2021-02-21	passed_qc
Sample_15	NC_045512.2	29754	C	T	5	2	41	576	210	47	0.991394	581	0	TRUE	NA	NA	NA	NA	NA	NZ266	B.1.177	1	2021-02-21	passed_qc
Sample_15	NC_045512.2	241	C	T	1	0	36	205	8	37	0.995146	206	9.91542e-121	TRUE	NA	NA	NA	NA	NA	NZ267	B.1.177	1	2021-02-21	passed_qc
Sample_15	NC_045512.2	1701	C	T	22	4	47	178	55	54	0.89	200	6.82784e-90	TRUE	cds-YP_009724389.1	TCT	S	TTT	F	NZ267	B.1.177	1	2021-02-21	passed_qc
Sample_15	NC_045512.2	2488	C	T	0	0	0	116	15	60	1	116	2.76894e-69	TRUE	cds-YP_009724389.1	TTC	F	TTT	F	NZ267	B.1.177	1	2021-02-21	passed_qc
Sample_15	NC_045512.2	3037	C	T	1	0	72	3421	607	64	0.999708	3422	0	TRUE	cds-YP_009724389.1	TTC	F	TTT	F	NZ267	B.1.177	1	2021-02-21	passed_qc
Sample_15	NC_045512.2	5512	C	T	1	0	36	143	26	55	0.993056	144	1.23278e-83	TRUE	cds-YP_009724389.1	AAC	N	AAT	N	NZ267	B.1.177	1	2021-02-21	passed_qc
Sample_15	NC_045512.2	6286	C	T	13	0	34	926	0	35	0.986155	939	0	TRUE	cds-YP_009724389.1	ACC	T	ACT	T	NZ267	B.1.177	1	2021-02-21	passed_qc
Sample_15	NC_045512.2	8284	T	C	11	6	58	107	66	58	0.90678	118	8.49469e-55	TRUE	cds-YP_009724389.1	TAT	Y	TAC	Y	NZ267	B.1.177	1	2021-02-21	passed_qc
Sample_15	NC_045512.2	14408	C	T	0	0	0	954	127	65	0.998953	955	0	TRUE	cds-YP_009724389.1	CCT	P	CTT	L	NZ267	B.1.177	1	2021-02-21	passed_qc
Sample_15	NC_045512.2	21111	T	G	81	0	61	2998	14	66	0.973693	3079	0	TRUE	cds-YP_009724389.1	ACT	T	ACG	T	NZ267	B.1.177	1	2021-02-21	passed_qc
Sample_15	NC_045512.2	21255	G	C	1	0	72	134	21	58	0.992593	135	2.93365e-78	TRUE	cds-YP_009724389.1	GCG	A	GCC	A	NZ267	B.1.177	1	2021-02-21	passed_qc
Sample_15	NC_045512.2	22227	C	T	6	1	57	142	31	57	0.959459	148	5.46944e-78	TRUE	cds-YP_009724390.1	GCT	A	GTT	V	NZ267	B.1.177	1	2021-02-21	passed_qc
Sample_15	NC_045512.2	23042	T	C	18	3	59	450	89	54	0.961538	468	3.30442e-248	TRUE	cds-YP_009724390.1	TCA	S	CCA	P	NZ267	B.1.177	1	2021-02-21	passed_qc
Sample_15	NC_045512.2	23403	A	G	0	0	0	74	23	52	1	74	8.56081e-44	TRUE	cds-YP_009724390.1	GAT	D	GGT	G	NZ267	B.1.177	1	2021-02-21	passed_qc
Sample_15	NC_045512.2	26801	C	G	12	4	52	845	409	51	0.983702	859	0	TRUE	cds-YP_009724393.1	CTC	L	CTG	L	NZ267	B.1.177	1	2021-02-21	passed_qc
Sample_15	NC_045512.2	29311	C	T	6	2	42	62	16	51	0.911765	68	3.11393e-32	TRUE	cds-YP_009724397.2	TTC	F	TTT	F	NZ267	B.1.177	1	2021-02-21	passed_qc
Sample_15	NC_045512.2	29645	G	T	8	1	56	235	62	51	0.955285	246	3.50265e-132	TRUE	cds-YP_009725255.1	GTA	V	TTA	L	NZ267	B.1.177	1	2021-02-21	passed_qc
Sample_15	NC_045512.2	29754	C	T	3	0	45	229	74	49	0.987069	232	3.12568e-133	TRUE	NA	NA	NA	NA	NA	NZ267	B.1.177	1	2021-02-21	passed_qc
Sample_16	NC_045512.2	241	C	T	0	0	0	160	12	39	1	160	2.1009e-95	TRUE	NA	NA	NA	NA	NA	NZ265	B.1.177	1	2021-02-21	passed_qc
Sample_16	NC_045512.2	2488	C	T	3	0	60	84	8	57	0.965517	87	1.5704e-46	TRUE	cds-YP_009724389.1	TTC	F	TTT	F	NZ265	B.1.177	1	2021-02-21	passed_qc
Sample_16	NC_045512.2	3037	C	T	1	0	72	2962	389	66	0.999325	2964	0	TRUE	cds-YP_009724389.1	TTC	F	TTT	F	NZ265	B.1.177	1	2021-02-21	passed_qc
Sample_16	NC_045512.2	5512	C	T	1	0	63	129	11	60	0.992308	130	2.83883e-75	TRUE	cds-YP_009724389.1	AAC	N	AAT	N	NZ265	B.1.177	1	2021-02-21	passed_qc
Sample_16	NC_045512.2	6286	C	T	6	0	35	690	0	35	0.991379	696	0	TRUE	cds-YP_009724389.1	ACC	T	ACT	T	NZ265	B.1.177	1	2021-02-21	passed_qc
Sample_16	NC_045512.2	8284	T	C	13	6	60	125	68	60	0.905797	138	6.28325e-64	TRUE	cds-YP_009724389.1	TAT	Y	TAC	Y	NZ265	B.1.177	1	2021-02-21	passed_qc
Sample_16	NC_045512.2	14408	C	T	1	1	36	865	94	67	0.998845	866	0	TRUE	cds-YP_009724389.1	CCT	P	CTT	L	NZ265	B.1.177	1	2021-02-21	passed_qc
Sample_16	NC_045512.2	21111	T	G	47	0	65	2102	6	66	0.978129	2149	0	TRUE	cds-YP_009724389.1	ACT	T	ACG	T	NZ265	B.1.177	1	2021-02-21	passed_qc
Sample_16	NC_045512.2	21255	G	C	4	0	63	106	9	60	0.963636	110	1.42232e-58	TRUE	cds-YP_009724389.1	GCG	A	GCC	A	NZ265	B.1.177	1	2021-02-21	passed_qc
Sample_16	NC_045512.2	22227	C	T	3	0	48	127	16	63	0.976923	130	8.18149e-72	TRUE	cds-YP_009724390.1	GCT	A	GTT	V	NZ265	B.1.177	1	2021-02-21	passed_qc
Sample_16	NC_045512.2	23042	T	C	16	3	56	405	56	57	0.961995	421	1.53042e-223	TRUE	cds-YP_009724390.1	TCA	S	CCA	P	NZ265	B.1.177	1	2021-02-21	passed_qc
Sample_16	NC_045512.2	23403	A	G	0	0	0	96	24	57	1	96	5.54047e-57	TRUE	cds-YP_009724390.1	GAT	D	GGT	G	NZ265	B.1.177	1	2021-02-21	passed_qc
Sample_16	NC_045512.2	26801	C	G	8	2	54	627	204	57	0.985849	636	0	TRUE	cds-YP_009724393.1	CTC	L	CTG	L	NZ265	B.1.177	1	2021-02-21	passed_qc
Sample_16	NC_045512.2	29311	C	T	2	0	36	44	11	58	0.956522	46	5.26296e-24	TRUE	cds-YP_009724397.2	TTC	F	TTT	F	NZ265	B.1.177	1	2021-02-21	passed_qc
Sample_16	NC_045512.2	29645	G	T	2	0	70	178	41	53	0.983425	181	1.66892e-103	TRUE	cds-YP_009725255.1	GTA	V	TTA	L	NZ265	B.1.177	1	2021-02-21	passed_qc
Sample_16	NC_045512.2	29754	C	T	3	1	42	182	58	50	0.983784	185	2.1516e-104	TRUE	NA	NA	NA	NA	NA	NZ265	B.1.177	1	2021-02-21	passed_qc
Sample_16	NC_045512.2	241	C	T	1	0	32	488	16	38	0.997955	489	1.50087e-290	TRUE	NA	NA	NA	NA	NA	NZ266	B.1.177	1	2021-02-21	passed_qc
Sample_16	NC_045512.2	2488	C	T	6	2	51	284	46	57	0.97931	290	6.77385e-162	TRUE	cds-YP_009724389.1	TTC	F	TTT	F	NZ266	B.1.177	1	2021-02-21	passed_qc
Sample_16	NC_045512.2	3037	C	T	2	0	72	6246	1149	64	0.99968	6248	0	TRUE	cds-YP_009724389.1	TTC	F	TTT	F	NZ266	B.1.177	1	2021-02-21	passed_qc
Sample_16	NC_045512.2	5512	C	T	6	0	59	335	57	54	0.982405	341	7.44526e-192	TRUE	cds-YP_009724389.1	AAC	N	AAT	N	NZ266	B.1.177	1	2021-02-21	passed_qc
Sample_16	NC_045512.2	6286	C	T	11	0	36	1493	0	35	0.992027	1505	0	TRUE	cds-YP_009724389.1	ACC	T	ACT	T	NZ266	B.1.177	1	2021-02-21	passed_qc
Sample_16	NC_045512.2	8284	T	C	34	17	57	315	182	56	0.902579	349	3.84131e-161	TRUE	cds-YP_009724389.1	TAT	Y	TAC	Y	NZ266	B.1.177	1	2021-02-21	passed_qc
Sample_16	NC_045512.2	14408	C	T	3	1	39	2288	317	65	0.998691	2291	0	TRUE	cds-YP_009724389.1	CCT	P	CTT	L	NZ266	B.1.177	1	2021-02-21	passed_qc
Sample_16	NC_045512.2	21111	T	G	138	3	60	5018	25	64	0.973235	5156	0	TRUE	cds-YP_009724389.1	ACT	T	ACG	T	NZ266	B.1.177	1	2021-02-21	passed_qc
Sample_16	NC_045512.2	21255	G	C	9	2	60	329	54	57	0.973373	338	3.66697e-185	TRUE	cds-YP_009724389.1	GCG	A	GCC	A	NZ266	B.1.177	1	2021-02-21	passed_qc
Sample_16	NC_045512.2	22227	C	T	5	1	42	310	72	59	0.984127	315	3.76815e-178	TRUE	cds-YP_009724390.1	GCT	A	GTT	V	NZ266	B.1.177	1	2021-02-21	passed_qc
Sample_16	NC_045512.2	23042	T	C	21	3	56	1071	215	53	0.979872	1093	0	TRUE	cds-YP_009724390.1	TCA	S	CCA	P	NZ266	B.1.177	1	2021-02-21	passed_qc
Sample_16	NC_045512.2	23403	A	G	1	0	72	216	54	52	0.995392	217	2.5558e-127	TRUE	cds-YP_009724390.1	GAT	D	GGT	G	NZ266	B.1.177	1	2021-02-21	passed_qc
Sample_16	NC_045512.2	26801	C	G	29	8	49	1510	597	53	0.980519	1540	0	TRUE	cds-YP_009724393.1	CTC	L	CTG	L	NZ266	B.1.177	1	2021-02-21	passed_qc
Sample_16	NC_045512.2	29311	C	T	13	3	37	151	34	52	0.920732	164	1.31737e-78	TRUE	cds-YP_009724397.2	TTC	F	TTT	F	NZ266	B.1.177	1	2021-02-21	passed_qc
Sample_16	NC_045512.2	29645	G	T	10	5	49	426	164	47	0.972603	438	4.66694e-242	TRUE	cds-YP_009725255.1	GTA	V	TTA	L	NZ266	B.1.177	1	2021-02-21	passed_qc
Sample_16	NC_045512.2	29754	C	T	5	1	47	584	239	46	0.991511	589	0	TRUE	NA	NA	NA	NA	NA	NZ266	B.1.177	1	2021-02-21	passed_qc
Sample_16	NC_045512.2	241	C	T	0	0	0	204	12	38	1	204	1.92065e-122	TRUE	NA	NA	NA	NA	NA	NZ267	B.1.177	1	2021-02-21	passed_qc
Sample_16	NC_045512.2	2488	C	T	1	0	68	114	12	62	0.991304	115	2.53644e-66	TRUE	cds-YP_009724389.1	TTC	F	TTT	F	NZ267	B.1.177	1	2021-02-21	passed_qc
Sample_16	NC_045512.2	3037	C	T	1	0	72	3095	566	64	0.999677	3096	0	TRUE	cds-YP_009724389.1	TTC	F	TTT	F	NZ267	B.1.177	1	2021-02-21	passed_qc
Sample_16	NC_045512.2	5512	C	T	0	0	0	134	7	60	1	134	8.66011e-80	TRUE	cds-YP_009724389.1	AAC	N	AAT	N	NZ267	B.1.177	1	2021-02-21	passed_qc
Sample_16	NC_045512.2	6286	C	T	5	0	35	877	0	35	0.994331	882	0	TRUE	cds-YP_009724389.1	ACC	T	ACT	T	NZ267	B.1.177	1	2021-02-21	passed_qc
Sample_16	NC_045512.2	8284	T	C	7	4	56	165	100	58	0.959302	172	3.51359e-91	TRUE	cds-YP_009724389.1	TAT	Y	TAC	Y	NZ267	B.1.177	1	2021-02-21	passed_qc
Sample_16	NC_045512.2	14408	C	T	0	0	0	967	153	64	0.998967	968	0	TRUE	cds-YP_009724389.1	CCT	P	CTT	L	NZ267	B.1.177	1	2021-02-21	passed_qc
Sample_16	NC_045512.2	21111	T	G	74	0	64	2497	12	65	0.97084	2572	0	TRUE	cds-YP_009724389.1	ACT	T	ACG	T	NZ267	B.1.177	1	2021-02-21	passed_qc
Sample_16	NC_045512.2	21255	G	C	1	0	63	139	16	59	0.992857	140	3.02542e-81	TRUE	cds-YP_009724389.1	GCG	A	GCC	A	NZ267	B.1.177	1	2021-02-21	passed_qc
Sample_16	NC_045512.2	22227	C	T	3	1	46	143	20	59	0.979452	146	2.85217e-81	TRUE	cds-YP_009724390.1	GCT	A	GTT	V	NZ267	B.1.177	1	2021-02-21	passed_qc
Sample_16	NC_045512.2	23042	T	C	10	3	54	454	81	54	0.978448	464	4.72494e-258	TRUE	cds-YP_009724390.1	TCA	S	CCA	P	NZ267	B.1.177	1	2021-02-21	passed_qc
Sample_16	NC_045512.2	23403	A	G	0	0	0	105	26	54	1	105	2.21013e-62	TRUE	cds-YP_009724390.1	GAT	D	GGT	G	NZ267	B.1.177	1	2021-02-21	passed_qc
Sample_16	NC_045512.2	26801	C	G	7	1	49	744	310	52	0.990679	751	0	TRUE	cds-YP_009724393.1	CTC	L	CTG	L	NZ267	B.1.177	1	2021-02-21	passed_qc
Sample_16	NC_045512.2	29311	C	T	3	0	36	62	15	55	0.953846	65	5.27162e-34	TRUE	cds-YP_009724397.2	TTC	F	TTT	F	NZ267	B.1.177	1	2021-02-21	passed_qc
Sample_16	NC_045512.2	29645	G	T	6	3	42	219	71	49	0.964758	227	4.79568e-124	TRUE	cds-YP_009725255.1	GTA	V	TTA	L	NZ267	B.1.177	1	2021-02-21	passed_qc
Sample_16	NC_045512.2	29754	C	T	4	1	53	239	82	48	0.983539	243	4.1204e-137	TRUE	NA	NA	NA	NA	NA	NZ267	B.1.177	1	2021-02-21	passed_qc
Sample_17	NC_045512.2	241	C	T	0	0	0	102	4	40	1	102	6.97089e-61	TRUE	NA	NA	NA	NA	NA	NZ265	B.1.177	1	2021-02-21	passed_qc
Sample_17	NC_045512.2	2488	C	T	0	0	0	69	13	56	1	69	8.46597e-41	TRUE	cds-YP_009724389.1	TTC	F	TTT	F	NZ265	B.1.177	1	2021-02-21	passed_qc
Sample_17	NC_045512.2	3037	C	T	0	0	0	2266	212	67	1	2266	0	TRUE	cds-YP_009724389.1	TTC	F	TTT	F	NZ265	B.1.177	1	2021-02-21	passed_qc
Sample_17	NC_045512.2	5512	C	T	1	0	72	70	7	61	0.985915	71	3.81064e-40	TRUE	cds-YP_009724389.1	AAC	N	AAT	N	NZ265	B.1.177	1	2021-02-21	passed_qc
Sample_17	NC_045512.2	6286	C	T	7	0	35	505	0	35	0.986328	512	8.508e-292	TRUE	cds-YP_009724389.1	ACC	T	ACT	T	NZ265	B.1.177	1	2021-02-21	passed_qc
Sample_17	NC_045512.2	8284	T	C	7	4	72	86	56	61	0.924731	93	2.79348e-45	TRUE	cds-YP_009724389.1	TAT	Y	TAC	Y	NZ265	B.1.177	1	2021-02-21	passed_qc
Sample_17	NC_045512.2	14408	C	T	0	0	0	598	62	67	0.998331	599	0	TRUE	cds-YP_009724389.1	CCT	P	CTT	L	NZ265	B.1.177	1	2021-02-21	passed_qc
Sample_17	NC_045512.2	15939	T	C	7	1	51	61	3	47	0.897059	68	6.04991e-31	TRUE	cds-YP_009724389.1	GAT	D	GAC	D	NZ265	B.1.177	1	2021-02-21	passed_qc
Sample_17	NC_045512.2	21111	T	G	38	1	62	1476	7	67	0.974901	1514	0	TRUE	cds-YP_009724389.1	ACT	T	ACG	T	NZ265	B.1.177	1	2021-02-21	passed_qc
Sample_17	NC_045512.2	21255	G	C	1	0	72	75	4	62	0.986842	76	4.12079e-43	TRUE	cds-YP_009724389.1	GCG	A	GCC	A	NZ265	B.1.177	1	2021-02-21	passed_qc
Sample_17	NC_045512.2	22227	C	T	0	0	0	90	11	64	1	90	2.19751e-53	TRUE	cds-YP_009724390.1	GCT	A	GTT	V	NZ265	B.1.177	1	2021-02-21	passed_qc
Sample_17	NC_045512.2	23042	T	C	8	2	54	217	35	58	0.964444	225	3.37158e-120	TRUE	cds-YP_009724390.1	TCA	S	CCA	P	NZ265	B.1.177	1	2021-02-21	passed_qc
Sample_17	NC_045512.2	23403	A	G	0	0	0	54	21	47	1	54	4.02288e-32	TRUE	cds-YP_009724390.1	GAT	D	GGT	G	NZ265	B.1.177	1	2021-02-21	passed_qc
Sample_17	NC_045512.2	26801	C	G	12	3	57	491	168	56	0.976143	503	7.23362e-278	TRUE	cds-YP_009724393.1	CTC	L	CTG	L	NZ265	B.1.177	1	2021-02-21	passed_qc
Sample_17	NC_045512.2	29311	C	T	3	0	36	38	6	57	0.926829	41	5.81047e-20	TRUE	cds-YP_009724397.2	TTC	F	TTT	F	NZ265	B.1.177	1	2021-02-21	passed_qc
Sample_17	NC_045512.2	29645	G	T	6	4	40	151	45	50	0.955696	158	1.5806e-83	TRUE	cds-YP_009725255.1	GTA	V	TTA	L	NZ265	B.1.177	1	2021-02-21	passed_qc
Sample_17	NC_045512.2	29754	C	T	2	0	52	123	41	49	0.984	125	1.72682e-70	TRUE	NA	NA	NA	NA	NA	NZ265	B.1.177	1	2021-02-21	passed_qc
Sample_17	NC_045512.2	241	C	T	0	0	0	357	11	38	1	357	3.88727e-214	TRUE	NA	NA	NA	NA	NA	NZ266	B.1.177	1	2021-02-21	passed_qc
Sample_17	NC_045512.2	2488	C	T	2	1	54	220	29	58	0.990991	222	1.45278e-128	TRUE	cds-YP_009724389.1	TTC	F	TTT	F	NZ266	B.1.177	1	2021-02-21	passed_qc
Sample_17	NC_045512.2	3037	C	T	0	0	0	5777	841	65	0.999654	5779	0	TRUE	cds-YP_009724389.1	TTC	F	TTT	F	NZ266	B.1.177	1	2021-02-21	passed_qc
Sample_17	NC_045512.2	5512	C	T	9	1	59	288	44	57	0.969697	297	2.71316e-161	TRUE	cds-YP_009724389.1	AAC	N	AAT	N	NZ266	B.1.177	1	2021-02-21	passed_qc
Sample_17	NC_045512.2	6286	C	T	13	0	34	1334	0	35	0.990349	1347	0	TRUE	cds-YP_009724389.1	ACC	T	ACT	T	NZ266	B.1.177	1	2021-02-21	passed_qc
Sample_17	NC_045512.2	8284	T	C	24	10	61	267	164	57	0.917526	291	1.14193e-138	TRUE	cds-YP_009724389.1	TAT	Y	TAC	Y	NZ266	B.1.177	1	2021-02-21	passed_qc
Sample_17	NC_045512.2	14408	C	T	0	0	0	1873	249	65	0.999466	1874	0	TRUE	cds-YP_009724389.1	CCT	P	CTT	L	NZ266	B.1.177	1	2021-02-21	passed_qc
Sample_17	NC_045512.2	15939	T	C	35	7	58	228	14	58	0.86692	263	1.10767e-111	TRUE	cds-YP_009724389.1	GAT	D	GAC	D	NZ266	B.1.177	1	2021-02-21	passed_qc
Sample_17	NC_045512.2	21111	T	G	138	0	56	4333	25	65	0.968918	4472	0	TRUE	cds-YP_009724389.1	ACT	T	ACG	T	NZ266	B.1.177	1	2021-02-21	passed_qc
Sample_17	NC_045512.2	21255	G	C	6	0	58	285	50	57	0.979381	291	3.39276e-162	TRUE	cds-YP_009724389.1	GCG	A	GCC	A	NZ266	B.1.177	1	2021-02-21	passed_qc
Sample_17	NC_045512.2	22227	C	T	2	0	54	276	48	59	0.992806	278	9.72219e-162	TRUE	cds-YP_009724390.1	GCT	A	GTT	V	NZ266	B.1.177	1	2021-02-21	passed_qc
Sample_17	NC_045512.2	23042	T	C	14	0	61	750	131	53	0.981675	764	0	TRUE	cds-YP_009724390.1	TCA	S	CCA	P	NZ266	B.1.177	1	2021-02-21	passed_qc
Sample_17	NC_045512.2	23403	A	G	1	0	72	224	65	50	0.995556	225	4.11739e-132	TRUE	cds-YP_009724390.1	GAT	D	GGT	G	NZ266	B.1.177	1	2021-02-21	passed_qc
Sample_17	NC_045512.2	26801	C	G	22	4	53	1333	532	54	0.983764	1355	0	TRUE	cds-YP_009724393.1	CTC	L	CTG	L	NZ266	B.1.177	1	2021-02-21	passed_qc
Sample_17	NC_045512.2	29311	C	T	11	0	38	108	17	55	0.907563	119	1.27348e-55	TRUE	cds-YP_009724397.2	TTC	F	TTT	F	NZ266	B.1.177	1	2021-02-21	passed_qc
Sample_17	NC_045512.2	29645	G	T	20	5	53	403	124	49	0.946009	426	2.53091e-220	TRUE	cds-YP_009725255.1	GTA	V	TTA	L	NZ266	B.1.177	1	2021-02-21	passed_qc
Sample_17	NC_045512.2	29754	C	T	7	1	48	509	163	47	0.986434	516	1.78492e-294	TRUE	NA	NA	NA	NA	NA	NZ266	B.1.177	1	2021-02-21	passed_qc
Sample_17	NC_045512.2	241	C	T	1	0	36	165	14	38	0.993976	166	8.67232e-97	TRUE	NA	NA	NA	NA	NA	NZ267	B.1.177	1	2021-02-21	passed_qc
Sample_17	NC_045512.2	2488	C	T	0	0	0	89	14	61	1	89	8.74119e-53	TRUE	cds-YP_009724389.1	TTC	F	TTT	F	NZ267	B.1.177	1	2021-02-21	passed_qc
Sample_17	NC_045512.2	3037	C	T	0	0	0	2967	426	65	0.999326	2969	0	TRUE	cds-YP_009724389.1	TTC	F	TTT	F	NZ267	B.1.177	1	2021-02-21	passed_qc
Sample_17	NC_045512.2	5512	C	T	2	0	72	128	20	56	0.984615	130	1.85943e-73	TRUE	cds-YP_009724389.1	AAC	N	AAT	N	NZ267	B.1.177	1	2021-02-21	passed_qc
Sample_17	NC_045512.2	6286	C	T	4	0	36	690	0	35	0.994236	694	0	TRUE	cds-YP_009724389.1	ACC	T	ACT	T	NZ267	B.1.177	1	2021-02-21	passed_qc
Sample_17	NC_045512.2	8284	T	C	15	8	62	104	55	61	0.87395	119	2.12775e-51	TRUE	cds-YP_009724389.1	TAT	Y	TAC	Y	NZ267	B.1.177	1	2021-02-21	passed_qc
Sample_17	NC_045512.2	14408	C	T	0	0	0	865	133	64	1	865	0	TRUE	cds-YP_009724389.1	CCT	P	CTT	L	NZ267	B.1.177	1	2021-02-21	passed_qc
Sample_17	NC_045512.2	15939	T	C	14	4	48	105	1	52	0.882353	119	2.39972e-52	TRUE	cds-YP_009724389.1	GAT	D	GAC	D	NZ267	B.1.177	1	2021-02-21	passed_qc
Sample_17	NC_045512.2	21111	T	G	57	0	58	2246	14	65	0.974826	2304	0	TRUE	cds-YP_009724389.1	ACT	T	ACG	T	NZ267	B.1.177	1	2021-02-21	passed_qc
Sample_17	NC_045512.2	21255	G	C	4	1	54	125	21	59	0.968992	129	1.05135e-69	TRUE	cds-YP_009724389.1	GCG	A	GCC	A	NZ267	B.1.177	1	2021-02-21	passed_qc
Sample_17	NC_045512.2	22227	C	T	1	0	72	115	25	58	0.991379	116	3.23966e-67	TRUE	cds-YP_009724390.1	GCT	A	GTT	V	NZ267	B.1.177	1	2021-02-21	passed_qc
Sample_17	NC_045512.2	23042	T	C	8	2	49	328	77	54	0.97619	336	1.45177e-185	TRUE	cds-YP_009724390.1	TCA	S	CCA	P	NZ267	B.1.177	1	2021-02-21	passed_qc
Sample_17	NC_045512.2	23403	A	G	1	1	36	83	20	52	0.988095	84	7.30518e-48	TRUE	cds-YP_009724390.1	GAT	D	GGT	G	NZ267	B.1.177	1	2021-02-21	passed_qc
Sample_17	NC_045512.2	26801	C	G	9	1	53	708	303	54	0.987448	717	0	TRUE	cds-YP_009724393.1	CTC	L	CTG	L	NZ267	B.1.177	1	2021-02-21	passed_qc
Sample_17	NC_045512.2	29311	C	T	3	0	48	44	8	56	0.93617	47	2.26659e-23	TRUE	cds-YP_009724397.2	TTC	F	TTT	F	NZ267	B.1.177	1	2021-02-21	passed_qc
Sample_17	NC_045512.2	29645	G	T	8	2	53	208	56	51	0.962963	216	6.27901e-115	TRUE	cds-YP_009725255.1	GTA	V	TTA	L	NZ267	B.1.177	1	2021-02-21	passed_qc
Sample_17	NC_045512.2	29754	C	T	1	0	36	223	61	49	0.995536	224	1.63599e-131	TRUE	NA	NA	NA	NA	NA	NZ267	B.1.177	1	2021-02-21	passed_qc
Sample_18	NC_045512.2	241	C	T	0	0	0	374	9	38	1	374	4.63179e-224	TRUE	NA	NA	NA	NA	NA	NZ265	B.1.177	1	2021-02-21	passed_qc
Sample_18	NC_045512.2	2488	C	T	0	0	0	35	1	64	1	35	1.78275e-20	TRUE	cds-YP_009724389.1	TTC	F	TTT	F	NZ265	B.1.177	1	2021-02-21	passed_qc
Sample_18	NC_045512.2	3037	C	T	0	0	0	1959	236	66	0.99949	1960	0	TRUE	cds-YP_009724389.1	TTC	F	TTT	F	NZ265	B.1.177	1	2021-02-21	passed_qc
Sample_18	NC_045512.2	5512	C	T	1	0	36	51	6	60	0.980769	52	6.56953e-29	TRUE	cds-YP_009724389.1	AAC	N	AAT	N	NZ265	B.1.177	1	2021-02-21	passed_qc
Sample_18	NC_045512.2	6286	C	T	8	0	35	729	0	35	0.989145	737	0	TRUE	cds-YP_009724389.1	ACC	T	ACT	T	NZ265	B.1.177	1	2021-02-21	passed_qc
Sample_18	NC_045512.2	8284	T	C	4	2	45	37	31	61	0.902439	41	6.39152e-19	TRUE	cds-YP_009724389.1	TAT	Y	TAC	Y	NZ265	B.1.177	1	2021-02-21	passed_qc
Sample_18	NC_045512.2	14408	C	T	0	0	0	569	87	65	1	569	0	TRUE	cds-YP_009724389.1	CCT	P	CTT	L	NZ265	B.1.177	1	2021-02-21	passed_qc
Sample_18	NC_045512.2	21255	G	C	4	3	33	79	10	60	0.951807	83	7.34315e-43	TRUE	cds-YP_009724389.1	GCG	A	GCC	A	NZ265	B.1.177	1	2021-02-21	passed_qc
Sample_18	NC_045512.2	22227	C	T	1	0	36	38	7	59	0.974359	39	2.86585e-21	TRUE	cds-YP_009724390.1	GCT	A	GTT	V	NZ265	B.1.177	1	2021-02-21	passed_qc
Sample_18	NC_045512.2	23042	T	C	10	0	57	218	30	60	0.95614	228	3.6582e-119	TRUE	cds-YP_009724390.1	TCA	S	CCA	P	NZ265	B.1.177	1	2021-02-21	passed_qc
Sample_18	NC_045512.2	23403	A	G	1	0	36	54	10	52	0.981818	55	1.11644e-30	TRUE	cds-YP_009724390.1	GAT	D	GGT	G	NZ265	B.1.177	1	2021-02-21	passed_qc
Sample_18	NC_045512.2	26801	C	G	10	2	62	1592	418	60	0.993758	1602	0	TRUE	cds-YP_009724393.1	CTC	L	CTG	L	NZ265	B.1.177	1	2021-02-21	passed_qc
Sample_18	NC_045512.2	29645	G	T	5	1	49	169	27	55	0.965714	175	5.90662e-95	TRUE	cds-YP_009725255.1	GTA	V	TTA	L	NZ265	B.1.177	1	2021-02-21	passed_qc
Sample_18	NC_045512.2	29754	C	T	4	0	61	95	23	50	0.959596	99	3.73575e-52	TRUE	NA	NA	NA	NA	NA	NZ265	B.1.177	1	2021-02-21	passed_qc
Sample_18	NC_045512.2	241	C	T	1	0	36	1156	24	37	0.999136	1157	0	TRUE	NA	NA	NA	NA	NA	NZ266	B.1.177	1	2021-02-21	passed_qc
Sample_18	NC_045512.2	2488	C	T	5	1	42	103	26	52	0.953704	108	4.69833e-56	TRUE	cds-YP_009724389.1	TTC	F	TTT	F	NZ266	B.1.177	1	2021-02-21	passed_qc
Sample_18	NC_045512.2	3037	C	T	3	2	48	4353	813	64	0.999311	4356	0	TRUE	cds-YP_009724389.1	TTC	F	TTT	F	NZ266	B.1.177	1	2021-02-21	passed_qc
Sample_18	NC_045512.2	5512	C	T	3	0	72	156	18	57	0.981132	159	5.71871e-89	TRUE	cds-YP_009724389.1	AAC	N	AAT	N	NZ266	B.1.177	1	2021-02-21	passed_qc
Sample_18	NC_045512.2	6286	C	T	7	0	36	1709	0	35	0.995921	1716	0	TRUE	cds-YP_009724389.1	ACC	T	ACT	T	NZ266	B.1.177	1	2021-02-21	passed_qc
Sample_18	NC_045512.2	8284	T	C	19	6	58	90	57	63	0.825688	109	1.6445e-42	TRUE	cds-YP_009724389.1	TAT	Y	TAC	Y	NZ266	B.1.177	1	2021-02-21	passed_qc
Sample_18	NC_045512.2	14408	C	T	2	0	72	1674	273	64	0.998807	1676	0	TRUE	cds-YP_009724389.1	CCT	P	CTT	L	NZ266	B.1.177	1	2021-02-21	passed_qc
Sample_18	NC_045512.2	21255	G	C	3	0	72	222	45	57	0.982301	226	1.78372e-128	TRUE	cds-YP_009724389.1	GCG	A	GCC	A	NZ266	B.1.177	1	2021-02-21	passed_qc
Sample_18	NC_045512.2	22227	C	T	7	0	56	109	25	56	0.939655	116	3.70947e-58	TRUE	cds-YP_009724390.1	GCT	A	GTT	V	NZ266	B.1.177	1	2021-02-21	passed_qc
Sample_18	NC_045512.2	23042	T	C	21	5	56	581	107	54	0.965116	602	0	TRUE	cds-YP_009724390.1	TCA	S	CCA	P	NZ266	B.1.177	1	2021-02-21	passed_qc
Sample_18	NC_045512.2	23403	A	G	0	0	0	133	28	52	1	133	3.45112e-79	TRUE	cds-YP_009724390.1	GAT	D	GGT	G	NZ266	B.1.177	1	2021-02-21	passed_qc
Sample_18	NC_045512.2	26801	C	G	12	2	51	3678	1123	58	0.996748	3690	0	TRUE	cds-YP_009724393.1	CTC	L	CTG	L	NZ266	B.1.177	1	2021-02-21	passed_qc
Sample_18	NC_045512.2	28662	T	C	5	5	36	21	0	37	0.807692	26	5.74715e-10	TRUE	cds-YP_009724397.2	ATC	I	ACC	T	NZ266	B.1.177	1	2021-02-21	passed_qc
Sample_18	NC_045512.2	29645	G	T	11	2	54	382	93	50	0.969543	394	4.5416e-215	TRUE	cds-YP_009725255.1	GTA	V	TTA	L	NZ266	B.1.177	1	2021-02-21	passed_qc
Sample_18	NC_045512.2	29754	C	T	6	3	46	338	114	46	0.982558	344	1.23101e-193	TRUE	NA	NA	NA	NA	NA	NZ266	B.1.177	1	2021-02-21	passed_qc
Sample_18	NC_045512.2	241	C	T	0	0	0	502	14	37	1	502	4.63393e-301	TRUE	NA	NA	NA	NA	NA	NZ267	B.1.177	1	2021-02-21	passed_qc
Sample_18	NC_045512.2	2488	C	T	2	0	72	41	5	57	0.953488	43	2.85045e-22	TRUE	cds-YP_009724389.1	TTC	F	TTT	F	NZ267	B.1.177	1	2021-02-21	passed_qc
Sample_18	NC_045512.2	3037	C	T	1	0	68	2195	341	65	0.999545	2196	0	TRUE	cds-YP_009724389.1	TTC	F	TTT	F	NZ267	B.1.177	1	2021-02-21	passed_qc
Sample_18	NC_045512.2	5512	C	T	0	0	0	74	12	53	1	74	8.56081e-44	TRUE	cds-YP_009724389.1	AAC	N	AAT	N	NZ267	B.1.177	1	2021-02-21	passed_qc
Sample_18	NC_045512.2	6286	C	T	8	0	35	1026	0	35	0.992263	1034	0	TRUE	cds-YP_009724389.1	ACC	T	ACT	T	NZ267	B.1.177	1	2021-02-21	passed_qc
Sample_18	NC_045512.2	8284	T	C	3	1	36	34	19	59	0.918919	37	1.04677e-17	TRUE	cds-YP_009724389.1	TAT	Y	TAC	Y	NZ267	B.1.177	1	2021-02-21	passed_qc
Sample_18	NC_045512.2	14408	C	T	0	0	0	782	123	65	1	782	0	TRUE	cds-YP_009724389.1	CCT	P	CTT	L	NZ267	B.1.177	1	2021-02-21	passed_qc
Sample_18	NC_045512.2	21255	G	C	2	0	72	93	18	56	0.978947	95	1.00532e-52	TRUE	cds-YP_009724389.1	GCG	A	GCC	A	NZ267	B.1.177	1	2021-02-21	passed_qc
Sample_18	NC_045512.2	22227	C	T	3	0	48	55	8	58	0.948276	58	1.11444e-29	TRUE	cds-YP_009724390.1	GCT	A	GTT	V	NZ267	B.1.177	1	2021-02-21	passed_qc
Sample_18	NC_045512.2	23042	T	C	5	1	64	274	65	54	0.982079	279	9.16615e-157	TRUE	cds-YP_009724390.1	TCA	S	CCA	P	NZ267	B.1.177	1	2021-02-21	passed_qc
Sample_18	NC_045512.2	23403	A	G	0	0	0	67	25	52	1	67	1.33485e-39	TRUE	cds-YP_009724390.1	GAT	D	GGT	G	NZ267	B.1.177	1	2021-02-21	passed_qc
Sample_18	NC_045512.2	26801	C	G	8	2	54	1716	492	59	0.994783	1725	0	TRUE	cds-YP_009724393.1	CTC	L	CTG	L	NZ267	B.1.177	1	2021-02-21	passed_qc
Sample_18	NC_045512.2	29645	G	T	2	0	61	167	46	50	0.982353	170	5.98571e-97	TRUE	cds-YP_009725255.1	GTA	V	TTA	L	NZ267	B.1.177	1	2021-02-21	passed_qc
Sample_18	NC_045512.2	29754	C	T	1	0	36	165	51	47	0.993976	166	8.67232e-97	TRUE	NA	NA	NA	NA	NA	NZ267	B.1.177	1	2021-02-21	passed_qc
Sample_19	NC_045512.2	241	C	T	0	0	0	218	13	38	1	218	2.95124e-130	TRUE	NA	NA	NA	NA	NA	NZ265	B.1.177	1	2021-02-21	passed_qc
Sample_19	NC_045512.2	2488	C	T	4	1	63	127	17	61	0.969466	131	3.62593e-71	TRUE	cds-YP_009724389.1	TTC	F	TTT	F	NZ265	B.1.177	1	2021-02-21	passed_qc
Sample_19	NC_045512.2	3037	C	T	1	0	72	1652	343	62	0.999395	1653	0	TRUE	cds-YP_009724389.1	TTC	F	TTT	F	NZ265	B.1.177	1	2021-02-21	passed_qc
Sample_19	NC_045512.2	5512	C	T	3	1	55	149	15	58	0.980263	152	8.01069e-85	TRUE	cds-YP_009724389.1	AAC	N	AAT	N	NZ265	B.1.177	1	2021-02-21	passed_qc
Sample_19	NC_045512.2	6286	C	T	8	0	35	1241	0	35	0.993595	1249	0	TRUE	cds-YP_009724389.1	ACC	T	ACT	T	NZ265	B.1.177	1	2021-02-21	passed_qc
Sample_19	NC_045512.2	8284	T	C	10	5	60	119	56	58	0.922481	129	4.30156e-62	TRUE	cds-YP_009724389.1	TAT	Y	TAC	Y	NZ265	B.1.177	1	2021-02-21	passed_qc
Sample_19	NC_045512.2	14408	C	T	0	0	0	245	59	61	1	245	1.73665e-146	TRUE	cds-YP_009724389.1	CCT	P	CTT	L	NZ265	B.1.177	1	2021-02-21	passed_qc
Sample_19	NC_045512.2	21111	T	G	70	0	64	3174	11	67	0.97812	3245	0	TRUE	cds-YP_009724389.1	ACT	T	ACG	T	NZ265	B.1.177	1	2021-02-21	passed_qc
Sample_19	NC_045512.2	21255	G	C	1	0	72	158	18	61	0.993711	159	1.332e-92	TRUE	cds-YP_009724389.1	GCG	A	GCC	A	NZ265	B.1.177	1	2021-02-21	passed_qc
Sample_19	NC_045512.2	22227	C	T	2	0	72	225	36	61	0.991189	227	1.49951e-131	TRUE	cds-YP_009724390.1	GCT	A	GTT	V	NZ265	B.1.177	1	2021-02-21	passed_qc
Sample_19	NC_045512.2	23042	T	C	10	1	61	544	89	56	0.978417	556	5.06395999999956e-312	TRUE	cds-YP_009724390.1	TCA	S	CCA	P	NZ265	B.1.177	1	2021-02-21	passed_qc
Sample_19	NC_045512.2	23403	A	G	1	0	72	103	25	54	0.990385	104	9.15035e-60	TRUE	cds-YP_009724390.1	GAT	D	GGT	G	NZ265	B.1.177	1	2021-02-21	passed_qc
Sample_19	NC_045512.2	26801	C	G	16	4	52	1429	417	58	0.988243	1446	0	TRUE	cds-YP_009724393.1	CTC	L	CTG	L	NZ265	B.1.177	1	2021-02-21	passed_qc
Sample_19	NC_045512.2	29311	C	T	9	1	36	71	14	53	0.8875	80	1.24146e-35	TRUE	cds-YP_009724397.2	TTC	F	TTT	F	NZ265	B.1.177	1	2021-02-21	passed_qc
Sample_19	NC_045512.2	29645	G	T	6	1	54	161	36	55	0.964072	167	4.31343e-89	TRUE	cds-YP_009725255.1	GTA	V	TTA	L	NZ265	B.1.177	1	2021-02-21	passed_qc
Sample_19	NC_045512.2	29754	C	T	2	1	34	146	50	49	0.986486	148	3.73802e-84	TRUE	NA	NA	NA	NA	NA	NZ265	B.1.177	1	2021-02-21	passed_qc
Sample_19	NC_045512.2	241	C	T	0	0	0	576	18	38	1	576	0	TRUE	NA	NA	NA	NA	NA	NZ266	B.1.177	1	2021-02-21	passed_qc
Sample_19	NC_045512.2	2488	C	T	4	1	54	345	49	56	0.988539	349	3.16788e-200	TRUE	cds-YP_009724389.1	TTC	F	TTT	F	NZ266	B.1.177	1	2021-02-21	passed_qc
Sample_19	NC_045512.2	3037	C	T	1	0	72	3183	829	60	0.999686	3184	0	TRUE	cds-YP_009724389.1	TTC	F	TTT	F	NZ266	B.1.177	1	2021-02-21	passed_qc
Sample_19	NC_045512.2	5512	C	T	7	1	50	382	76	57	0.982005	389	1.24141e-218	TRUE	cds-YP_009724389.1	AAC	N	AAT	N	NZ266	B.1.177	1	2021-02-21	passed_qc
Sample_19	NC_045512.2	6286	C	T	22	0	35	2389	0	35	0.990464	2412	0	TRUE	cds-YP_009724389.1	ACC	T	ACT	T	NZ266	B.1.177	1	2021-02-21	passed_qc
Sample_19	NC_045512.2	8284	T	C	21	10	58	335	161	54	0.941011	356	4.12701e-179	TRUE	cds-YP_009724389.1	TAT	Y	TAC	Y	NZ266	B.1.177	1	2021-02-21	passed_qc
Sample_19	NC_045512.2	14408	C	T	0	0	0	542	169	57	1	542	0	TRUE	cds-YP_009724389.1	CCT	P	CTT	L	NZ266	B.1.177	1	2021-02-21	passed_qc
Sample_19	NC_045512.2	21111	T	G	143	1	58	6604	38	64	0.97866	6748	0	TRUE	cds-YP_009724389.1	ACT	T	ACG	T	NZ266	B.1.177	1	2021-02-21	passed_qc
Sample_19	NC_045512.2	21255	G	C	8	0	61	415	82	56	0.978774	424	2.14989e-237	TRUE	cds-YP_009724389.1	GCG	A	GCC	A	NZ266	B.1.177	1	2021-02-21	passed_qc
Sample_19	NC_045512.2	22227	C	T	7	0	55	455	85	60	0.984848	462	2.54414e-262	TRUE	cds-YP_009724390.1	GCT	A	GTT	V	NZ266	B.1.177	1	2021-02-21	passed_qc
Sample_19	NC_045512.2	23042	T	C	28	2	61	1293	266	52	0.978804	1321	0	TRUE	cds-YP_009724390.1	TCA	S	CCA	P	NZ266	B.1.177	1	2021-02-21	passed_qc
Sample_19	NC_045512.2	23403	A	G	2	2	34	290	82	51	0.986395	294	1.03941e-170	TRUE	cds-YP_009724390.1	GAT	D	GGT	G	NZ266	B.1.177	1	2021-02-21	passed_qc
Sample_19	NC_045512.2	26801	C	G	30	8	51	3009	1081	55	0.990128	3039	0	TRUE	cds-YP_009724393.1	CTC	L	CTG	L	NZ266	B.1.177	1	2021-02-21	passed_qc
Sample_19	NC_045512.2	29311	C	T	11	0	39	160	40	52	0.935673	171	6.49941e-85	TRUE	cds-YP_009724397.2	TTC	F	TTT	F	NZ266	B.1.177	1	2021-02-21	passed_qc
Sample_19	NC_045512.2	29645	G	T	17	7	49	382	152	48	0.950249	402	3.91344e-210	TRUE	cds-YP_009725255.1	GTA	V	TTA	L	NZ266	B.1.177	1	2021-02-21	passed_qc
Sample_19	NC_045512.2	29754	C	T	3	1	57	414	128	48	0.992806	417	3.87476e-243	TRUE	NA	NA	NA	NA	NA	NZ266	B.1.177	1	2021-02-21	passed_qc
Sample_19	NC_045512.2	241	C	T	0	0	0	251	9	38	1	251	1.07499e-150	TRUE	NA	NA	NA	NA	NA	NZ267	B.1.177	1	2021-02-21	passed_qc
Sample_19	NC_045512.2	2488	C	T	2	1	54	128	10	62	0.984615	130	1.85943e-73	TRUE	cds-YP_009724389.1	TTC	F	TTT	F	NZ267	B.1.177	1	2021-02-21	passed_qc
Sample_19	NC_045512.2	3037	C	T	0	0	0	1597	407	61	1	1597	0	TRUE	cds-YP_009724389.1	TTC	F	TTT	F	NZ267	B.1.177	1	2021-02-21	passed_qc
Sample_19	NC_045512.2	5512	C	T	1	0	36	195	30	57	0.989848	197	4.8494e-115	TRUE	cds-YP_009724389.1	AAC	N	AAT	N	NZ267	B.1.177	1	2021-02-21	passed_qc
Sample_19	NC_045512.2	6286	C	T	16	0	35	1353	0	35	0.988313	1369	0	TRUE	cds-YP_009724389.1	ACC	T	ACT	T	NZ267	B.1.177	1	2021-02-21	passed_qc
Sample_19	NC_045512.2	8284	T	C	9	6	67	135	62	54	0.9375	144	4.26404e-72	TRUE	cds-YP_009724389.1	TAT	Y	TAC	Y	NZ267	B.1.177	1	2021-02-21	passed_qc
Sample_19	NC_045512.2	14408	C	T	0	0	0	289	87	57	1	289	6.09402e-173	TRUE	cds-YP_009724389.1	CCT	P	CTT	L	NZ267	B.1.177	1	2021-02-21	passed_qc
Sample_19	NC_045512.2	21111	T	G	84	0	59	3185	18	65	0.974304	3269	0	TRUE	cds-YP_009724389.1	ACT	T	ACG	T	NZ267	B.1.177	1	2021-02-21	passed_qc
Sample_19	NC_045512.2	21255	G	C	0	0	0	160	19	59	1	160	2.1009e-95	TRUE	cds-YP_009724389.1	GCG	A	GCC	A	NZ267	B.1.177	1	2021-02-21	passed_qc
Sample_19	NC_045512.2	22227	C	T	1	0	72	240	50	59	0.995851	241	1.06267e-141	TRUE	cds-YP_009724390.1	GCT	A	GTT	V	NZ267	B.1.177	1	2021-02-21	passed_qc
Sample_19	NC_045512.2	23042	T	C	8	3	54	612	123	54	0.987097	620	0	TRUE	cds-YP_009724390.1	TCA	S	CCA	P	NZ267	B.1.177	1	2021-02-21	passed_qc
Sample_19	NC_045512.2	23403	A	G	2	1	36	128	43	50	0.977099	131	9.44019e-74	TRUE	cds-YP_009724390.1	GAT	D	GGT	G	NZ267	B.1.177	1	2021-02-21	passed_qc
Sample_19	NC_045512.2	26801	C	G	13	2	47	1464	478	56	0.991198	1477	0	TRUE	cds-YP_009724393.1	CTC	L	CTG	L	NZ267	B.1.177	1	2021-02-21	passed_qc
Sample_19	NC_045512.2	29311	C	T	4	0	36	67	10	54	0.943662	71	6.17552e-36	TRUE	cds-YP_009724397.2	TTC	F	TTT	F	NZ267	B.1.177	1	2021-02-21	passed_qc
Sample_19	NC_045512.2	29645	G	T	2	0	54	161	59	50	0.98773	163	4.42848e-93	TRUE	cds-YP_009725255.1	GTA	V	TTA	L	NZ267	B.1.177	1	2021-02-21	passed_qc
Sample_19	NC_045512.2	29754	C	T	3	1	45	183	59	48	0.983871	186	5.48095e-105	TRUE	NA	NA	NA	NA	NA	NZ267	B.1.177	1	2021-02-21	passed_qc
Sample_2	NC_045512.2	241	C	T	0	0	0	181	7	39	1	181	5.08026e-108	TRUE	NA	NA	NA	NA	NA	NZ265	B.1.36	1	2021-02-21	passed_qc
Sample_2	NC_045512.2	3037	C	T	1	0	63	3937	381	67	0.999492	3939	0	TRUE	cds-YP_009724389.1	TTC	F	TTT	F	NZ265	B.1.36	1	2021-02-21	passed_qc
Sample_2	NC_045512.2	4543	C	T	18	4	55	61	18	58	0.772152	79	1.18137e-27	TRUE	cds-YP_009724389.1	ACC	T	ACT	T	NZ265	B.1.36	1	2021-02-21	passed_qc
Sample_2	NC_045512.2	5629	G	T	12	2	49	92	22	57	0.884615	104	5.42556e-46	TRUE	cds-YP_009724389.1	ACG	T	ACT	T	NZ265	B.1.36	1	2021-02-21	passed_qc
Sample_2	NC_045512.2	9526	G	T	0	0	0	25	1	65	1	25	1.58215e-14	TRUE	cds-YP_009724389.1	ATG	M	ATT	I	NZ265	B.1.36	1	2021-02-21	passed_qc
Sample_2	NC_045512.2	13993	G	T	48	38	41	294	178	47	0.857143	343	3.78408e-143	TRUE	cds-YP_009724389.1	GCT	A	TCT	S	NZ265	B.1.36	1	2021-02-21	passed_qc
Sample_2	NC_045512.2	14408	C	T	1	0	72	1013	78	68	0.999014	1014	0	TRUE	cds-YP_009724389.1	CCT	P	CTT	L	NZ265	B.1.36	1	2021-02-21	passed_qc
Sample_2	NC_045512.2	14793	C	T	22	1	43	172	29	45	0.886598	194	4.72098e-86	TRUE	cds-YP_009724389.1	AGC	S	AGT	S	NZ265	B.1.36	1	2021-02-21	passed_qc
Sample_2	NC_045512.2	15766	G	T	74	12	57	477	253	51	0.865699	551	3.55623e-233	TRUE	cds-YP_009724389.1	GTG	V	TTG	L	NZ265	B.1.36	1	2021-02-21	passed_qc
Sample_2	NC_045512.2	17019	G	T	70	28	47	402	69	63	0.851695	472	8.55673e-194	TRUE	cds-YP_009724389.1	GAG	E	GAT	D	NZ265	B.1.36	1	2021-02-21	passed_qc
Sample_2	NC_045512.2	23267	A	T	21	8	50	196	73	53	0.903226	217	6.85518e-100	TRUE	cds-YP_009724390.1	ATT	I	TTT	F	NZ265	B.1.36	1	2021-02-21	passed_qc
Sample_2	NC_045512.2	23403	A	G	1	0	36	75	20	54	0.986842	76	4.12079e-43	TRUE	cds-YP_009724390.1	GAT	D	GGT	G	NZ265	B.1.36	1	2021-02-21	passed_qc
Sample_2	NC_045512.2	25710	C	T	1502	0	35	6971	3	35	0.822634	8474	0	TRUE	cds-YP_009724391.1	CTC	L	CTT	L	NZ265	B.1.36	1	2021-02-21	passed_qc
Sample_2	NC_045512.2	26062	G	T	146	70	49	1049	304	56	0.87709	1196	0	TRUE	cds-YP_009724391.1	GGT	G	TGT	C	NZ265	B.1.36	1	2021-02-21	passed_qc
Sample_2	NC_045512.2	26735	C	T	99	9	53	465	88	59	0.824468	564	2.01965e-218	TRUE	cds-YP_009724393.1	TAC	Y	TAT	Y	NZ265	B.1.36	1	2021-02-21	passed_qc
Sample_2	NC_045512.2	28975	G	C	1995	4	36	8246	39	35	0.805195	10241	0	TRUE	cds-YP_009724397.2	ATG	M	ATC	I	NZ265	B.1.36	1	2021-02-21	passed_qc
Sample_2	NC_045512.2	241	C	T	0	0	0	581	19	37	1	581	0	TRUE	NA	NA	NA	NA	NA	NZ266	B.1.36	1	2021-02-21	passed_qc
Sample_2	NC_045512.2	3037	C	T	1	0	68	8059	994	66	0.999876	8060	0	TRUE	cds-YP_009724389.1	TTC	F	TTT	F	NZ266	B.1.36	1	2021-02-21	passed_qc
Sample_2	NC_045512.2	5629	G	T	31	10	45	254	96	51	0.891228	285	1.14781e-127	TRUE	cds-YP_009724389.1	ACG	T	ACT	T	NZ266	B.1.36	1	2021-02-21	passed_qc
Sample_2	NC_045512.2	9526	G	T	6	1	52	41	3	64	0.87234	47	2.50458e-20	TRUE	cds-YP_009724389.1	ATG	M	ATT	I	NZ266	B.1.36	1	2021-02-21	passed_qc
Sample_2	NC_045512.2	13993	G	T	134	97	41	886	526	45	0.867777	1021	0	TRUE	cds-YP_009724389.1	GCT	A	TCT	S	NZ266	B.1.36	1	2021-02-21	passed_qc
Sample_2	NC_045512.2	14408	C	T	3	0	72	2775	297	66	0.99892	2778	0	TRUE	cds-YP_009724389.1	CCT	P	CTT	L	NZ266	B.1.36	1	2021-02-21	passed_qc
Sample_2	NC_045512.2	14793	C	T	53	7	47	560	108	47	0.912052	614	4.67364e-289	TRUE	cds-YP_009724389.1	AGC	S	AGT	S	NZ266	B.1.36	1	2021-02-21	passed_qc
Sample_2	NC_045512.2	15766	G	T	226	28	56	908	454	51	0.800705	1134	0	TRUE	cds-YP_009724389.1	GTG	V	TTG	L	NZ266	B.1.36	1	2021-02-21	passed_qc
Sample_2	NC_045512.2	23267	A	T	112	52	46	476	155	52	0.808149	589	2.80792e-221	TRUE	cds-YP_009724390.1	ATT	I	TTT	F	NZ266	B.1.36	1	2021-02-21	passed_qc
Sample_2	NC_045512.2	23403	A	G	0	0	0	191	73	50	1	191	4.97677e-114	TRUE	cds-YP_009724390.1	GAT	D	GGT	G	NZ266	B.1.36	1	2021-02-21	passed_qc
Sample_2	NC_045512.2	25710	C	T	3123	0	35	15639	7	35	0.833369	18766	0	TRUE	cds-YP_009724391.1	CTC	L	CTT	L	NZ266	B.1.36	1	2021-02-21	passed_qc
Sample_2	NC_045512.2	26062	G	T	388	246	43	2132	798	52	0.844356	2525	0	TRUE	cds-YP_009724391.1	GGT	G	TGT	C	NZ266	B.1.36	1	2021-02-21	passed_qc
Sample_2	NC_045512.2	26735	C	T	233	22	47	997	224	54	0.809911	1231	0	TRUE	cds-YP_009724393.1	TAC	Y	TAT	Y	NZ266	B.1.36	1	2021-02-21	passed_qc
Sample_2	NC_045512.2	28975	G	C	3287	13	36	15520	111	35	0.825181	18808	0	TRUE	cds-YP_009724397.2	ATG	M	ATC	I	NZ266	B.1.36	1	2021-02-21	passed_qc
Sample_2	NC_045512.2	241	C	T	0	0	0	238	8	37	1	238	2.80442e-142	TRUE	NA	NA	NA	NA	NA	NZ267	B.1.36	1	2021-02-21	passed_qc
Sample_2	NC_045512.2	3037	C	T	1	0	72	3919	479	66	0.99949	3921	0	TRUE	cds-YP_009724389.1	TTC	F	TTT	F	NZ267	B.1.36	1	2021-02-21	passed_qc
Sample_2	NC_045512.2	5629	G	T	15	3	44	119	36	52	0.88806	134	1.13828e-59	TRUE	cds-YP_009724389.1	ACG	T	ACT	T	NZ267	B.1.36	1	2021-02-21	passed_qc
Sample_2	NC_045512.2	9526	G	T	6	0	60	20	1	66	0.769231	26	2.96936e-09	TRUE	cds-YP_009724389.1	ATG	M	ATT	I	NZ267	B.1.36	1	2021-02-21	passed_qc
Sample_2	NC_045512.2	11497	C	T	30	2	61	101	18	61	0.770992	131	1.50626e-45	TRUE	cds-YP_009724389.1	TAC	Y	TAT	Y	NZ267	B.1.36	1	2021-02-21	passed_qc
Sample_2	NC_045512.2	13993	G	T	48	33	41	358	211	45	0.881773	406	4.95581e-178	TRUE	cds-YP_009724389.1	GCT	A	TCT	S	NZ267	B.1.36	1	2021-02-21	passed_qc
Sample_2	NC_045512.2	14408	C	T	1	0	72	1081	112	66	0.999076	1082	0	TRUE	cds-YP_009724389.1	CCT	P	CTT	L	NZ267	B.1.36	1	2021-02-21	passed_qc
Sample_2	NC_045512.2	14793	C	T	26	6	41	206	40	46	0.887931	232	3.45923e-103	TRUE	cds-YP_009724389.1	AGC	S	AGT	S	NZ267	B.1.36	1	2021-02-21	passed_qc
Sample_2	NC_045512.2	15766	G	T	90	13	55	445	224	52	0.831776	535	1.10106e-210	TRUE	cds-YP_009724389.1	GTG	V	TTG	L	NZ267	B.1.36	1	2021-02-21	passed_qc
Sample_2	NC_045512.2	16889	A	G	14	10	38	55	24	47	0.797101	69	1.86139e-25	TRUE	cds-YP_009724389.1	AAA	K	AGA	R	NZ267	B.1.36	1	2021-02-21	passed_qc
Sample_2	NC_045512.2	23267	A	T	50	24	43	197	64	52	0.797571	247	1.62937e-90	TRUE	cds-YP_009724390.1	ATT	I	TTT	F	NZ267	B.1.36	1	2021-02-21	passed_qc
Sample_2	NC_045512.2	23403	A	G	0	0	0	82	29	51	0.987952	83	6.87424e-49	TRUE	cds-YP_009724390.1	GAT	D	GGT	G	NZ267	B.1.36	1	2021-02-21	passed_qc
Sample_2	NC_045512.2	25710	C	T	1894	0	35	8345	2	35	0.814862	10241	0	TRUE	cds-YP_009724391.1	CTC	L	CTT	L	NZ267	B.1.36	1	2021-02-21	passed_qc
Sample_2	NC_045512.2	26062	G	T	165	94	47	911	324	51	0.846654	1076	0	TRUE	cds-YP_009724391.1	GGT	G	TGT	C	NZ267	B.1.36	1	2021-02-21	passed_qc
Sample_2	NC_045512.2	26735	C	T	126	18	47	489	99	56	0.795122	615	8.27179e-224	TRUE	cds-YP_009724393.1	TAC	Y	TAT	Y	NZ267	B.1.36	1	2021-02-21	passed_qc
Sample_2	NC_045512.2	28975	G	C	2053	3	36	8564	34	35	0.806479	10619	0	TRUE	cds-YP_009724397.2	ATG	M	ATC	I	NZ267	B.1.36	1	2021-02-21	passed_qc
Sample_2	NC_045512.2	29399	G	A	43	7	49	130	26	53	0.751445	173	1.17096e-57	TRUE	cds-YP_009724397.2	GCT	A	ACT	T	NZ267	B.1.36	1	2021-02-21	passed_qc
Sample_20	NC_045512.2	241	C	T	1	0	68	240	11	38	0.995851	241	1.06267e-141	TRUE	NA	NA	NA	NA	NA	NZ265	B.1.177	1	2021-02-21	passed_qc
Sample_20	NC_045512.2	2488	C	T	3	0	70	131	8	63	0.977612	134	3.55099e-74	TRUE	cds-YP_009724389.1	TTC	F	TTT	F	NZ265	B.1.177	1	2021-02-21	passed_qc
Sample_20	NC_045512.2	3037	C	T	1	0	72	1771	344	63	0.999436	1772	0	TRUE	cds-YP_009724389.1	TTC	F	TTT	F	NZ265	B.1.177	1	2021-02-21	passed_qc
Sample_20	NC_045512.2	5512	C	T	1	0	36	190	21	58	0.994764	191	9.50563e-112	TRUE	cds-YP_009724389.1	AAC	N	AAT	N	NZ265	B.1.177	1	2021-02-21	passed_qc
Sample_20	NC_045512.2	6286	C	T	15	0	34	1073	0	35	0.986213	1088	0	TRUE	cds-YP_009724389.1	ACC	T	ACT	T	NZ265	B.1.177	1	2021-02-21	passed_qc
Sample_20	NC_045512.2	8284	T	C	16	10	60	119	54	58	0.881481	135	1.6652e-59	TRUE	cds-YP_009724389.1	TAT	Y	TAC	Y	NZ265	B.1.177	1	2021-02-21	passed_qc
Sample_20	NC_045512.2	14408	C	T	0	0	0	187	55	57	1	187	3.16005e-112	TRUE	cds-YP_009724389.1	CCT	P	CTT	L	NZ265	B.1.177	1	2021-02-21	passed_qc
Sample_20	NC_045512.2	21111	T	G	113	0	64	4229	18	68	0.973975	4342	0	TRUE	cds-YP_009724389.1	ACT	T	ACG	T	NZ265	B.1.177	1	2021-02-21	passed_qc
Sample_20	NC_045512.2	21255	G	C	4	0	62	162	7	62	0.975904	166	1.71331e-91	TRUE	cds-YP_009724389.1	GCG	A	GCC	A	NZ265	B.1.177	1	2021-02-21	passed_qc
Sample_20	NC_045512.2	22227	C	T	3	0	48	194	31	61	0.979798	198	8.10331e-112	TRUE	cds-YP_009724390.1	GCT	A	GTT	V	NZ265	B.1.177	1	2021-02-21	passed_qc
Sample_20	NC_045512.2	23042	T	C	27	1	59	590	96	58	0.95624	617	0	TRUE	cds-YP_009724390.1	TCA	S	CCA	P	NZ265	B.1.177	1	2021-02-21	passed_qc
Sample_20	NC_045512.2	23403	A	G	1	0	68	125	35	55	0.992063	126	6.93478e-73	TRUE	cds-YP_009724390.1	GAT	D	GGT	G	NZ265	B.1.177	1	2021-02-21	passed_qc
Sample_20	NC_045512.2	26801	C	G	14	5	46	1187	460	55	0.987521	1202	0	TRUE	cds-YP_009724393.1	CTC	L	CTG	L	NZ265	B.1.177	1	2021-02-21	passed_qc
Sample_20	NC_045512.2	29311	C	T	8	1	56	99	17	56	0.925234	107	7.67389e-52	TRUE	cds-YP_009724397.2	TTC	F	TTT	F	NZ265	B.1.177	1	2021-02-21	passed_qc
Sample_20	NC_045512.2	29645	G	T	9	5	47	137	42	54	0.938356	146	5.69998e-73	TRUE	cds-YP_009725255.1	GTA	V	TTA	L	NZ265	B.1.177	1	2021-02-21	passed_qc
Sample_20	NC_045512.2	29754	C	T	2	1	34	126	49	45	0.984375	128	2.86236e-72	TRUE	NA	NA	NA	NA	NA	NZ265	B.1.177	1	2021-02-21	passed_qc
Sample_20	NC_045512.2	241	C	T	0	0	0	624	25	38	1	624	0	TRUE	NA	NA	NA	NA	NA	NZ266	B.1.177	1	2021-02-21	passed_qc
Sample_20	NC_045512.2	2488	C	T	8	2	48	393	44	58	0.98005	401	6.29841e-225	TRUE	cds-YP_009724389.1	TTC	F	TTT	F	NZ266	B.1.177	1	2021-02-21	passed_qc
Sample_20	NC_045512.2	3037	C	T	2	0	72	3361	808	61	0.999108	3364	0	TRUE	cds-YP_009724389.1	TTC	F	TTT	F	NZ266	B.1.177	1	2021-02-21	passed_qc
Sample_20	NC_045512.2	5512	C	T	7	3	49	420	78	55	0.983607	427	3.28962e-241	TRUE	cds-YP_009724389.1	AAC	N	AAT	N	NZ266	B.1.177	1	2021-02-21	passed_qc
Sample_20	NC_045512.2	6286	C	T	18	0	35	2003	0	35	0.990114	2023	0	TRUE	cds-YP_009724389.1	ACC	T	ACT	T	NZ266	B.1.177	1	2021-02-21	passed_qc
[truncated: 3,735 more rows]

## Sheet: CCI-95
Supplementary Data 5. List of all SNVs identified and corresponding annotations by Pangolin.
[truncated: 516 more rows]
